# Supplementary material for: Transcriptome profiling of Kentucky bluegrass (Poa pratensis L.) accessions in response to salt stress
Source: BMC Genomics. 2016 Jan 13;17:48. doi: 10.1186/s12864-016-2379-x (PMC4711080; doi:10.1186/s12864-016-2379-x)
Supplement: Additional file 1: Table S1. — Normalized expression values for differentially expressed transcripts detected among 24 Kentucky bluegrass root tissue samples. (XLSX 1085 kb) [file 12864_2016_2379_MOESM1_ESM.xlsx]

## Sheet: Table S1
Supplemental Table S1. Normalized expression values for differentially expressed transcripts detected among 24 Poa pratensis root tissue samples.
Transcript ID	233-1* root_C	233-2 root_C	233-3 root_C	233-1 root_ST	233-2 root_ST	233-3 root_ST	742-1 root_C	742-2 root_C	742-3 root_C	742-1 root_ST	742-2 root_ST	742-3 root_ST	233-1 shoot_C	233-2 shoot_C	233-3 shoot_C	233-1 shoot_ST	233-2 shoot_ST	233-3 shoot_ST	742-1 shoot_C	742-2 shoot_C	742-3 shoot_C	742-1 shoot_ST	742-2 shoot_ST	742-3 shoot_ST
IXRNA007_contig_100055	17.6963	9.74616	29.7509	48.2219	39.8577	31.4607	11.876	8.57234	8.87123	8.73284	10.9872	3.62638	12.4764	13.7608	8.47167	2.30591	13.8253	10.0742	6.14782	8.68325	8.96541	21.2158	18.624	3.18038
IXRNA007_contig_100098	53.4519	86.0328	59.1137	32.2039	20.7358	43.1877	6.83018	8.45386	7.47576	5.61939	0	12.2962	1.66	0	0	2.8987	0	2.01082	0	0	0	0	1.17874	1.07073
IXRNA007_contig_10028	82.0018	62.4905	53.474	23.352	35.0851	37.0543	73.1256	56.1306	69.699	64.1389	79.5744	47.5742	108.651	75.5435	52.1565	81.1473	100.594	81.7899	113.304	83.1733	82.6872	58.2498	97.3991	113.985
IXRNA007_contig_100360	67.99	47.0846	33.3883	5.76502	4.3786	9.48959	0.819622	0.846233	4.68481	0	0	0	0	0	0	0	0	0	0	0	0	0	0	0
IXRNA007_contig_100488	53.9204	65.0691	57.5548	11.5228	14.881	10.2896	37.5319	34.8479	31.556	0	9.71345	7.99212	1.33064	13.9268	8.61316	0	0.84179	12.0951	0	4.13394	2.16343	0	2.85254	5.20522
IXRNA007_contig_10052	54.9468	89.012	77.8899	36.648	13.1233	15.4734	60.2337	83.2439	54.3072	103.759	111.583	84.6302	242.202	482.658	541.125	156.965	339.513	429.892	132.52	83.1535	128.205	108.275	77.2544	71.8977
IXRNA007_contig_100556	12.0537	9.47665	55.8504	84.2131	86.3084	119.566	19.6368	27.0033	13.1324	7.59377	29.1695	33.0335	5.26985	4.9798	5.30585	8.1305	0.670579	4.11212	2.96996	30.7771	11.8744	8.0368	6.38876	8.48101
IXRNA007_contig_100677	45.267	63.1388	55.3239	123.058	122.257	172.367	13.6604	14.386	12.3516	9.49221	3.88927	7.9041	23.7143	27.6877	69.0291	16.4677	28.7992	32.8969	0	0	3.66684	3.40542	7.07242	1.06013
IXRNA007_contig_100821	27.9392	59.9848	31.3513	15.5437	5.11045	9.49609	4.26886	3.38493	6.64512	0.949221	0	0	22.4232	68.5386	16.678	108.617	32.9511	152.711	87.4653	213.541	308.852	57.756	340.007	152.404
IXRNA007_contig_100824	20.5281	13.1114	17.439	58.3216	77.1321	145.017	9.3915	33.0285	4.1532	38.9181	26.2526	19.3642	0	0	1.76862	6.16722	2.85353	4.02163	0	0	0	5.77219	2.35747	2.12025
IXRNA007_contig_100917	111.183	261.704	171.161	30.2189	38.5754	52.2285	92.6002	64.026	75.6713	0	10.0343	16.3803	0	13.9434	3.4488	0	0	1.19644	28.5413	4.33174	0	0	4.33775	12.0748
IXRNA007_contig_100958	27.9813	19.6671	24.506	52.3085	61.9259	44.8788	19.6368	24.5407	15.0927	8.54299	16.5294	14.2063	0	0	0	3.26308	0	0	0	0	0.611139	0	0	0
IXRNA007_contig_101018	96.4609	137.692	145.72	26.9351	12.4853	33.1973	13.5835	5.92363	24.9856	0	0	0	103.645	151.037	255.6	55.5484	79.5421	69.3329	0	1.97796	0	0	0	3.18038
IXRNA007_contig_10105	92.5395	90.7675	98.8693	61.9631	38.1814	30.7712	69.2239	72.0229	83.2882	106.93	79.8953	65.2573	186.526	181.497	156.063	209.174	179.951	137.319	108.582	48.7172	98.2468	96.8673	71.1486	46.4547
IXRNA007_contig_101144	17.6594	7.33511	11.6675	48.0832	38.1	54.0302	13.0456	16.8993	20.8241	18.0352	18.6879	15.6146	13.3064	21.5293	11.5667	20.5193	23.5416	9.79267	2.31657	3.95592	10.1571	3.08191	4.71495	7.48449
IXRNA007_contig_101263	166.014	204.749	95.3981	32.9409	16.2696	59.188	2.56132	0.846233	6.67004	1.89844	0	0	98.5857	597.808	254.663	136.5	276.15	126.41	8.90988	9.88981	3.0557	0	2.35747	0
IXRNA007_contig_10133	169.278	261.486	242.497	88.65	63.058	67.5459	356.723	447.539	333.718	648.071	425.389	403.4	360.932	530.149	458.726	351.461	459.382	712.02	239.795	342.326	512.807	362.201	235.889	152.87
IXRNA007_contig_10134	170.151	338.093	222.286	106.295	61.5318	84.4892	534.146	699.284	348.86	433.092	357.152	385.787	334.043	342.029	261.843	223.249	388.665	558.715	270.207	274.561	526.148	238.243	296.57	209.226
IXRNA007_contig_101384	70.2008	38.9409	42.7902	17.514	25.89	14.9921	23.1458	10.7218	9.4859	0.949221	4.93937	0	70.2339	49.7814	63.9885	39.0536	63.2484	52.8845	20.7897	13.8457	6.50252	8.51356	11.7874	8.48101
IXRNA007_contig_10142	99.6401	39.2104	89.9385	31.2187	11.522	12.462	6.06179	11.1026	10.0923	46.7966	53.9442	60.9091	91.287	121.142	122.247	68.182	48.7026	124.671	0	5.91411	5.49414	9.99492	23.174	11.3964
IXRNA007_contig_101427	55.7943	46.6184	20.0926	0.72975	0	0	7.67542	0.846233	1.78588	0	0	0	2.63493	0	8.84308	1.63154	4.99367	0	0	0	6.96699	0	2.35747	3.18038
IXRNA007_contig_10143	199.649	110.34	122.087	48.127	18.5903	29.2883	20.5503	25.8609	38.3589	296.356	299.921	202.329	401.8	729.158	1311.62	315.099	307.218	274.436	44.8761	44.1679	27.8802	94.6538	85.4231	33.3728
IXRNA007_contig_101443	161.877	105.736	92.5436	96.9181	50.7855	102.714	30.7444	31.2768	36.274	4.74611	10.6955	6.16133	436.383	322.99	643.652	173.139	213.729	223.723	44.49	17.8017	7.79814	13.4685	7.30817	38.1645
IXRNA007_contig_10159	62.0843	49.299	46.5801	15.3102	22.9126	13.0214	43.6449	42.7178	73.9103	80.5509	66.7787	46.3068	21.1321	24.8326	19.0303	21.9061	14.5387	8.08348	48.9746	15.4479	12.7239	26.0515	37.8964	9.40332
IXRNA007_contig_101702	34.7135	47.2958	34.386	11.0192	5.46699	12.2148	16.5461	8.43694	16.4716	19.2407	14.3417	19.4258	20.9213	7.08791	11.9735	8.4133	8.4179	6.82672	24.4131	7.87229	10.6216	7.0322	7.22566	12.0642
IXRNA007_contig_101766	50.8833	64.9671	62.8413	21.1044	20.7608	19.2654	11.7821	20.5127	44.0488	54.0297	35.3437	32.7783	303.675	478.691	473.653	301.976	607.33	734.37	30.4421	22.8059	22.4716	26.7666	62.6852	28.8672
IXRNA007_contig_101789	286.309	47.5216	384.343	1413.99	1436.75	763.545	241.771	208.241	134.763	1545.45	1517.66	1843.15	115.357	70.5969	96.0004	157.889	96.3422	114.436	35.6098	39.3812	34.1627	95.0624	90.1734	117.992
IXRNA007_contig_101886	57.2207	45.2781	71.779	139.973	150.793	138.884	68.4982	118.82	25.5422	44.433	55.8985	70.8641	68.6266	26.9075	38.432	67.4804	46.9262	33.2388	24.4725	41.8537	54.8803	72.9612	118.074	94.6904
IXRNA007_contig_101919	72.0009	114.324	62.7858	9.19485	6.51785	11.2002	13.6348	10.9926	8.8297	0	0	0.941803	8.55033	11.0717	17.2794	2.73555	0.720516	1.45784	0	0	1.22228	4.06948	4.72674	0
IXRNA007_contig_101966	33.5502	24.766	49.2199	72.9385	73.1851	75.4809	48.665	49.073	28.2417	40.8165	28.7514	46.4212	9.22224	3.46926	8.73696	1.63154	4.99367	6.03245	0	0	1.83342	0	1.17874	4.15569
IXRNA007_contig_101968	9.4745	40.2958	34.7532	75.697	49.5219	77.12	21.7285	1.37936	13.9714	0	0	7.04152	29.5507	16.7487	30.7739	34.0665	38.6867	11.2807	5.04893	0	0	0	0	0
IXRNA007_contig_101999	74.28	30.5933	54.049	97.0932	101.327	136.354	5.97641	3.38493	6.64512	5.45802	3.88927	4.40095	123.934	171.006	99.0424	151.864	251.253	228.931	2.96996	22.0741	6.72253	10.2163	3.60694	7.42088
IXRNA007_contig_10208	41.5299	15.6754	53.952	77.2367	72.0216	91.169	46.4367	47.2536	25.3179	102.184	86.8376	76.5853	23.7143	39.2408	31.8528	37.4492	29.7908	22.0888	49.5983	28.9376	52.9369	89.2051	85.2581	98.6023
IXRNA007_contig_102163	7.36905	3.64206	16.6283	32.9263	49.5032	37.7372	11.9528	10.1548	6.64512	30.8782	28.0513	54.5718	0	0	0	0	0	0	5.93992	3.95592	3.0557	11.919	1.17874	4.2405
IXRNA007_contig_10267	470.725	551.802	443.457	1229.74	1535.82	1168.52	1718.78	1882.94	857.843	771.622	1049.37	1160.66	445.25	63.2434	123.838	415.667	318.19	522.581	817.927	1213.84	1589.74	1594.32	1887.87	1629.63
IXRNA007_contig_102674	109.741	86.2076	60.9359	20.5279	17.4331	23.0703	19.6112	10.3325	22.718	87.2999	62.3061	96.2223	105.397	99.9113	351.724	72.1412	91.1345	62.9385	48.0242	6.9822	18.1753	35.4845	18.5298	28.1145
IXRNA007_contig_1027	4.04245	173.202	13.365	2.18195	2.4958	0	2286.86	3190.91	948.291	476.414	693.388	674.815	0	0	1.76862	0	0	0.995354	172.941	352.453	537.259	208.071	530.019	372.454
IXRNA007_contig_102865	32.108	29.1365	46.4208	7.2975	5.45448	7.15459	9.3915	11.8473	12.4596	0	0	1.76038	0	0	7.07446	0	0	0	0	7.91185	5.50025	1.70271	5.89369	7.44208
IXRNA007_contig_102888	107.451	37.1636	48.3469	9.52324	3.75308	3.03745	1.70755	4.23116	9.96767	1.9554	0	2.64057	2.99064	0	1.37952	0	0	0	21.8886	31.6474	54.1531	82.1559	60.87	51.9038
IXRNA007_contig_10296	55.5995	60.6695	44.6055	16.361	28.1544	33.8217	67.9091	43.9364	36.0581	38.0733	48.6159	56.8074	9.22224	23.3552	21.7009	26.1046	25.7245	9.2397	41.5794	56.7477	13.7384	39.1624	14.7814	41.3343
IXRNA007_contig_103127	46.8882	21.8524	23.5568	6.56775	10.0082	1.30083	5.12264	12.6935	5.81448	21.8321	10.6955	24.258	0	0	0	0	0	0	0	0	0	0	0.0117874	0
IXRNA007_contig_103230	4.74251	2.18524	47.0305	99.5452	221	135.404	0.862311	25.827	0	65.9044	103.805	67.8626	15.7832	31.1403	3.20119	50.6212	37.8092	53.8094	8.90988	3.67901	4.97467	0	20.2625	6.56218
IXRNA007_contig_103402	19.5701	25.5163	52.7188	78.2657	175.65	104.737	16.5888	25.3362	22.9921	27.6698	81.4704	47.3278	2.63493	0	1.76862	0	0.713382	2.01082	5.93992	3.95592	3.54461	5.10814	3.71302	2.08845
IXRNA007_contig_103544	40.5035	16.0251	51.825	87.0227	67.5617	110.695	31.5981	29.6266	28.3165	31.3433	25.6303	19.5314	86.9657	118.884	120.266	172.731	194.026	140.767	71.279	62.6816	59.6166	35.757	99.0493	112.373
IXRNA007_contig_103549	319.217	444.747	296.747	134.478	91.9755	123.761	68.2335	43.5894	115.833	126.199	69.1123	75.4763	893.78	1519.2	1676.43	397.698	397.218	420.331	130.411	64.6793	26.1201	52.137	70.5946	66.5865
IXRNA007_contig_10372	405.598	502.015	445.154	437.908	970.785	592.803	1458.61	1749.46	1210.55	2039.9	2101.19	2089.76	193.68	264.56	181.035	114.675	106.237	82.6646	147.31	161.718	223.995	291.385	542.667	279.248
IXRNA007_contig_103732	12.5221	4.04997	102.548	326.629	475.415	439.24	4.47377	74.68	0.83064	163.285	193.773	174.436	4.09731	3.41946	0	26.7899	15.7301	21.8877	0	1.97796	1.36284	5.32949	9.96033	1.46297
IXRNA007_contig_103820	52.5729	70.2991	71.5919	30.6495	15.0123	21.4638	4.11518	11.001	6.58697	0	2.15854	0	24.7815	19.9192	23.2042	9.71853	17.2139	11.0595	0	1.99774	0.611139	1.60055	1.17874	1.06013
IXRNA007_contig_10391	349.119	493.405	328.465	177.256	179.898	178.227	357.697	343.105	356.71	185.203	150.427	150.671	86.3333	146.887	119.894	124.394	90.0644	61.1087	158.418	101.687	56.9215	78.495	78.5864	101.094
IXRNA007_contig_104029	11.0746	2.18524	25.2474	29.8614	46.5257	37.2429	18.0829	22.0528	15.1259	13.8491	14.5848	16.8996	0	0	0	1.63154	12.8409	11.0595	0	3.95592	1.22228	1.70271	2.35747	1.07073
IXRNA007_contig_10409	23.7073	28.663	28.3444	57.7597	84.876	66.6158	124.668	150.046	102.576	125.088	124.661	130.312	29.0896	111.647	55.0393	44.405	11.9991	26.0903	83.4262	134.086	189.643	248.426	307.792	217.114
IXRNA007_contig_104133	14.796	9.14886	12.2149	35.5753	50.5227	38.6543	6.31792	13.8274	10.1338	17.2568	16.3544	25.2438	5.09858	35.2569	14.0428	10.4582	20.1388	14.6991	4.87073	10.8986	6.75309	11.6976	5.94084	8.04635
IXRNA007_contig_104175	240.547	269.797	150.701	122.299	50.3476	90.291	31.5811	30.6252	19.5948	0.664455	3.88927	0.933001	445.434	148.58	282.784	223.042	235.73	162.645	6.47451	25.852	18.1936	10.4547	8.78159	12.2339
IXRNA007_contig_1042	28.7551	42.1824	35.6331	2.919	6.25514	6.29604	340.826	194.481	89.2522	154.808	65.7773	86.9275	0	0	0	0	0	0	8.58318	7.04154	11.2816	3.35434	12.8836	4.83417
IXRNA007_contig_10426	43.1458	22.3113	41.3838	88.11	98.0305	99.1171	58.0053	49.9954	60.0719	513.415	667.651	568.937	29.9855	25.0152	39.67	28.5628	58.3475	20.2891	15.3844	30.3024	60.9306	64.3114	179.64	83.5379
IXRNA007_contig_10427	74.6485	40.6381	68.003	162.501	182.137	153.193	79.8875	107.362	96.7861	1135.3	1042.78	798.156	54.398	82.15	93.0822	80.1684	49.5943	43.5744	52.4495	64.1651	44.3198	88.7624	226.294	67.159
IXRNA007_contig_104386	35.7925	38.6496	42.4715	103.603	76.3127	92.3593	17.0669	14.386	19.1462	15.1875	13.593	20.2444	3.95239	6.63973	3.53723	7.03737	12.2202	12.0649	16.0378	9.88981	5.61026	3.25218	12.9661	2.12025
IXRNA007_contig_104571	7.74277	8.01254	16.6283	21.2211	53.3188	45.7243	5.97641	16.9585	23.2579	27.1003	24.3565	26.4057	5.26985	3.31986	6.8976	4.43778	19.2542	10.0541	0	19.7796	2.03509	5.38057	11.7874	5.31123
IXRNA007_contig_104609	15.7908	0	9.68601	34.5099	35.6105	35.773	24.7594	35.931	0	31.3243	49.5687	44.8897	0	0	0	0.516654	0	0	0	0	0	0	0	0
IXRNA007_contig_104840	31.15	26.1646	28.9749	73.3472	70.8332	97.3805	6.83018	2.91104	2.51684	2.21169	3.59757	4.79703	44.359	21.9609	8.79002	12.019	36.2897	9.81278	2.96996	0	0.776147	3.35434	1.72096	0
IXRNA007_contig_104951	10.1324	0	6.23563	5.838	1.25103	0	3.41509	0	0	0	1.94463	0	5.26985	1.65993	19.4548	50.42	52.0769	27.146	0	0	0	1.70271	0	0
IXRNA007_contig_104977	111.773	72.0983	81.2363	51.1117	23.1065	14.9596	6.82164	1.69247	5.81448	5.69533	5.8339	6.16133	254.31	195.839	274.259	196.285	269.986	168.828	35.6692	7.91185	2.44456	15.3244	11.0801	2.12025
IXRNA007_contig_105041	69.7744	39.5819	65.8829	97.0494	122.501	142.871	19.799	11.3226	2.24273	13.3935	7.89521	3.90804	141.272	105.754	183.423	134.923	171.418	83.0366	19.6611	19.1862	14.7651	18.6788	31.8731	6.66819
IXRNA007_contig_105082	0	0.721128	0	52.9142	55.6707	33.1648	2.55278	1.67554	1.66128	0.882776	0	4.85865	0	0	0	23.6192	3.52411	10.0641	0	0	0.605028	0	0	1.06013
IXRNA007_contig_105206	98.4295	104.651	58.1091	11.4644	30.9754	27.1159	27.5854	24.4307	41.6815	16.0134	12.9707	20.0067	41.5528	94.0185	58.4881	61.7755	40.2561	68.2873	41.3715	86.8523	17.5825	47.5568	51.4047	83.8559
IXRNA007_contig_10525	173.157	247.26	181.713	60.6641	41.4841	97.2959	84.7711	124.684	188.563	6.65404	4.01567	6.9711	2.85889	72.6884	22.1077	23.4398	9.24543	21.2845	14.0479	104.436	90.5281	35.4164	13.2372	21.9128
IXRNA007_contig_10527	39.3034	30.7099	60.6034	83.6877	106.738	82.1737	300.426	439.466	242.131	229.446	208.056	197.286	30.1172	53.2838	22.1607	32.1522	18.8119	24.6124	256.634	354.174	575.644	396.562	468.548	306.906
IXRNA007_contig_105289	41.3456	66.4239	33.3121	21.5203	13.436	9.61317	38.2746	80.866	78.5536	2.69579	11.7359	12.1202	13.1746	1.65993	12.3803	0	0	0	0	0	3.66684	1.70271	0	5.30063
IXRNA007_contig_10538	89.9445	21.4955	80.495	180.168	239.578	160.809	77.1554	24.5407	63.112	757.963	700.127	687.71	7.91795	0	1.83936	17.3813	4.9794	11.5924	2.10867	0	0	3.40542	19.0484	0
IXRNA007_contig_105475	8.97445	2.18524	12.4713	40.1362	40.7585	35.1225	15.4191	9.30856	3.32256	25.7049	30.1613	24.6453	0	0	0	0	0	0	0	0	0	0	0	0
IXRNA007_contig_10550	7.94805	126.387	30.6654	3.52469	0.587983	2.335	1224.2	2029.11	1268.33	915.296	994.165	940.993	0	0	4.35079	0	1.38396	0	721.106	687.381	811.972	575.432	1311.39	585.295
IXRNA007_contig_105521	108.083	59.7444	142.713	195.617	200.002	255.347	8.84509	16.3746	18.9137	6.85338	7.81743	2.75499	11.1326	11.8187	16.4481	25.2127	19.3683	26.9148	0	0	8.05482	0	0	3.68924
IXRNA007_contig_105621	71.6746	47.7474	93.6037	120.679	178.39	185.031	36.9513	49.5554	31.3816	75.5295	76.0546	70.2479	14.4262	16.7487	11.2484	0	5.76412	1.24671	15.1468	4.88557	11.3977	4.35894	11.587	8.01455
IXRNA007_contig_105690	81.9754	20.6505	77.3218	106.303	155.434	154.65	18.1427	9.30856	16.6128	4.74611	0.972317	9.68209	104.093	120.81	108.841	71.0481	72.501	43.1622	13.3054	11.9271	1.80897	6.81085	12.9661	16.856
IXRNA007_contig_105739	37.7822	43.4717	22.0533	5.2615	3.12757	7.15459	17.989	11.6188	16.6128	7.59377	2.91695	1.91881	5.32255	13.9102	12.2211	0.543846	10.715	1.00541	8.90988	15.8237	3.0557	6.81085	7.07242	5.30063
IXRNA007_contig_10581	71.1166	86.295	54.0629	38.9978	27.7853	31.877	58.0139	43.454	83.2301	12.5677	7.58407	5.50999	24.0569	17.4791	11.0892	17.2399	16.1153	19.6256	10.8701	22.2718	5.76916	7.54301	7.82682	23.9482
IXRNA007_contig_10582	89.5656	113.334	120.749	47.0835	33.1835	51.9684	133.078	104.425	61.6418	22.8572	30.2585	19.2057	23.2005	75.1285	43.5256	28.7151	32.9154	130.572	58.2112	13.6282	32.0359	57.8071	54.5402	203.724
IXRNA007_contig_105983	202.859	135.783	267.841	627.22	611.79	687.433	24.1959	16.163	35.5098	7.01474	15.7613	14.083	566.746	400.857	534.918	674.505	1163.54	902.635	62.1019	70.9495	20.5587	30.138	47.8921	90.0153
IXRNA007_contig_10606	32.8344	21.8524	58.8851	91.029	107.088	67.5068	569.313	619.332	263.172	1554.97	1424.55	1392.78	18.26	3.31986	21.8424	15.777	21.5299	7.07807	164.001	105.307	211.748	242.024	426.939	259.837
IXRNA007_contig_106082	5.26361	1.45682	16.0048	44.5877	73.3415	46.6609	19.0647	19.3703	5.00045	9.79596	19.3783	70.1951	1.31746	0	0	0	2.85353	0	0	0	1.22228	3.40542	2.35747	0
IXRNA007_contig_10621	173.231	212.267	192.161	106.974	70.0012	70.3817	41.2372	57.1376	48.0027	7.00525	2.86834	1.98923	81.4851	96.4254	82.2052	41.0386	66.0235	46.4901	24.7398	49.0139	3.80129	7.83248	0	13.4848
IXRNA007_contig_10628	448.449	775.621	320.421	125.918	97.8053	104.32	257.788	315.239	359.044	32.3779	62.7339	105.887	76.426	145.493	107.974	45.3785	11.8635	46.4398	91.4748	185.869	79.9859	35.757	84.8455	237.087
IXRNA007_contig_10629	29.7868	51.12	20.3697	9.69108	5.82979	11.2978	16.1619	16.857	29.0225	0	2.10993	7.64005	0	0	0	0	0	0	0	0	0	0	0	0
IXRNA007_contig_10630	1319.44	310.471	1645.13	3596.43	4415.14	4579.37	462.309	880.827	405.294	1241.1	1615.49	1061.12	73.9228	89.9849	113.492	80.4729	229.038	128.29	44.6979	69.5254	61.7862	51.473	66.469	27.3618
IXRNA007_contig_106361	57.0259	53.6986	34.8918	8.57456	8.30057	6.68629	19.227	11.2041	6.1052	21.4239	20.7201	36.1318	22.6735	8.44905	17.4385	6.82527	22.3288	12.4067	11.3749	0	17.0752	12.5149	20.4982	10.3256
IXRNA007_contig_106369	308.069	405.311	310.603	57.3073	56.0898	38.3811	20.4735	28.3488	48.9081	0.949221	0	1.76038	14.031	24.3346	37.247	8.92995	8.71752	9.06878	5.93992	3.95592	0	0	2.35747	4.2299
IXRNA007_contig_106404	598.662	474.044	292.298	189.1	108.752	138.929	5.98495	5.91517	31.5643	11.3907	1.94463	0	1540.96	568.825	799.096	1021.55	1311.42	725.915	112.443	15.8237	0.611139	17.0441	24.7535	6.40316
IXRNA007_contig_106537	86.5232	96.2306	86.2456	27.7086	51.2921	37.7047	2.56132	7.61609	5.81448	0	0	0.88019	23.7143	16.5993	28.3155	10.915	5.70705	12.8994	0	0	0	0	0	2.12025
IXRNA007_contig_106579	36.1189	62.1482	107.655	37.8813	46.3818	33.6981	35.7902	35.9649	23.2828	20.8829	11.9012	10.7207	71.1562	94.2177	82.1699	7.26035	6.54884	21.938	83.4559	120.359	94.5677	7.38977	3.93698	10.4422
IXRNA007_contig_10673	18.3647	6.71596	30.2774	35.4075	46.6821	39.9486	44.6267	54.7682	42.3792	186.123	181.22	127.451	16.4024	14.79	15.9883	23.4833	10.0373	19.6356	39.8866	41.0823	84.325	78.4269	32.8986	21.6372
IXRNA007_contig_106763	21.2597	10.8533	52.7742	87.2781	152.632	149.648	6.82164	5.87285	5.8394	1.832	0	3.52076	49.6815	116.843	30.0134	34.7844	14.1178	37.7229	29.6996	1.97796	6.09917	0	1.17874	0
IXRNA007_contig_106794	18.949	14.5537	8.99316	27.0007	48.1958	29.9192	13.7287	3.38493	15.7822	40.9494	43.1612	58.9639	18.4313	43.0752	31.5344	10.8769	20.3171	14.0757	14.8498	13.8457	9.78434	32.1813	23.5865	7.17705
IXRNA007_contig_106846	1.05272	0.728412	0.775989	0	0.625514	0.650417	0.853773	0.846233	0	0.949221	0	1.76038	27.6667	18.2592	14.1489	43.1107	52.0983	32.163	35.6395	25.7135	38.4284	32.3515	27.111	21.1919
IXRNA007_contig_106987	50.0201	48.1845	18.7138	10.9462	8.13168	7.81802	2.56132	1.69247	9.96767	6.64455	0.972317	0.88019	130.113	98.1186	112.572	60.8346	52.7474	39.1104	0	0	1.22228	5.10814	0	8.48101
IXRNA007_contig_107143	20.8597	16.8118	16.4828	40.326	42.316	25.9777	24.8448	19.4549	12.4596	8.54299	7.77854	2.64057	16.7976	5.06279	14.0074	4.33445	9.27396	15.2923	13.0678	11.8678	4.88912	14.1155	6.35339	17.3225
IXRNA007_contig_107177	226.698	216.907	120.528	124.466	114.094	127.345	322.752	324.869	254.641	1217.77	1143.98	701.538	85.3452	111.215	57.7276	8.44593	39.4571	39.3215	86.604	59.2993	152.663	118.628	161.122	83.6015
IXRNA007_contig_10718	33.0081	16.0251	22.4413	59.263	46.6883	47.5975	25.9376	45.815	25.7083	60.8261	63.0742	34.0545	118.98	191.589	229.849	123.431	73.25	90.3761	94.5635	110.528	61.2973	314.61	62.143	76.2972
IXRNA007_contig_107251	42.2984	68.8568	55.116	3.83119	9.77678	21.5288	13.3359	20.1234	21.5966	87.0151	71.5139	60.1786	40.8413	133.658	69.6481	45.509	40.1777	20.4198	43.8069	17.4456	35.8922	28.9802	13.473	14.4495
IXRNA007_contig_107252	50.7833	49.6122	38.5223	6.38531	6.48658	27.2785	5.43853	15.1306	11.9944	16.1652	18.1823	12.8332	104.804	452.298	254.946	37.4982	61.0797	59.4397	54.1127	59.2597	53.658	22.2204	14.2627	58.2433
IXRNA007_contig_10734	117.378	71.1659	138.507	213.087	323.447	224.927	116.864	135.82	94.452	283.637	322.654	268.713	232.769	207.906	235.721	192.696	197.963	187.73	173.297	123.247	226.268	313.299	181.667	109.479
IXRNA007_contig_10749	198.791	244.783	252.564	59.0806	58.6419	41.9064	31.9823	57.4677	37.5698	1.89844	0	4.33053	88.2568	61.4839	42.4468	23.1733	43.3736	22.0285	26.7296	23.7355	23.1072	3.40542	19.9324	7.43148
IXRNA007_contig_107515	40.0034	50.2605	49.8919	65.225	111.736	114.07	40.9811	55.8598	44.6386	49.3595	56.3944	48.4192	0	0	0	0	0	0	0	0	0	0	0	0
IXRNA007_contig_107536	52.9677	103.456	58.6357	21.1409	9.38271	20.8654	0.853773	1.07472	7.47576	2.83817	0	0	2.63493	3.31986	1.76862	0	0	0	0	0	0	0	0	0
IXRNA007_contig_107543	37.7559	0.888663	39.5685	26.3221	42.9478	23.2004	11.3637	3.26646	3.41393	12.3114	10.5691	3.82882	64.3185	50.7109	27.7849	103.075	108.534	71.766	10.3949	4.39107	14.5879	18.0828	17.6928	13.6756
IXRNA007_contig_107547	226.64	239.597	325.479	237.03	186.885	201.746	50.8678	148.438	113.382	0	34.0214	0	153.629	137.708	240.532	62.5314	5.19342	12.5173	104.483	206.954	78.2747	0	6.10586	77.0605
IXRNA007_contig_107702	11.0746	12.3976	12.8662	43.0625	84.2254	46.6935	4.23471	10.1125	13.2985	51.4193	94.4509	104.672	3.3727	3.31986	7.07446	1.10945	6.42044	5.02704	29.5808	43.1196	43.5742	45.3262	74.2604	39.3943
IXRNA007_contig_10782	0.526361	11.7784	3.22174	15.2883	6.16131	6.49767	15.7863	25.2177	26.3645	829.667	706.777	697.929	18.2337	1.65993	2.82978	43.8721	25.1253	37.0794	62.6661	23.0828	79.937	402.198	458.022	177.836
IXRNA007_contig_10787	21.0229	24.6786	41.7302	71.3112	111.004	64.7491	57.9029	52.5003	31.4231	414.667	441.821	306.324	14.9137	20.135	11.16	19.0836	10.6223	21.6163	23.7894	35.6429	37.0473	78.7845	62.8974	56.2821
IXRNA007_contig_107935	1008.15	153.695	1378.94	2269.04	2777.29	2262.78	1065.61	537.755	340.28	4791.96	5869.86	8678.01	389.297	127.433	494.045	705.417	233.233	335.957	112.413	16.9907	26.2423	120.637	307.863	743.911
IXRNA007_contig_108070	132.753	174.397	156.175	106.164	14.0741	43.643	23.3507	10.0871	34.9699	1.13907	3.88927	1.68116	2755.1	2037.38	2231.07	1198.23	2056.07	2593.62	69.6158	53.5632	25.7229	63.2898	22.4196	32.0582
IXRNA007_contig_108139	270.481	111.513	299.74	434.442	487.876	436.872	36.55	38.1228	26.2731	15.3964	20.0686	5.60681	148.662	134.67	181.495	130.855	158.87	155.285	14.5825	12.6194	12.3083	9.6033	9.64207	25.6868
IXRNA007_contig_108190	57.7102	37.0835	31.3721	12.3182	4.46617	5.24887	11.6369	12.9897	11.2801	6.55912	1.49737	4.53298	15.8754	9.32882	9.05531	2.69204	6.62732	8.10359	2.43537	16.694	4.30853	1.54947	0	7.67531
IXRNA007_contig_108364	75.9907	7.61191	44.6956	172.593	128.918	107.429	18.4756	18.5325	47.0391	121.719	148.035	98.0531	15.8227	127.234	2.95359	12.9109	27.8932	64.2054	12.3253	5.47895	20.6871	26.7837	9.94854	6.37136
IXRNA007_contig_108497	3.11079	258.878	103.11	3.29117	0	0	4874.53	6453.39	3511.2	3154.04	3169.81	2458.56	0	0	3.02433	0	0	0	781.367	1141.46	1823.57	1524.13	2789.08	1713.19
IXRNA007_contig_108546	13.159	26.9513	27.7139	77.3535	56.0648	41.7373	15.3679	30.9298	12.4596	17.086	15.3043	24.4869	0	0	0	0.543846	0	0	0	0	0.611139	0	0	0
IXRNA007_contig_10860	85.781	88.8882	69.5203	52.1771	16.4698	28.7224	20.3881	34.0947	12.9081	15.2445	23.0828	28.615	150.257	126.254	304.732	95.8203	76.2034	83.7605	23.2845	16.3182	14.0623	16.4141	36.3287	33.2879
IXRNA007_contig_108677	26.476	13.8835	31.4345	50.9876	48.9527	74.9151	3.01382	5.92363	1.37056	0	0	0	0	0	0	0	0	0	0	0	0	0	0	0
IXRNA007_contig_108786	0	2.20709	2.77139	2.919	47.1137	158.585	2.56132	0	0.83064	0	0	2.64057	0	28.2188	0	2.69204	8.56058	0	0	0	0	0	0	0
IXRNA007_contig_108836	1222.1	5670.61	11052.5	4546.23	3008.91	5204.38	2893.32	5908.38	996.244	858.684	495.94	364.09	2035.03	971.99	1467.05	472.216	343.7	303.201	280.305	1246.69	4426.23	88.2005	276.874	505.076
IXRNA007_contig_108864	174.299	155.305	117.68	22.1041	23.2754	16.2669	24.2898	22.9329	19.9935	0	0	1.31148	43.1074	32.9994	31.0392	4.35077	7.93994	10.4562	16.0675	13.8457	1.84564	0	0	3.23338
IXRNA007_contig_10888	203.312	167.091	159.265	25.8623	44.8055	37.9584	93.9065	117.288	74.4253	1.18653	6.74788	12.7716	16.218	114.668	25.0259	18.9041	42.5247	104.16	24.1161	84.3996	29.1025	17.7593	58.5597	39.5957
IXRNA007_contig_109006	35.2083	49.7069	67.8436	4.3785	4.3786	4.89764	5.84834	6.75294	17.5929	0	0	0	0	21.5791	3.53723	1.08769	2.14015	10.0541	14.8498	3.95592	0	1.70271	2.35747	7.42088
IXRNA007_contig_109015	37.2927	65.1856	41.5431	23.2352	13.9677	11.7335	19.6368	22.8483	31.6224	62.6391	75.656	56.2001	35.6505	79.6269	22.5675	62.2378	39.0362	83.5192	46.4799	70.1979	55.9559	46.6713	66.5751	30.7436
IXRNA007_contig_109225	33.2028	30.6516	36.6724	74.544	72.6221	104.665	12.7298	15.7484	10.1172	6.68252	6.80622	5.28994	3.91286	38.4772	13.6891	8.74505	12.2131	18.781	0	1.97796	6.82643	3.40542	3.53621	12.7215
IXRNA007_contig_109262	27.076	52.89	33.7624	8.02725	10.3085	5.20334	6.36915	10.1548	9.96767	0	0	0	0	16.5993	3.53723	0	8.56058	0	5.93992	5.93389	0	1.70271	0	14.8524
IXRNA007_contig_10928	714.877	586.183	587.119	360.27	138.995	267.809	104.946	98.9754	203.291	109.815	23.2675	35.7005	1597.15	1972.8	2565.73	1128.7	1554.49	3732.68	132.846	58.5674	37.3467	63.2728	65.8678	191.384
IXRNA007_contig_10935	67.2005	83.1483	84.5343	137.091	249.755	176.081	122.977	160.818	74.7326	94.3811	136.504	142.908	0	0	0	0	0	0	5.93992	12.1051	8.55595	5.14219	8.33367	7.43148
IXRNA007_contig_10942	597.799	442.918	1043.99	1682.56	2148.03	1955.07	563.046	598.769	283.447	633.899	845.644	822.185	471.889	624.948	422.593	698.973	707.054	664.555	294.145	257.59	430.896	596.784	821.698	608.268
IXRNA007_contig_109443	40.0034	18.2103	43.6425	57.6502	80.7913	88.3657	8.53773	0.846233	4.1532	0.949221	0.787577	0.88019	14.413	79.6767	31.8351	17.4031	32.1022	8.04326	0	1.97796	0	1.68569	0	1.07073
IXRNA007_contig_109477	35.8768	46.7495	36.5269	5.15203	11.2217	16.4686	36.7464	52.3141	40.3525	10.3655	15.5085	10.5623	9.35399	28.6836	7.07446	1.08769	4.52284	13.0602	14.8498	33.1704	36.2283	8.29221	22.2428	28.634
IXRNA007_contig_109486	50.5728	25.1667	45.1251	123.795	158.024	137.492	43.8071	43.4033	26.5639	73.3368	61.081	57.5468	35.5978	63.3264	14.4673	51.834	75.861	29.4886	9.53357	14.0237	24.6228	25.5066	20.9579	19.5805
IXRNA007_contig_109518	16.8435	7.28412	38.6886	43.785	81.3731	55.318	47.8113	50.8078	51.5163	155.739	150.272	141.059	0	0	0	0	0	0	0	0	0	0	1.17874	0
IXRNA007_contig_109534	38.5823	71.399	44.2383	13.1355	22.4372	10.4067	45.1048	27.9341	43.1766	6.64455	14.5848	8.8019	2.63493	24.6002	7.07446	10.3331	14.981	24.5018	26.7296	63.2948	12.8339	11.902	15.3236	22.2626
IXRNA007_contig_109597	67.7795	67.247	43.8364	18.127	21.5615	24.7939	1.0416	8.46233	10.5907	0	1.80851	1.3907	181.467	129.309	375.265	140.97	143.468	110.454	31.2143	3.95592	2.47511	1.71974	1.17874	2.13085
IXRNA007_contig_10970	170.562	245.664	191.676	39.3408	36.0171	27.3305	65.6722	77.0326	60.2297	2.90462	0.972317	4.59459	24.8605	93.7529	52.8108	23.2168	35.9901	25.6681	8.28619	60.1696	9.656	0	14.4395	21.828
IXRNA007_contig_10971	140.012	189.096	183.958	74.9088	30.0935	40.2023	39.3077	49.2338	51.5744	4.18607	5.74639	5.77404	5.96811	37.8796	39.0687	22.3901	19.8534	6.74629	2.04927	32.9726	1.2345	1.53244	8.68729	9.78496
IXRNA007_contig_10990	77.7803	90.9933	58.4625	18.5284	11.9848	12.8522	16.3583	24.49	34.3303	0.503087	1.05983	7.48161	3.97874	12.1839	11.8497	6.16722	18.5479	0.935029	3.74215	15.7644	0.611139	2.14542	8.00363	7.29367
IXRNA007_contig_109901	117.526	138.595	100.761	27.8764	15.25	23.9354	20.1747	9.50319	19.0133	17.2568	5.51304	4.04887	12.6872	33.348	32.9316	10.5669	25.1538	36.5566	9.94936	0	3.63628	0	1.47342	19.1353
IXRNA007_contig_10991	36.6084	43.224	59.0029	8.34834	9.75176	11.1742	18.0402	16.7046	13.0161	0	0	1.68116	0	9.52801	11.8497	0.842962	0	0	0	5.95366	0	1.43028	0	0.795094
IXRNA007_contig_11003	39.3507	60.3053	32.7786	17.5213	10.4523	18.5499	19.8331	28.9835	18.1412	2.85716	17.317	4.35694	14.2813	16.5827	5.34122	16.6798	14.0679	16.6797	8.70198	6.13168	8.56206	10.3525	11.9406	0
IXRNA007_contig_110329	23.5125	17.0449	33.8802	57.8765	48.8401	51.37	22.8043	28.1203	14.4033	18.861	21.5368	9.71729	46.1771	6.70612	27.3958	16.7015	16.9714	20.0378	14.6419	4.01526	16.7574	1.71974	19.3784	20.9057
IXRNA007_contig_11059	90.0551	80.1982	99.5829	153.247	223.99	276.974	126.725	92.434	87.9232	229.208	324.54	243.038	0	0	4.61609	0	0	0	0	3.79769	1.68674	2.70731	4.46741	3.47721
IXRNA007_contig_11060	359.515	191.157	343.216	741.039	690.717	926.851	185.072	230.37	291.671	1330.84	1578.59	1208.83	96.2275	166.923	171.396	128.919	226.356	147.061	106.206	100.124	118.023	177.457	141.201	103.097
IXRNA007_contig_110764	66.153	33.9586	39.7279	18.4408	18.265	15.9808	23.0263	15.5199	23.233	20.8354	20.5548	17.9911	46.7831	50.8769	33.4976	38.9339	35.505	52.0701	23.9082	16.9709	15.8285	11.9871	21.7949	16.9726
IXRNA007_contig_110860	11.4062	1.76276	17.1549	62.9774	84.9635	40.4365	37.899	37.6743	54.4318	1731.99	1553.83	1217.2	43.8847	19.6204	30.5794	150.112	121.817	139.822	37.4215	4.2724	48.3717	330.241	606.661	350.022
IXRNA007_contig_110873	27.8603	45.788	26.1896	8.02725	7.50616	6.50417	0.853773	0	3.32256	0	0	0	3.95239	11.4701	1.76862	4.68252	0	3.01622	0	0	0	0	0	0
IXRNA007_contig_110973	5.78997	6.55571	9.01394	5.96935	9.58287	8.13022	3.41509	2.54716	6.6285	6.64455	1.96408	4.03127	129.111	51.4579	153.091	32.7178	49.1591	43.2527	15.2953	6.3097	23.2294	25.9493	14.8639	22.252
IXRNA007_contig_111057	17.8963	8.74095	27.021	29.1827	45.9002	42.3097	16.1875	25.1585	19.9353	27.5274	17.5503	29.9352	5.26985	3.31986	3.55492	16.8592	1.42676	4.29309	2.96996	0	13.8973	1.70271	5.89369	7.02863
IXRNA007_contig_11118	45.2144	53.043	24.2497	22.6222	15.5878	12.9108	19.7478	11.8726	17.1527	1.89844	6.80622	5.71243	1.31746	1.65993	5.30585	0	1.97607	4.02163	0	4.09438	0.611139	0	2.35747	0
IXRNA007_contig_111247	38.6402	27.3009	61.4763	103.515	189.781	182.975	25.9803	13.7005	26.838	35.0547	49.9965	37.4609	27.7326	48.1878	42.6767	33.9142	89.4224	51.0546	8.90988	31.8056	11.3916	25.5407	17.2096	15.8807
IXRNA007_contig_111380	1.05272	71.6612	52.1714	2.18925	1.25103	0.650417	1960.9	3442.43	1020.52	1475.59	1858.49	2211.44	0	0	0	0	0	2.01082	942.428	1628.38	3563.3	1942.73	4416.55	2533.41
IXRNA007_contig_111399	7.62697	3.64206	18.4436	51.1701	36.5613	44.8853	5.12264	7.61609	6.27964	33.1943	37.1814	31.7132	3.86017	1.65993	3.64335	4.33989	3.76666	5.20801	0	2.11642	2.37733	5.10814	7.06064	2.14145
IXRNA007_contig_111600	34.824	43.8504	81.3611	15.3247	1.25103	3.25859	0	0	4.5519	0.949221	0	0	113.065	28.1524	65.5095	38.6294	16.3364	66.3067	5.93992	1.97796	1.83342	1.70271	9.38275	6.36075
IXRNA007_contig_11174	38.6296	48.4467	63.548	147.409	196.93	143.866	43.1326	38.4782	34.9699	89.5116	80.8968	69.2445	24.7419	50.2295	39.9884	36.3942	41.797	32.535	18.0871	16.8325	18.2914	18.7128	17.6811	8.85205
IXRNA007_contig_11180	15.3697	15.7483	20.4321	40.9025	57.9789	32.2997	99.0633	127.815	57.7461	184.5	188.279	300.954	7.65446	5.39478	5.30585	2.71923	11.6923	1.00541	42.1437	67.8836	79.9798	74.1191	126.172	122.731
IXRNA007_contig_111825	160.614	32.5892	246.328	646.617	1086.08	648.024	129.065	158.406	84.2601	442.47	400.39	405.917	850.923	523.459	827.34	1376.57	1158	1112.43	213.629	94.9817	123.004	419.31	377.184	331.883
IXRNA007_contig_111929	219.182	328.784	267.127	128.443	37.781	147.424	7.21438	31.6829	62.3063	2.85716	1.44875	0.915397	1449.18	2654.55	2526.45	498.957	433.172	1128.89	36.0553	24.863	5.85472	3.37137	4.27882	11.2479
IXRNA007_contig_11197	145.123	98.5396	286.783	889.602	651.798	773.008	188.419	205.364	83.7035	394.914	470.718	496.885	0	0	5.30585	4.82935	0	1.01546	0	0	1.21006	1.70271	8.52227	3.18038
IXRNA007_contig_112078	63.1633	55.2355	48.4993	26.9716	20.0164	21.4638	11.099	21.1558	26.5805	14.2383	8.75085	8.8019	16.3365	6.63973	8.84308	9.24538	7.8472	4.02163	20.7897	5.93389	1.22839	0	1.17874	3.18038
IXRNA007_contig_11209	130.011	134.399	237.66	698.4	668.343	615.373	216.696	262.332	129.588	134.789	159.46	203.57	0	0	0	0	0	0	0	0	0.611139	5.10814	0	1.06013
IXRNA007_contig_11213	143.175	197.735	257.961	429.998	586.15	382.055	158.358	173.723	81.8595	257.41	206.481	248.962	128.993	204.404	151.093	183.494	211.546	138.847	68.6655	76.4878	66.327	78.4099	104.212	86.4427
IXRNA007_contig_1122	77.075	73.3366	125.648	198.747	212.844	190.52	85.1382	88.8375	54.8887	45.126	42.3444	59.0343	45.7291	62.3138	51.9619	66.9475	57.5556	50.8435	34.8079	33.3089	36.7295	61.8255	77.8084	53.5363
IXRNA007_contig_112266	16.0066	3.64206	15.3258	25.5412	38.0688	53.3342	1.70755	0	0	0	0	0.88019	10.5397	0	7.07446	7.07	10.7007	12.1353	0	0	0	0	0	0
IXRNA007_contig_112267	152.497	163.281	63.4717	36.9108	21.7366	20.9499	11.082	13.7513	67.531	51.163	67.9941	49.8011	143.511	190.726	202.294	116.046	110.845	73.7266	32.6696	52.6138	22.8261	91.9465	24.8124	28.5916
IXRNA007_contig_11231	9.60609	19.5943	12.0763	37.1954	45.5186	33.3729	33.374	37.2596	45.9842	183.513	223.701	219.361	2.42413	4.56481	7.07446	7.07	4.85813	8.04326	48.7073	73.1648	113.965	98.6381	64.7716	44.6843
IXRNA007_contig_112325	202.475	302.102	149.662	45.0475	35.3791	63.032	53.7023	44.4526	86.1373	36.621	16.2863	14.2239	2477.73	3540.17	4854.44	1327.85	1570.27	2331.62	214.877	204.066	113.947	157.262	205.56	426.69
IXRNA007_contig_112389	32.2501	52.8245	32.5915	10.5741	14.881	22.2313	8.034	14.1067	6.01383	10.935	21.284	19.5754	126.687	188.469	123.396	126.21	249.641	206.41	1.33648	6.78441	30.6181	7.18545	12.2824	11.8946
IXRNA007_contig_112567	145.834	114.186	180.937	413.381	292.753	440.124	165.512	239.772	88.5046	539.49	406.409	371.669	248.829	109.19	147.909	165.552	170.834	162.786	77.1892	78.8218	169.31	508.311	881.648	440.567
IXRNA007_contig_112808	5.57943	6.35176	10.5521	15.8429	16.1633	12.475	3.50901	5.76284	8.08212	8.4101	7.76881	14.5319	23.6353	33.0326	32.0119	71.7605	112.572	89.9538	39.8569	34.3374	53.9697	45.6838	73.6829	36.2033
IXRNA007_contig_112901	28.1077	19.9366	6.66519	6.77938	0	8.5725	6.51429	6.1775	64.6155	16.5924	10.3455	3.80242	145.369	130.188	136.219	41.577	52.0769	49.2449	76.2686	274.838	186.361	41.7335	26.3212	59.3246
IXRNA007_contig_112961	13.9012	16.5277	17.2242	30.2773	51.4798	40.1828	8.99877	8.18307	9.51913	9.6346	22.2661	16.6004	10.6319	1.29475	4.22699	2.77905	1.55517	11.7733	11.761	3.1054	2.31011	5.56787	5.61079	8.95806
IXRNA007_contig_11314	598.799	918.484	300.141	143.805	24.7829	123.365	53.5401	45.4765	150.794	10.4984	14.6625	15.8434	2197.51	3014.95	3378.51	1070.55	1410.17	2556.03	80.8423	176.513	49.6245	17.0271	21.8538	53.2501
IXRNA007_contig_113196	11.0378	14.5682	16.6353	32.846	58.7545	65.0678	1.70755	2.5387	6.64512	6.64455	0.972317	4.40095	25.348	36.5185	1.76862	9.78923	16.6218	34.1839	20.7897	11.8678	25.9551	30.6488	17.6928	20.1424
IXRNA007_contig_113232	14.2117	12.383	23.5568	35.0426	28.6986	39.6755	23.0519	21.1558	9.13704	8.54299	7.77854	7.04152	3.95239	1.65993	0	6.52615	1.42676	6.03245	5.96962	0	4.88912	13.6217	14.6163	2.12025
IXRNA007_contig_113450	129.506	159.486	94.2411	35.9037	40.7647	35.4282	29.4381	34.1793	53.0363	27.7078	19.2422	27.3915	148.373	147.087	95.6998	203.828	175.984	209.507	133.173	78.98	45.6643	67.7169	52.0413	63.0881
IXRNA007_contig_11353	86.7495	108.155	100.449	33.2401	40.3519	28.6184	54.2231	40.6192	26.5805	2.84766	3.88927	7.04152	31.2766	39.0416	26.5292	19.6111	39.3073	35.1893	26.7296	27.6915	20.9315	15.2393	13.638	47.377
IXRNA007_contig_113533	45.1144	37.9867	39.4923	151.737	159.187	140.815	31.5896	44.1649	21.9538	52.359	50.7452	59.3688	30.407	32.3853	28.3155	41.887	69.6974	59.872	5.93992	20.5708	33.1971	24.2466	61.0232	38.2387
IXRNA007_contig_113756	125.305	98.4304	95.8069	70.5887	64.0088	80.7428	15.4533	21.4689	28.2833	28.1349	26.6998	33.5704	64.6479	97.7368	109.336	16.7831	37.7165	37.0091	21.6807	13.8457	0.611139	11.4763	18.8362	3.23338
IXRNA007_contig_113973	5.28466	0.728412	52.5386	128.093	256.392	118.304	1.70755	8.29308	1.66128	75.1119	65.4953	75.3354	11.923	3.31986	1.76862	40.4839	15.6659	44.9317	0	3.95592	3.08625	1.70271	4.72674	2.16266
IXRNA007_contig_1140	74.3853	44.5788	102.583	132.107	216.346	201.265	48.1272	58.8809	37.711	163.684	164.769	161.453	37.3632	21.6787	42.6059	19.1706	76.7884	66.4776	24.918	42.6449	68.6126	87.4172	119.937	79.1596
IXRNA007_contig_114099	51.3781	29.1948	65.772	8.18779	0.881974	1.30083	11.7735	0.854695	4.6765	0	0	0	9.92049	0	8.22406	0	5.98527	4.98682	0	5.95366	0	0	0	2.10965
IXRNA007_contig_114188	21.944	11.1374	9.00702	38.2827	45.3247	36.5795	13.6945	18.5494	4.14489	13.1372	21.0993	25.4463	5.33572	10.6734	5.34122	24.0598	4.55138	4.89634	5.93992	5.93389	1.09394	0	1.1198	1.06013
IXRNA007_contig_114332	197.764	201.421	188.51	73.1574	85.4327	64.7426	45.7878	56.4522	68.9182	119.801	87.7127	46.1483	80.1413	148.249	120.443	43.4316	17.4921	30.4236	54.3206	120.023	129.696	48.6295	26.5805	96.7683
IXRNA007_contig_114417	21.5808	28.9981	22.9887	48.2073	52.7683	93.2829	34.1168	39.0536	26.8546	69.502	97.8637	99.0653	3.93921	6.63973	2.44069	0	3.4171	0	0	4.48997	7.21756	8.51356	8.22759	3.82705
IXRNA007_contig_114557	34.1345	18.6037	36.3191	121.657	138.595	169.629	5.83981	11.0941	5.83109	44.1293	56.1319	19.373	2.67445	4.7474	0	0	2.14015	1.00541	6.08842	0	3.7524	0	0	0
IXRNA007_contig_114578	47.4251	64.3334	48.7487	13.1355	21.893	29.9127	13.6604	5.09432	10.7983	16.0988	9.74262	12.3227	15.8096	34.8752	21.2411	18.4962	24.255	8.04326	0	5.93389	4.25964	1.89001	11.7874	3.78465
IXRNA007_contig_114768	13.3748	20.4684	31.8918	37.2537	55.3267	56.5798	45.6512	61.9104	25.6252	23.4173	24.7746	25.8336	76.3601	73.1366	77.5538	116.965	100.401	92.3769	89.3661	55.8379	77.5291	81.4578	132.679	181.441
IXRNA007_contig_11479	92.8395	114.339	115.248	55.6361	30.3124	31.4932	125.325	189.802	163.893	313.186	304.977	209.151	38.4963	24.0856	27.8557	34.0611	44.2297	72.3994	48.5291	32.3397	35.825	35.757	62.0134	28.6446
IXRNA007_contig_11481	34.6345	53.145	36.6655	19.9295	22.3246	11.8311	99.7804	115.037	70.4548	119.649	99.4778	80.2469	16.1389	8.44905	0.742818	7.01562	23.9268	27.89	1.69288	5.06358	42.9753	37.0851	26.663	10.2514
IXRNA007_contig_114942	4.54249	139.877	31.677	1.58356	3.21514	1.03416	2388.56	2839.35	2231.2	1163.38	1785.09	2005.59	0	0	2.03391	4.48129	0	7.18867	204.393	248.214	561.802	396.204	409.918	475.943
IXRNA007_contig_11504	112.81	93.754	64.5595	39.443	42.9853	35.3372	44.3279	14.9445	77.4405	53.669	53.74	43.6662	60.5111	98.3012	118.426	70.1235	98.518	93.0203	48.4994	38.6296	8.32372	30.9553	48.0218	43.1577
IXRNA007_contig_115110	7663.41	1768.26	8923.3	18905.6	20908.4	15704.3	6419.59	2975.08	1888.91	44172.6	50504.8	58893.7	2308.87	643.738	2192.53	3864.67	1775.98	2592.45	758.349	83.6084	180.029	710.967	1455.21	1843.7
IXRNA007_contig_115365	45.0828	20.3955	62.287	185.072	106.969	127.15	42.6886	39.8491	14.9349	45.5626	43.7543	66.0142	0	0	0	0	1.42676	0	8.90988	13.8457	21.3899	6.81085	31.8495	9.54113
IXRNA007_contig_115503	27.6813	9.47665	29.446	77.7767	61.0126	79.3119	6.88141	4.23116	11.6871	3.79688	1.94463	3.49435	51.1966	15.0058	24.7606	23.2114	17.9558	25.658	5.93992	3.95592	0	3.3884	0	3.19098
IXRNA007_contig_11562	80.5174	71.8725	94.7884	214.999	130.457	177.226	227.01	369.321	159.059	263.219	252.316	265.624	43.3972	39.3902	49.5389	51.1759	44.9716	31.3788	91.3857	114.821	206.742	90.3629	142.038	101.56
IXRNA007_contig_11563	79.4542	99.1806	64.1784	21.783	12.4102	19.0377	52.4046	30.2528	20.874	243.912	319.066	281.634	106.332	86.4824	95.8413	40.435	32.894	49.8682	15.7705	12.0656	28.4363	19.6152	70.017	54.9781
IXRNA007_contig_11566	33.666	50.2459	45.721	133.581	140.128	109.309	28.7465	58.39	29.903	89.8912	99.5944	85.9153	0	0	0	0	0	0	0	0	0	0	4.71495	0
IXRNA007_contig_115705	47.2988	72.1274	33.0904	13.8652	10.6275	8.4099	0	0	6.64512	0	0	0	0	9.694	0	2.19714	0	0	0	0	0	0	0	0
IXRNA007_contig_115946	17.3699	17.3289	19.3997	39.3773	57.5848	37.8478	17.0755	2.5387	8.3064	6.64455	14.5945	21.7495	19.841	11.4867	21.2234	15.7715	12.8765	8.04326	29.1056	5.93389	16.2685	17.0271	16.5023	21.3721
IXRNA007_contig_116052	81.5228	62.6945	46.4901	33.0796	29.6556	26.6411	36.6183	36.3203	23.4573	57.0862	79.905	46.5444	24.7419	11.0053	10.1342	13.607	16.4577	9.92338	23.2548	19.4236	13.7384	16.2268	14.2981	23.6832
IXRNA007_contig_11609	74.259	45.7734	69.8321	144.257	183.401	190.423	126.871	198.086	49.7221	135.511	142.756	132.337	57.0857	56.3381	19.5963	24.4133	45.4781	57.449	44.8167	84.1029	131.792	43.3681	97.9884	68.0919
IXRNA007_contig_11611	164.288	146.863	172.041	292.192	437.297	293.54	243.402	305.592	142.513	323.267	333.145	335.291	139.862	128.96	105.852	113.305	164.149	135.449	109.859	210.534	283.361	128.061	196.142	112.914
IXRNA007_contig_11619	152.918	165.357	326.948	782.102	728.079	714.36	167.237	151.273	108.025	96.8206	100.849	127.627	0	0	0	0	0.713382	0	0	0	0	1.70271	3.53621	0
IXRNA007_contig_116248	174.199	133.562	118.56	40.5595	15.6316	22.0557	7.68396	2.73333	27.7434	1.89844	1.94463	0	286.285	423.731	579.911	295.308	146.757	266.302	19.6908	3.54055	0	0	1.17874	5.30063
IXRNA007_contig_116371	56.8786	37.1855	80.2179	112.133	121.3	121.056	57.2028	55.9529	32.37	100.817	104.125	71.2866	34.1486	28.2354	39.4401	39.7443	22.8139	31.5296	63.0522	19.7796	31.2964	44.4748	35.4682	38.0373
IXRNA007_contig_117304	0	0.728412	0.692847	2.919	34.985	78.7721	1.70755	0	0	0.949221	0	4.40095	1.31746	3.31986	1.76862	4.40515	0	6.03245	2.96996	0	1.22228	0	3.6423	0
IXRNA007_contig_1176	19.6122	11.6546	39.4992	90.4963	74.9365	52.6318	326.773	456.83	169.118	214.182	230.468	296.316	30.3016	1.65993	21.2234	23.3854	30.2474	20.1082	80.1889	184.267	273.888	106.045	245.295	151.587
IXRNA007_contig_117683	43.7143	25.8004	27.2774	18.6816	11.3969	11.662	3.97004	6.73601	5.5902	36.8108	20.652	11.4337	62.8693	34.4934	101.961	76.8563	156.502	57.2178	3.44515	15.6655	18.652	31.7556	32.1206	9.10648
IXRNA007_contig_117723	117.047	75.5946	97.2896	200.528	234.161	287.55	14.0446	5.56821	13.0909	4.79357	6.18394	12.3755	316.784	322.292	350.504	329.631	395.97	409.744	72.5561	40.7658	19.0859	24.8085	24.7888	69.1626
IXRNA007_contig_117741	5.02148	6.53386	3.75523	37.1005	111.254	10.6994	2.715	0	3.09829	0	6.80622	5.29874	0	0.746969	0	0	0.713382	0	0	0	0.623362	0	0.990139	0
IXRNA007_contig_117743	48.8621	25.1302	260.531	325.753	558.659	473.367	80.3144	113.683	45.6935	59.4877	70.2013	52.4065	10.3684	0	3.67872	5.74845	7.71166	7.56067	0	11.9667	11.5689	13.4344	3.53621	4.84477
IXRNA007_contig_11782	325.249	353.921	547.55	934.926	720.579	1002.03	561.279	709.236	292.136	838.551	687.185	707.54	240.924	257.422	312.426	316.083	242.585	217.319	163.14	191.21	266.713	256.786	743.441	544.576
IXRNA007_contig_117894	82.6492	8.74095	107.62	394.802	263.085	276.245	6.83018	5.06047	0	6.65404	4.52127	14.9632	0	0	0	0	0	0	0	0	0	0	2.36926	0
IXRNA007_contig_11798	46.9514	48.3229	30.9841	15.821	16.3697	27.3175	13.925	8.09845	56.9985	23.5502	18.9796	13.731	2.5954	0	5.27047	0.299115	0	0	0	0.53405	0.207787	1.51541	0	0
IXRNA007_contig_11802	181.358	408.173	335.428	75.2518	67.2052	86.0047	606.119	591.22	493.774	945.529	1051.1	1439.53	0.118572	31.0075	21.4179	22.4228	1.75492	11.7432	79.4167	108.887	53.3586	74.7491	248.112	166.323
IXRNA007_contig_118046	70.2165	121.667	76.6428	38.6767	32.4642	40.3324	36.3878	46.6359	37.3456	5.17326	6.59231	6.53101	24.6366	37.0497	32.2065	18.7899	18.5265	12.2861	17.5228	25.6739	3.75851	10.6249	21.064	30.2348
IXRNA007_contig_11815	132.101	146.491	150.556	52.6952	60.6436	62.1084	86.1798	85.7572	142.413	281.34	176.796	153.1	164.551	159.304	104.507	107.11	139.68	151.706	133.173	143.778	117.87	140.985	104.554	73.6257
IXRNA007_contig_118181	498.822	261.194	254.85	104.289	31.5447	57.1977	28.5758	30.0159	28.6571	7.05271	2.91695	5.5804	1888.16	1572.35	4853.04	1090.59	752.304	894.411	155.745	3.99548	7.79814	2.97975	17.5514	21.1707
IXRNA007_contig_118288	21.8229	8.74095	14.6468	49.0173	31.307	30.342	3.41509	1.69247	4.09505	6.81541	14.3417	7.92171	1.33064	6.63973	3.74946	10.1427	6.59165	4.14228	0	0	1.83342	5.10814	4.71495	2.79873
IXRNA007_contig_11831	71.1271	80.0234	57.9567	20.6665	4.40987	4.6765	61.2411	50.4693	73.6279	197.704	160.111	89.841	130.719	131.234	182.981	37.8898	32.837	36.0841	183.543	86.16	170.288	256.207	221.803	112.055
IXRNA007_contig_1184	47.8831	28.4081	46.4831	92.4155	105.086	85.8551	36.7122	32.9015	43.1933	25.629	15.5571	23.7651	10.5397	9.14622	19.4548	12.1169	29.2486	23.2651	20.7897	5.93389	11.6116	21.335	9.4299	14.8418
IXRNA007_contig_118424	49.7779	120.785	82.6359	32.8387	7.50616	26.0882	15.3252	29.7282	28.2002	5.68583	4.86159	13.2028	78.5076	70.5471	34.9301	82.0501	75.9395	99.4147	17.1961	37.5813	13.5795	6.81085	3.53621	11.6614
IXRNA007_contig_118634	46.8935	34.9128	54.5479	74.1134	120.43	146.65	47.6917	46.2635	52.0811	227.671	254.241	178.696	25.2031	104.775	23.4518	5.43302	13.54	5.02704	18.0871	20.6499	17.4908	20.092	39.7234	36.0019
IXRNA007_contig_118650	46.8988	24.868	37.4969	22.812	6.22386	15.3238	8.07669	5.98286	6.38762	0	0	0.88019	5.26985	6.63973	6.98603	3.06729	8.47497	7.03786	0	0	0	0	0	0
IXRNA007_contig_118924	90.5972	87.3221	55.4763	33.4809	28.1919	45.6853	4.29448	2.54716	13.6308	2.25915	2.52802	11.8121	214.799	204.055	174.014	67.2303	140.158	143.281	19.2156	17.8017	1.10005	5.10814	2.38105	8.58702
IXRNA007_contig_118970	73.7537	98.3648	42.0073	5.13014	8.25053	10.2571	6.44598	5.00123	23.6566	1.73707	2.04187	1.76038	126.938	14.624	64.2538	33.8327	50.536	17.4639	11.9095	16.3775	0.611139	3.3884	1.54415	1.51598
IXRNA007_contig_1192	239.384	114.062	260.358	359.679	476.266	580.615	157.914	197.071	117.635	297.04	414.1	294.564	105.134	69.6341	99.9798	98.8277	158.492	150.61	52.0931	92.5884	161.787	105.296	149.063	168.613
IXRNA007_contig_119204	872.269	257.858	2087.33	3556.86	4207.79	4240.05	936.264	1405.98	446.809	1144.17	1181.74	980.118	385.727	677.136	536.368	894.774	683.783	888.74	398.272	676.404	818.768	715.02	1476.58	865.667
IXRNA007_contig_11924	40.714	75.0265	50.3284	25.3588	14.3868	27.7338	37.566	28.6027	34.0562	9.49221	9.72317	7.04152	0	0	0	0	0	3.01622	0	0	0	1.70271	0	0
IXRNA007_contig_119420	18.6542	12.4121	11.9793	39.0489	63.6398	44.1503	7.45344	13.9798	24.1384	10.4319	28.3528	27.4003	11.9099	20.9981	0	4.26919	12.1061	12.2258	12.7411	14.4985	15.6941	24.2636	14.0505	11.7674
IXRNA007_contig_11943	10.622	3.74404	18.2565	24.7239	49.597	41.6007	23.2226	33.2316	21.281	127.243	166.927	146.332	5.4543	5.42798	0	15.2821	16.7074	18.3889	19.275	26.5838	68.1298	51.8816	65.6675	39.3519
IXRNA007_contig_11944	67.7532	34.9711	96.9986	114.345	169.133	179.808	96.9971	192.188	107.144	475.36	474.238	604.224	11.6727	41.6311	47.7703	45.3894	70.4322	60.787	34.1842	120.893	131.248	136.949	141.555	57.1938
IXRNA007_contig_119496	12.6379	9.46936	15.9355	32.109	64.1902	42.9276	17.0755	9.30856	2.56668	2.84766	14.5848	16.1867	1.31746	3.31986	0	0	0	5.02704	0	1.97796	1.22228	0	1.17874	0
IXRNA007_contig_119521	19.4754	100.973	19.9886	8.757	0.625514	2.60167	2.56132	0.846233	9.96767	0	0	0	0	0	0	0	0	0	0	0	0	0	0	0
IXRNA007_contig_119576	110.567	89.8351	105.638	13.8069	5.62962	3.25859	10.2453	6.84602	24.2547	9.03659	6.31034	3.90804	274.968	243.827	350.593	163.719	188.725	255.534	8.73168	11.8678	0	4.47813	0	7.08164
IXRNA007_contig_119587	8.606	23.0543	21.8178	18.6451	12.2726	20.3386	14.0702	12.2281	17.7258	8.80877	18.0657	16.2659	44.3063	22.0605	27.219	67.1596	65.4456	87.4303	25.6011	21.2631	26.8535	14.6093	20.1328	7.76012
IXRNA007_contig_119661	21.7019	9.25812	19.3997	66.1445	96.6731	97.1529	5.97641	2.5387	5.81448	6.72049	0.972317	6.16133	6.58731	8.29966	3.53723	7.30929	8.73179	13.8445	2.96996	7.91185	11.0738	0	2.35747	6.36075
IXRNA007_contig_11967	55.5153	29.2676	91.539	181.533	196.136	297.052	15.5387	25.6578	10.0341	0.949221	1.96408	0.888992	63.4227	190.544	50.3171	27.3011	36.5965	77.4365	2.96996	1.99774	0.757813	0	0	1.06013
IXRNA007_contig_11973	116.973	154.489	132.937	52.6588	35.4291	64.7751	40.9982	70.4319	94.776	124.785	65.4369	56.6226	115.357	253.903	296.844	127.2	193.911	274.848	20.5521	43.5152	7.90814	22.6972	17.3392	31.0405
IXRNA007_contig_119817	52.9361	59.2199	52.012	4.29823	1.8828	6.27653	9.85254	1.70093	12.2685	0	4.55044	2.61416	349.628	865.488	896.334	199.445	192.363	212.181	24.3537	2.27466	3.69739	0	9.04092	7.25126
IXRNA007_contig_119847	13.2064	3.99898	15.1387	31.4595	29.9684	42.3487	4.26886	2.15789	0	0	0.972317	0	0	3.23687	0	0	0	0	0	0	1.22228	0	0	0
IXRNA007_contig_119874	31.1606	47.9441	35.8341	27.621	11.4844	7.66842	21.831	7.31145	19.1462	1.92692	3.82121	1.72517	8.02335	1.67653	7.03909	3.83955	5.82119	1.92033	15.7111	2.78893	5.0419	5.19327	16.9974	16.9196
IXRNA007_contig_120080	10.8325	7.17486	19.0672	35.8818	41.5591	40.9893	15.3679	16.07	16.4716	66.1417	67.2746	55.2407	0	1.65993	0	0	0	0	0	0	0	0	0	1.21914
IXRNA007_contig_120584	126.553	98.5615	47.3838	24.8845	18.903	14.3677	10.8258	3.80805	23.5652	32.957	29.0528	35.9998	327.363	374.115	364.282	369.712	714.516	706.671	74.2193	19.4631	19.587	53.4992	87.3091	47.2286
IXRNA007_contig_120587	78.1541	56.5758	68.6196	9.56702	3.12131	4.13015	11.4918	2.37791	11.2136	5.69533	5.12411	7.93931	266.984	729.839	806.984	171.099	132.775	173.926	20.1957	5.63719	3.02514	10.2163	9.81888	4.35712
IXRNA007_contig_12061	22.2019	15.7774	25.5661	36.6553	73.2289	61.562	20.4991	20.8342	22.2362	28.9702	53.2927	35.8589	10.9613	16.9811	19.5786	27.8069	12.2488	12.0951	1.69288	5.91411	6.31307	3.52461	2.73467	8.07816
IXRNA007_contig_120751	152.571	152.122	90.5551	51.1263	34.422	36.1242	24.0166	17.6439	60.0469	160.884	118.175	92.3407	273.874	336.335	910.978	236.606	282.442	230.761	44.0445	33.5858	17.1363	54.8103	32.8043	27.5845
IXRNA007_contig_120817	558.369	870.009	1299.97	1665.99	1935.9	2019.99	919.915	805.3	597.188	684.085	778.865	782.805	499.081	658.561	486.528	533.16	457.948	568.166	369.047	398.816	381.528	409.213	474.23	621.986
IXRNA007_contig_120829	135.654	79.0036	60.2777	21.4619	15.0123	10.3156	4.26886	2.5387	17.4434	2.84766	0	0	176.619	205.4	244.829	62.6456	131.769	69.0112	23.7597	19.9576	0	1.70271	0	1.06013
IXRNA007_contig_121106	473.267	474.575	271.132	68.4287	15.4252	31.6038	41.7324	46.6697	49.9214	12.9759	15.2168	9.77891	2036.96	1288.85	3175.39	1654.67	1128.68	1866.28	121.234	42.4866	6.11139	11.936	23.8576	60.8088
IXRNA007_contig_12135	156.124	224.249	132.375	23.352	12.4164	23.441	171.702	139.485	120.393	1.66114	5.39636	14.9808	25.5061	89.1549	45.984	20.6933	10.2085	33.9426	118.62	135.451	50.8774	19.8536	47.1141	115.808
IXRNA007_contig_121413	21.5966	15.7556	21.4783	32.109	70.0075	55.2204	13.6604	8.46233	15.1343	24.1007	19.4852	24.6453	14.4921	29.7626	10.594	4.35077	7.8258	13.0502	5.93992	9.90959	1.22228	3.40542	3.53621	9.54113
IXRNA007_contig_121710	758.402	489.624	637.122	345.799	219.78	245.533	99.0206	133.849	86.3035	230.575	136.815	216.5	1082.2	949.215	1792.7	712.047	686.173	755.494	167.625	31.7067	28.968	75.0896	71.3018	196.717
IXRNA007_contig_121770	64.4003	62.6945	55.4694	26.1907	36.2047	17.4962	13.5579	11.6272	31.4729	50.9637	48.2561	25.2614	415.87	678.912	605.043	524.094	734.027	443.395	158.418	80.0877	58.5777	164.261	269.506	143.753
IXRNA007_contig_1218	56.0101	84.6197	43.5593	2.919	7.95028	13.4897	90.7048	57.0276	48.6838	0.949221	3.88927	9.68209	6.61366	4.9798	10.6117	0	2.85353	9.04867	37.1542	33.7836	18.9453	13.0257	12.9425	20.577
IXRNA007_contig_121863	17.5647	2.18524	16.4828	24.3736	42.4724	42.9796	4.25179	5.9067	1.66128	1.89844	0	1.77798	6.92985	10.5572	6.87991	6.31405	11.9991	12.3967	5.91022	2.17576	0	0	0	1.04952
IXRNA007_contig_122024	30.371	9.05417	23.5291	73.8507	66.3232	60.2222	6.03617	2.5387	7.94922	3.92028	18.9796	1.21466	2.63493	0	0	0	0	0	0	1.97796	0	0	0	0
IXRNA007_contig_122025	42.9247	14.9834	76.7813	119.365	225.241	248.173	8.47796	13.5397	7.83293	27.404	17.9781	17.2693	0	0	0	1.63154	2.85353	5.00693	0	0	0	0	0	1.06013
IXRNA007_contig_12207	22.9283	24.6131	31.961	48.9078	74.1234	60.9311	22.3262	38.6051	25.8661	36.5735	38.8149	40.8232	29.801	27.1897	43.7202	14.7274	23.4489	24.5722	23.2548	23.9729	35.1344	13.179	4.78567	18.0327
IXRNA007_contig_122325	13.5169	0.946936	17.8616	50.4549	36.3173	54.6416	7.32537	1.69247	3.3807	0	0	0	6.57414	5.90936	3.46649	3.26308	1.42676	13.0703	5.28653	0	1.22228	0	7.07242	1.00712
IXRNA007_contig_122426	47.2462	48.403	34.192	5.68475	7.21843	7.28468	15.3764	18.761	28.765	2.13575	9.63566	9.44443	11.4224	4.56481	9.56821	3.77973	0.720516	2.36271	8.31589	8.22832	7.33367	11.7147	7.49677	17.2907
IXRNA007_contig_1225	41.5193	44.1345	43.3445	8.02725	18.7654	5.84075	54.3853	47.3383	42.3792	2.84766	0.972317	4.40095	9.22224	29.8622	10.6117	11.9918	10.7007	4.02163	14.8498	43.4558	24.03	8.53059	21.2173	13.5802
IXRNA007_contig_12250	44.6565	29.1365	90.3819	123.211	194.31	172.874	61.89	44.7234	51.3751	269.854	344.939	267.058	11.6727	13.2795	10.1519	19.0346	17.0641	19.8468	5.93992	21.7576	36.1611	36.2337	57.652	40.2848
IXRNA007_contig_122514	34.8293	24.9263	41.5501	76.1421	114.356	93.2243	22.736	23.136	24.778	74.7986	74.0031	57.6084	90.2067	187.323	79.0925	94.2377	72.4154	100.702	111.67	187.59	200.093	63.6133	78.4921	76.2866
IXRNA007_contig_12296	241.015	99.8945	253.845	442.345	729.943	482.115	237.272	250.146	290.217	2405.34	2260.59	1983.29	265.548	268.909	233.404	246.003	195.616	201.655	306.292	185.572	209.468	281.816	320.864	167.5
IXRNA007_contig_123093	44.7038	68.143	46.3307	13.858	19.2033	22.4979	8.23037	4.20578	9.39453	5.69533	6.80622	3.52076	1.30429	3.78464	1.85705	3.99183	0	0	0	0	0.378906	1.70271	0	0
IXRNA007_contig_123130	12.6327	13.1114	14.5567	1.4595	0	1.30083	0.853773	0.846233	0.83064	0.949221	0	0	99.06	310.175	357.419	35.3011	49.2875	65.1102	5.93992	21.7774	0.611139	0	0	3.18038
IXRNA007_contig_123156	1.05272	2.16339	3.75523	3.05035	2.42074	2.77078	2.76622	4.53581	0	1.89844	3.93788	0.906595	13.1746	23.2722	30.0665	50.0338	58.4902	38.8389	14.8498	29.6694	14.6673	5.10814	15.8776	23.9058
IXRNA007_contig_12333	8.03227	6.55571	2.77139	6.56775	3.12757	9.10584	5.97641	4.23116	2.5999	6.64455	5.8339	8.68747	19.7883	16.5993	26.5292	50.1698	34.3779	50.2101	29.2244	29.1156	37.3101	40.8651	29.5509	44.5571
IXRNA007_contig_123371	85.3547	83.6582	68.5642	35.6775	23.094	30.4395	18.45	14.3775	23.7812	13.6403	18.6199	5.51879	15.4538	25.7621	0	10.3168	4.29456	10.8986	17.8198	13.8457	2.28566	0	2.35747	13.4424
IXRNA007_contig_12341	20.0175	22.5371	20.1826	77.8716	52.6495	82.4859	34.2961	70.1781	29.3631	12.245	15.3529	17.2077	136.318	112.875	125.819	62.39	180.129	248.175	41.5794	72.3143	66.5225	44.4238	64.7363	62.24
IXRNA007_contig_12347	480.72	787.574	604.544	305.408	179.923	233.617	1227.77	2194.82	1119.44	1312.42	1134.43	1121.99	1088.3	1500.48	1164.53	849.852	1371.72	1770.52	950.714	1386.77	2292.73	1121.83	867.822	610.643
IXRNA007_contig_124	56.6522	55.5633	66.3193	12.902	9.77052	14.8555	8.8024	16.4169	10.4245	0	0	9.33881	1.31746	3.33646	0	1.02243	0	0	1.78198	1.85928	1.83953	0	0	2.12025
IXRNA007_contig_1243	37.3664	21.8524	53.1483	114.323	121.606	130.402	80.3656	78.0988	60.3294	88.2206	120.937	98.4844	107.729	94.3671	83.5494	111.918	213.38	165.078	98.6621	119.152	145.439	169.301	235.135	245.515
IXRNA007_contig_124481	71.764	44.4259	47.2037	14.6461	13.4173	20.976	15.4106	41.1354	42.0137	8.57147	4.21013	13.5549	55.5574	91.2962	41.4917	71.0263	58.3332	62.104	24.1458	50.616	21.1821	45.9732	9.47705	12.7215
IXRNA007_contig_12465	146.297	191.718	98.6684	88.9127	64.1402	107.442	125.206	146.322	121.722	131.932	100.654	97.3402	100.022	82.482	115.048	32.5274	12.8979	38.3161	70.3286	75.5977	58.6266	70.288	168.76	155.043
IXRNA007_contig_12467	0	0	0	0	0	0	0	0	0	0	0	0	8.97192	0.0829966	7.76422	81.2452	56.9564	30.1823	0	6.86353	2.46289	14.0474	12.5536	32.09
IXRNA007_contig_124703	4259.79	580.771	4944.46	8330.66	10764.9	9152.71	2668.27	1361.33	1094.77	25498.4	24245.7	49441.8	869.71	362.629	1287.62	2209.37	890.835	1193.33	640.858	44.5239	120.199	598.503	1407.46	1566.86
IXRNA007_contig_124939	6.50056	0	17.9032	68.6476	138.476	109.862	4.5933	4.59504	9.90953	6.73947	0	6.14372	2.22651	0	9.23217	0.973485	0	0	0	0	0	0	0	0
IXRNA007_contig_12500	50.4938	19.15	42.1182	76.7478	128.937	103.852	41.9288	31.1667	41.4406	353.414	407.868	263.898	3.06969	0	1.96316	3.94288	10.3155	8.16391	24.2646	20.6895	20.4426	57.5346	23.9402	11.1207
IXRNA007_contig_12501	61.5579	9.76801	56.8897	85.5997	127.036	143.84	54.6841	84.3779	85.9463	513.681	515.678	416.831	15.7964	0	5.3589	28.5302	16.6931	7.08813	71.4275	72.3341	86.0729	191.674	91.5879	57.0454
IXRNA007_contig_125113	55.7311	80.8538	45.1875	7.24642	17.358	15.2783	35.2267	31.5476	19.0964	0.949221	3.88927	8.17696	14.4394	29.6796	14.0074	1.63154	2.9748	3.72001	32.6102	33.5265	2.43845	6.94707	19.8028	28.4644
IXRNA007_contig_125322	456.371	472.157	238.236	16.1786	7.47489	20.0133	21.1736	24.4984	46.2583	2.35407	0	1.10904	0	10.6568	10.8947	10.6159	3.90933	7.86229	0	22.9246	22.5266	0	2.68752	7.27246
IXRNA007_contig_125332	213.45	304.964	131.98	94.7799	42.7101	55.5652	17.9378	26.0132	52.5546	14.2193	12.6401	31.5196	494.918	481.397	447.583	190.634	178.773	215.399	59.3695	70.0594	8.86763	18.8831	1.17874	12.7215
IXRNA007_contig_125397	40.7403	36.4352	55.3239	13.8142	11.2592	9.65219	8.58042	12.7273	5.81448	2.86665	0.972317	0	15.2957	11.5033	8.01183	15.7226	12.156	12.4067	2.96996	0	1.14283	0	1.19052	6.35015
IXRNA007_contig_125411	20.3123	2.30907	28.4968	64.6558	81.6796	51.3244	11.6625	12.0842	8.58881	53.2703	76.181	54.739	13.6753	6.62313	15.5638	9.43573	15.0595	12.8491	0	16.5951	13.8362	44.6792	20.8401	14.1209
IXRNA007_contig_125533	25.8391	60.3198	42.3538	16.0545	6.88065	14.9596	5.97641	6.76986	1.66128	5.69533	2.91695	1.76038	2.63493	11.6195	7.07446	0	0.713382	1.00541	0	0	0	0	1.17874	0
IXRNA007_contig_125638	310.032	1009.34	957.349	416.381	288.612	434.648	254.561	397.687	215.102	174.714	133.266	60.4866	320.868	299.485	281.564	81.6911	80.0914	94.2771	141.875	297.169	520.911	48.8678	37.4603	85.0751
IXRNA007_contig_125672	84.0756	91.7945	36.2636	19.5792	2.3707	16.371	2.56132	1.69247	4.51868	0	0	0	89.0605	97.4048	165.878	43.1542	39.6498	47.8273	0	3.95592	0	1.70271	0	1.06013
IXRNA007_contig_125683	53.0572	69.5925	87.569	26.957	9.00114	12.3905	7.38513	7.81919	7.99075	1.02516	0.972317	2.16527	81.3665	44.9841	39.7054	71.1786	32.837	53.5279	2.94026	0	5.49414	0	2.35747	4.2087
IXRNA007_contig_1257	348.004	195.215	256.728	129.005	95.935	101.003	48.9809	60.1164	18.4568	21.6802	24.4441	38.0066	887.482	1036.66	2191.14	580.539	634.532	552.321	162.724	68.6748	32.8182	35.6718	62.5202	54.9039
IXRNA007_contig_12580	18.27	12.6161	22.5938	32.3206	45.7563	29.2623	10.2453	36.3626	9.96767	10.4414	12.6401	15.8434	0.461112	0	0	0	0	0	0	0	0.415575	0	0	0
IXRNA007_contig_125813	59.5156	66.1034	41.5501	26.0594	0.69432	6.77085	3.67122	8.19999	12.2852	0.892268	2.83917	0	86.4124	195.955	167.576	43.3228	44.9074	114.245	2.37597	7.14044	6.77754	0	2.89969	4.00728
IXRNA007_contig_12591	258.643	296.034	137.565	40.5084	10.5899	28.6119	38.1636	15.2153	24.9358	2.84766	4.15179	8.70508	390.404	351.208	528.728	231.738	183.924	241.117	26.4623	20.5312	2.1451	6.81085	10.3493	25.443
IXRNA007_contig_12592	67.6479	83.5125	28.7601	7.80103	1.25103	8.45543	10.2965	1.69247	4.20304	1.89844	0	0	154.446	78.9464	115.65	35.6817	45.4852	51.497	0	3.9757	0.867818	3.40542	0	3.18038
IXRNA007_contig_125949	4.36353	8.35489	4.96772	5.10095	1.86403	1.97727	1.82707	0	1.66128	0	0	0	0	1.65993	2.47606	54.6674	27.7577	16.1871	0	0	0	6.81085	1.17874	30.9663
IXRNA007_contig_126129	101.519	20.6214	333.89	735.333	735.004	700.909	142.717	108.326	39.4222	691.593	536.534	1214.89	9.14319	9.95959	19.6316	38.4989	14.4959	13.8244	12.8599	2.49223	6.31307	6.70869	59.6795	26.5455
IXRNA007_contig_126136	80.6122	82.5	56.5918	29.606	24.8954	46.2382	6.83018	11.7457	16.6211	12.3399	0	8.8019	56.6641	133.492	54.2611	71.717	82.3314	56.6648	8.90988	7.91185	4.28409	6.82788	5.08036	15.9019
IXRNA007_contig_126247	1.05272	2.18524	1.38569	0	0	0	2.56132	0	0.83064	0	0.972317	1.76038	50.0504	23.239	14.1489	128.451	104.867	94.7195	44.5494	31.6474	21.3777	25.5066	12.9661	29.6835
IXRNA007_contig_12630	13.5801	6.43917	23.8478	39.4722	28.1544	35.8055	38.2576	55.6144	24.8777	188.202	167.482	125.894	3.25413	6.40734	0	0	0	9.33019	0	2.98672	11.4528	3.88218	6.30624	4.2405
IXRNA007_contig_126389	19.9596	16.3092	27.3051	28.5989	32.4892	34.2575	28.166	22.3236	15.7822	7.59377	7.77854	7.04152	46.6645	27.9864	49.5035	95.9453	89.9646	62.3051	86.1882	52.9698	39.883	45.7859	51.4047	58.8476
IXRNA007_contig_12661	62.1316	47.5653	44.4115	22.1698	17.4956	24.4362	18.2878	33.4685	30.7254	5.34412	6.80622	1.47872	3.93921	2.80528	14.2727	6.04213	7.41204	6.25364	3.32635	2.53179	6.71031	2.14542	1.35555	3.67864
IXRNA007_contig_12679	109.173	68.3615	95.9247	18.9151	28.1419	16.0068	78.1031	88.7444	62.0155	29.3499	61.2268	55.3375	51.9212	36.5019	43.4372	11.4425	5.01507	12.0749	47.46	53.4643	45.8171	17.0271	83.5489	92.2415
IXRNA007_contig_126932	20.7123	6.19879	20.1826	26.9789	36.799	41.9975	24.3838	18.7694	16.8038	16.2032	23.5787	15.8434	7.9443	42.2951	21.8778	20.0842	12.5341	12.2861	0	0	2.22455	4.76759	0	18.3402
IXRNA007_contig_126940	39.8824	42.9909	25.1989	6.56775	3.75308	9.69772	1.70755	1.69247	4.1532	0	0	0	3.5308	0	0	0	0	0	0	0	0	0	0	0
IXRNA007_contig_127106	3.15817	5.25914	6.92847	82.7026	159.149	180.575	10.2026	5.0774	2.19289	46.3315	32.1642	43.9391	0	0	0	0	0	5.87158	0	0	0	0	0	2.12025
IXRNA007_contig_127162	35.3557	42.0804	52.6356	42.165	19.9351	17.0865	12.0553	8.41155	19.5283	8.30569	14.1861	5.74764	555.179	495.788	506.62	113.386	132.104	168.386	232.102	499.455	574.428	54.9635	144.56	242.673
IXRNA007_contig_12726	31.3869	27.0751	64.1715	81.2431	47.4827	54.0952	342.884	444.771	231.184	534.117	452.273	446.388	70.1417	77.7346	89.7926	180.421	231.121	154.37	503.586	533.298	1067.64	838.96	731.63	515.444
IXRNA007_contig_127357	78.6804	95.4075	44.8549	12.9604	39.6451	22.1012	15.7265	19.4887	25.2265	2.99005	4.02539	6.89188	19.8805	18.4418	2.06928	13.9333	1.55517	6.2838	0	5.49873	0.623362	5.10814	4.92712	12.3505
IXRNA007_contig_127444	114.347	303.012	190.879	97.8522	66.2919	75.494	44.9597	88.2621	78.2961	70.2993	74.1197	29.1343	689.296	809.698	508.813	194.305	262.66	189.63	410.894	1105.56	650.98	70.7136	40.1478	76.2654
IXRNA007_contig_127805	29.2709	52.4238	33.9495	13.3982	5.6609	5.90579	0	0	1.67789	0	0	0	1.31746	24.4508	1.76862	7.54858	35.5549	6.03245	0	1.97796	0	0	0	0
IXRNA007_contig_127853	30.8026	21.9762	18.1249	16.7551	12.5103	13.6588	8.5548	4.23116	9.13704	0.949221	0.972317	6.24054	231.676	131.55	119.912	64.5491	56.3429	78.5626	38.2234	5.93389	6.72253	3.40542	2.35747	11.8628
IXRNA007_contig_12813	61.4105	57.1804	46.9473	124.379	158.249	128.282	124.881	167.046	94.668	772.068	648.477	783.835	307.548	315.155	116.003	254.683	174.265	185.015	308.311	297.98	486.241	790.382	1075.93	453.755
IXRNA007_contig_128231	0	7.28412	0.692847	3.69983	0.625514	229.09	5.13117	0.846233	7.47576	0	0	0	1.31746	0	0	0.543846	2.85353	0	0	0	0	1.70271	0	0
IXRNA007_contig_128463	15.7908	7.28412	19.3997	48.8057	64.1777	47.4805	3.41509	0.846233	2.49192	0.949221	1.94463	1.76038	0	0	0	0	0	0	0	0	0	0	0	0
IXRNA007_contig_128585	48.6147	72.0983	72.3402	38.0346	22.9126	32.3973	70.6582	75.4586	40.6681	46.9675	33.0102	36.8799	11.7122	5.54417	2.1754	6.39019	8.57485	6.98759	13.7212	8.64369	1.72952	8.39437	1.74453	5.12041
IXRNA007_contig_12872	127.937	124.413	229.312	865.863	1148.64	758.432	162.558	111.06	123.749	662.272	722.646	756.144	6.58731	8.29966	7.07446	6.52615	10.7007	6.03245	5.93992	7.91185	3.0557	6.81085	10.6204	3.18038
IXRNA007_contig_128769	10.5272	23.3092	20.7785	30.7225	48.1771	35.76	27.611	23.8891	16.6045	5.82822	5.84363	7.04152	5.26985	8.29966	10.6117	9.78923	16.3222	14.7393	11.8798	21.7576	11.4955	20.4325	27.111	27.5633
IXRNA007_contig_128888	78.4225	70.605	31.8155	26.271	14.3868	12.3774	4.96042	9.3001	14.9515	3.79688	29.5293	4.40095	118.374	140.131	48.0533	37.0033	54.5666	54.0608	35.788	9.88981	9.56433	15.3244	29.4684	20.7573
IXRNA007_contig_129073	774.598	811.073	705.506	562.126	138.964	280.941	150.717	137.09	159.715	63.7972	38.5913	29.5128	1809.97	1804.59	2132.17	1603.5	1431.49	2249.84	84.4656	82.837	38.4773	42.9935	87.9927	268.403
IXRNA007_contig_129102	36.461	17.9991	47.9381	79.9003	67.9183	83.1364	16.0082	7.31145	18.5233	2.84766	0	0.88019	36.8758	26.7083	14.1135	25.9306	13.8039	10.1446	0	3.99548	0	0	0	5.32183
IXRNA007_contig_129245	42.6616	29.8503	23.5845	8.72051	13.7613	9.11235	2.56132	4.23116	1.66128	0	0	0	94.6729	171.255	145.026	95.755	89.8861	80.0003	11.8798	6.60639	7.94481	1.70271	0	3.18038
IXRNA007_contig_12925	43.33	26.1573	46.9058	85.8405	68.6689	87.5462	22.2579	37.9705	43.16	25.4771	17.774	23.1226	313.899	258.269	279.3	229.394	352.382	405.803	201.274	162.094	163.443	186.651	208.377	177.147
IXRNA007_contig_129305	6.32686	2.18524	5.07857	2.919	11.8785	7.1611	2.56132	1.70093	4.14489	3.79688	1.94463	0.88019	8.03652	27.4055	12.2211	45.9659	39.2859	32.0021	15.4141	25.852	25.0934	13.6217	18.129	15.9019
IXRNA007_contig_129356	6859.39	23995.7	41461.5	21946.3	14227.1	26274.7	11330.8	24387.5	6044.29	5547.96	2837.16	2557.03	11657.6	8828.25	10916.1	4195.37	3475.8	4598.8	4123.94	12136.5	36362.9	1551.09	2737.59	6985.97
IXRNA007_contig_12936	36.4136	10.8242	394.23	256.412	43.248	43.0186	721.523	314.028	324.813	93.0427	78.3882	29.9088	470.361	23.239	60.8227	6.89597	13.5614	16.1167	486.776	53.405	50.1134	49.3787	11.0801	578.362
IXRNA007_contig_12941	14.7381	9.46936	32.5361	81.535	83.8063	65.0417	11.9528	19.4633	4.98384	17.086	37.9398	44.8897	0	0	0	0	0	0	0	0	0	0	0	0
IXRNA007_contig_1295	27.2339	11.0792	27.7139	47.8497	49.3092	39.4738	20.482	22.9329	15.7406	51.1725	27.4096	32.7783	156.225	402.766	225.746	459.148	352.774	377.35	149.686	139.268	171.388	286.941	278.418	268.551
IXRNA007_contig_129789	42.851	72.4406	23.1134	15.7042	9.8018	4.44886	7.15462	10.3748	11.5127	24.6323	12.6498	5.71243	1.35699	0	0	0	0	0	3.11846	0	5.67749	0	2.36926	1.07073
IXRNA007_contig_12985	340.613	336.497	163.872	109.368	57.8788	73.2435	49.9542	38.6136	163.104	48.5242	55.8013	52.2921	916.651	1860.63	1905.54	849.705	652.851	782.197	91.1778	114.603	26.059	34.531	21.6652	53.7802
IXRNA007_contig_13022	27.3708	24.766	27.7139	47.4337	70.5767	65.1913	30.215	31.8183	9.96767	28.4766	20.4187	16.7236	12.147	18.2592	12.3803	2.7573	17.1212	24.4113	14.8498	39.5592	34.1321	18.7298	36.5409	18.0115
IXRNA007_contig_130446	33.1607	16.0251	29.7924	60.5692	60.6748	40.9633	11.099	9.20701	11.629	44.6134	13.2819	33.4472	22.3969	31.2565	26.5292	30.4771	9.27396	16.1971	20.7897	7.91185	7.98148	15.3244	27.111	20.3438
IXRNA007_contig_130713	20.5175	13.8398	38.0997	45.0912	53.8317	58.2579	19.2782	19.4633	9.96767	18.0352	15.5571	26.2208	0	0	0	0	0	0	0	0	0.611139	0	0	0
IXRNA007_contig_130746	224.367	629.356	513.351	120.912	131.033	182.481	133.539	102.902	65.4378	112.369	92.0298	24.7509	335.729	291.517	311.329	62.7272	64.6681	57.9718	245.022	721.422	639.478	34.6842	30.0932	87.4816
IXRNA007_contig_13082	235.41	273.876	146.212	87.0811	36.3111	48.1699	126.213	120.884	77.2661	13.5644	26.1164	20.9397	81.3797	36.0371	30.3848	19.1108	44.8289	39.5125	41.5794	25.7926	25.7656	6.38517	20.0267	29.3549
IXRNA007_contig_131127	484.994	415.086	818.273	1498.27	3462.86	2592.25	100.592	82.33	57.879	93.3844	73.6141	80.4581	68.0601	292.131	66.217	115.877	50.6287	116.688	33.2041	65.1936	101.681	151.252	177.329	115.946
IXRNA007_contig_131132	1.65804	0.619151	5.72292	30.7954	60.8625	47.8967	4.77259	8.36924	0	20.0381	26.1845	21.0189	8.90605	10.4078	0	22.4717	20.6167	25.8893	0	7.61515	4.10075	4.47813	3.58336	6.01091
IXRNA007_contig_13116	53.3414	41.4904	22.663	7.23912	2.59588	9.63268	52.5839	48.853	26.1485	12.0361	17.8226	23.061	1.31746	13.2795	5.30585	0	0.713382	1.99071	17.8198	24.3487	10.4383	18.7639	46.5365	20.6937
IXRNA007_contig_131288	87.797	216.309	275.074	627.527	497.146	461.822	3426.62	7924.84	1915.73	9867.58	6926.47	6389.52	68.1128	69.7669	47.3281	70.8577	70.1825	59.0376	493.191	357.556	995.772	1688.09	1713.44	1253.32
IXRNA007_contig_13156	476.462	475.865	562.55	1009.62	998.583	1120.62	628.522	748.958	554.302	1508.52	1493.01	1601.58	394.211	320.267	438.811	521.423	428.557	575.003	418.467	243.566	366.684	635.929	448.557	300.016
IXRNA007_contig_131746	23.7441	2.18524	97.1995	380.433	991.289	649.117	0.853773	29.8551	0.83064	247.149	451.972	297.61	0	0	0	6.19985	1.10574	0	0	0	0	0	1.17874	0
IXRNA007_contig_131767	264.981	256.503	223.131	126.699	139.433	118.792	26.467	22.8567	63.9592	1.89844	0	0.88019	77.6908	157.594	120.566	24.2338	61.9715	37.4917	0	11.8678	1.83342	3.45651	1.17874	4.2405
IXRNA007_contig_131881	8.52178	40.2812	53.2037	23.6439	22.8875	23.8833	21.1053	35.5079	8.94599	5.92314	4.28792	2.49094	160.717	191.706	213.932	64.511	109.468	71.585	121.679	355.42	392.749	9.96087	22.396	41.7265
IXRNA007_contig_13194	40.6877	28.4154	69.2432	104.975	165.117	159.073	87.9984	128.052	93.0649	63.5883	68.4414	54.8446	0	0	0	0.543846	0	0	0	3.95592	2.44456	0	1.17874	0
IXRNA007_contig_132035	43.2142	33.3977	66.5618	104.442	107.801	86.46	24.3411	54.7089	38.2676	46.6827	75.9866	61.8245	57.863	78.0168	44.0385	32.5601	40.8268	58.3941	35.194	31.6672	22.5755	22.1353	44.792	40.2848
IXRNA007_contig_132048	19.449	8.84293	30.416	38.7132	66.0793	51.6627	22.8043	27.9088	27.353	46.939	65.4856	37.3993	9.93367	16.5993	19.9323	15.5322	30.1903	12.0548	18.0871	15.6457	30.5142	43.0786	33.9476	19.6017
IXRNA007_contig_13205	103.056	64.8287	100.858	231.936	242.13	247.972	57.5016	95.2096	78.1383	237.856	324.744	291.079	67.1642	71.4435	76.1566	63.9346	45.4281	82.2926	51.2615	81.0964	36.0572	90.2778	37.7785	34.1254
IXRNA007_contig_13213	437.216	374.244	305.989	153.182	70.5267	98.135	82.5769	36.2949	100.723	19.0699	10.2093	25.992	1518.51	1524.6	2649.9	1349.47	1098.57	1340.97	167.446	58.3103	27.4279	65.0096	82.6648	244.391
IXRNA007_contig_132202	224.619	170.609	362.103	500.63	638.431	582.13	41.8349	14.4283	63.9426	259.299	219.909	197.277	87.2292	12.2503	49.0791	89.1309	103.333	106.593	11.9095	11.8678	0.953377	6.81085	7.07242	21.2025
IXRNA007_contig_13223	91.6868	120.108	76.0746	42.0993	27.0284	39.8706	68.6006	75.2893	110.209	21.8321	44.5516	47.0021	266.365	204.487	243.627	51.8557	100.587	79.196	107.869	104.496	124.813	51.5241	127.245	109.055
IXRNA007_contig_13263	187.532	115.526	392.138	759.64	1158.41	845.074	297.275	268.586	137.022	302.147	328.167	414.208	5.26985	0	21.2234	5.70495	6.64872	2.01082	0	0	0	3.40542	2.35747	0
IXRNA007_contig_1327	7.41642	165.408	38.3075	0.722452	6.16756	4.56593	2798.19	4764.09	2312.16	881.437	1019.62	818.013	1.18572	0	0	0	0	0	24.1458	17.2676	110.488	14.3198	73.7772	52.0098
IXRNA007_contig_13270	25.4495	16.5787	22.3651	45.9305	63.3333	46.1146	44.6779	68.0202	40.6432	92.0934	72.8752	52.4329	2.68762	6.63973	7.58736	8.39155	8.28236	1.04562	21.0867	10.9381	39.8463	34.9226	43.2125	11.1101
IXRNA007_contig_132728	37.898	27.636	40.781	80.4184	78.871	67.4938	97.0654	100.194	53.9417	212.312	342.868	258.864	19.1032	24.899	12.3803	28.2746	15.409	21.1136	35.6395	44.9591	70.1405	88.1154	99.674	67.1802
IXRNA007_contig_132892	142.628	103.26	76.1508	32.3717	25.1081	26.433	37.4806	22.1713	59.3492	70.8024	55.7429	65.046	275.205	761.875	980.025	341.481	338.799	361.022	98.2166	39.2032	40.4269	120.382	66.9876	50.6634
IXRNA007_contig_1329	845.278	1294.17	477.982	123.182	211.824	131.3	252.683	98.7638	396.954	286.988	485.624	827.097	17.3115	14.9062	19.7908	11.5404	15.3092	10.1747	5.88052	11.8282	4.99912	41.0694	14.8992	3.59383
IXRNA007_contig_133080	130.001	223.958	80.3841	85.337	30.744	33.6591	60.9082	51.3071	26.5389	21.1866	8.3522	4.26012	104.119	125.358	19.6316	0	20.0318	7.74164	10.1276	21.3422	153.115	15.8863	14.7696	4.57974
IXRNA007_contig_133174	16.8699	1.73362	54.2707	184.758	332.192	175.899	1.70755	32.0638	1.04661	249.617	319.698	231.772	4.4135	6.35754	0	18.3385	6.64158	11.0896	0	4.1735	0.611139	7.74734	3.6423	0
IXRNA007_contig_133267	10.4588	10.9262	20.4667	78.9079	52.3743	61.0677	10.2453	13.5059	4.98384	10.5079	13.6708	29.0463	0	0	0	0	0	0	0	0	0	0	0	2.12025
IXRNA007_contig_133567	42.0089	83.7674	55.4624	15.5583	3.1088	19.1158	1.13552	1.90402	16.6543	0.949221	0.495882	0	392.222	451.667	440.562	94.9229	104.475	211.508	6.50421	18.8895	1.29562	1.70271	0	0.25443
IXRNA007_contig_133623	43.1405	32.2614	74.4811	5.13744	15.9256	6.20498	7.61565	5.61052	11.089	22.7433	18.8921	25.8512	85.0422	81.9176	151.906	91.9318	26.1312	71.1326	13.3945	0	10.0166	14.9498	7.13136	24.0012
IXRNA007_contig_13371	225.877	410.934	281.989	78.3532	16.8889	42.2316	91.7037	88.0082	63.9094	14.5231	9.72317	17.595	628.074	643.788	988.32	340.828	310.585	443.345	65.3391	11.8678	14.6673	13.6217	40.4071	56.2079
IXRNA007_contig_133727	165.167	74.4947	201.445	585.238	648.708	641.786	21.1394	15.8584	24.2298	16.0703	0	7.49041	461.692	279.367	361.965	453.296	781.545	850.575	37.3918	30.3617	15.6329	34.8034	38.2736	75.2265
IXRNA007_contig_13384	274.492	0.728412	0.692847	0	0	0	163.062	0	0	0	0	0	0	0	0	0	0	0	0	0	0	0	0	0
IXRNA007_contig_133882	66.411	79.295	61.7951	14.595	35.8795	37.0933	15.4704	12.7866	9.96767	0	0	0	5.26985	13.3956	12.3803	2.76818	8.56058	11.0595	0	1.97796	3.0557	0	0	0
IXRNA007_contig_13395	98.6558	74.8298	190.602	498.127	372.706	434.284	136.45	110.408	68.9431	317.837	319.921	344.392	1.31746	0	0	0	2.14015	0	2.96996	0	1.22228	0	5.58721	2.12025
IXRNA007_contig_13413	2.53706	122.57	26.0718	3.47361	1.88905	0.708955	1158.07	2066.43	693.7	1098.63	1234.98	1061.83	0	0	0	0	0	0	59.0131	106.078	45.4871	7.38977	91.1046	45.9565
IXRNA007_contig_134146	118.226	90.0536	117.306	58.5624	44.474	48.365	6.84726	15.3676	11.413	5.69533	2.91695	0	38.2064	53.1178	12.3803	12.1658	35.1126	17.8762	0	1.97796	2.23677	1.70271	0	2.12025
IXRNA007_contig_13417	54.3783	20.1115	103.359	283.749	257.774	320.331	65.7661	106.905	19.5449	46.5878	50.8911	52.0192	41.3683	25.8617	34.9478	77.7754	45.4709	26.3216	8.64258	28.2255	50.1929	33.0326	102.586	75.8414
IXRNA007_contig_134949	21.9861	0.728412	24.2497	56.9205	56.1961	33.8217	11.5686	23.6945	4.98384	74.1911	59.3113	47.5302	1.31746	0	5.30585	0.543846	4.28029	1.00541	0	0	0	0	0	0
IXRNA007_contig_13527	154.345	91.9912	284.705	779.409	703.096	636.577	135.417	180.713	56.5499	207.101	253.007	235.266	0	0	0	0	0.720516	0	0	0	0.690588	0	2.35747	0
IXRNA007_contig_13530	46.0461	58.914	35.356	17.6308	29.2991	20.3841	39.8712	36.5234	54.9136	15.3774	11.6289	10.4214	11.3565	10.5406	5.32353	18.1155	10.451	20.7918	33.4714	15.1116	16.2563	14.8136	16.5613	18.6052
IXRNA007_contig_135569	403.561	464.764	380.851	55.3223	47.8518	70.0955	27.7903	37.3442	49.5476	4.7556	0.98204	0	14.9664	36.9833	29.7127	10.5832	7.58325	11.4617	0	1.99774	3.21459	9.97789	4.00771	1.96123
IXRNA007_contig_135592	137.607	191.318	139.429	45.7188	22.6436	34.0233	8.81947	16.9839	18.3821	3.31278	0	0	8.73478	5.01299	19.4194	3.14887	4.67265	4.7958	0	0	0	0	0	0
IXRNA007_contig_135684	6.91112	2.90637	10.3373	27.6794	56.4151	31.3046	6.83018	11.7711	1.91878	25.1069	24.3079	36.3342	0	0	0	0	0	0	0	0	0	0	0	0
IXRNA007_contig_13573	68.2006	97.6364	64.9614	24.3882	26.9784	36.1762	54.3341	85.6049	73.4867	128.895	151.993	183.907	14.3076	19.0394	7.99414	5.86266	22.5001	4.97677	14.6419	26.9794	11.6361	26.9539	35.1735	28.6446
IXRNA007_contig_13582	139.549	92.4938	247.194	339.246	476.335	424.144	153.594	157.188	93.3307	129.075	129.133	191.635	1.31746	0	1.76862	12.8728	3.15315	0	0	6.28992	3.50183	0	0	1.07073
IXRNA007_contig_13589	42.9826	37.0835	27.3952	14.8066	12.135	11.0571	27.2439	23.8299	29.2717	8.54299	10.0538	6.17893	11.8176	1.70973	12.1504	10.3276	3.97354	2.24206	5.93992	11.4524	5.76916	2.62218	3.53621	2.95775
IXRNA007_contig_135922	72.6746	82.7549	41.0443	10.326	11.6283	28.2736	7.68396	10.4764	15.0512	0	0.972317	1.75158	4.11048	15.2216	7.07446	0.543846	2.38269	1.00541	6.35571	9.88981	1.83342	0	0	1.06013
IXRNA007_contig_135957	467.745	522.505	432.843	294.461	50.4101	171.339	54.0182	50.0716	94.56	14.6275	6.252	26.9954	1133.72	1622.8	2322.32	996.457	988.469	1491.49	85.2378	30.2826	14.1173	32.2494	25.944	72.1098
IXRNA007_contig_13602	4.10035	0.116546	3.98387	0.72975	2.82732	0	3.98712	3.13952	6.59528	62.5727	68.0136	79.0234	170.77	384.971	410.036	60.182	66.7226	44.992	202.908	76.8438	168.021	243.318	833.462	302.083
IXRNA007_contig_136030	8.39019	5.65976	32.5569	44.6461	34.4283	48.4106	20.3625	20.9358	8.20672	8.51451	7.52573	4.37454	6.29747	1.11215	0	13.0414	0.791854	0	2.55417	1.87906	1.19783	0	0	1.89763
IXRNA007_contig_136235	7.35326	50.967	4.24023	1.98492	3.5967	0	41.3994	55.6229	44.921	0	26.3887	10.6503	255.799	205.168	374.009	75.3281	64.2543	184.834	788.999	1165.26	1421.09	1395.24	1907.74	889
IXRNA007_contig_136292	79.6963	53.8224	42.9842	13.858	9.38271	16.6182	29.882	50.8078	27.4111	0	0.972317	0.88019	7.90478	29.8622	8.84308	8.70154	10.7007	13.0703	5.93992	15.8237	17.1119	3.40542	12.9661	7.42088
IXRNA007_contig_136745	203.128	151.32	404.914	971.458	1360.69	1002.83	49.3054	12.5242	36.0248	18.263	13.0388	12.1818	297.246	148.132	121.309	215.222	435.648	338.38	11.3749	2.07686	3.3796	15.1882	18.6712	23.344
IXRNA007_contig_136844	27.0971	3.57651	17.917	58.8105	59.2549	67.071	10.2453	7.44685	5.00045	58.8043	66.5162	81.6024	0	0	0	0	0	0	0	0	0	0	6.15301	0
IXRNA007_contig_13714	67.7426	60.5966	93.0286	138.631	155.409	167.3	156.599	244.113	150.786	230.186	269.633	264.101	44.7015	46.4781	42.4468	85.6177	50.4718	60.4652	95.0684	142.018	190.969	79.4145	59.5498	67.9223
IXRNA007_contig_13717	125.142	212.624	136.907	61.7222	52.8809	52.3976	129.825	114.571	131.116	8.59045	3.63647	9.60287	53.7788	76.0581	41.1557	57.3758	60.081	103.989	122.065	104.911	95.3805	56.0363	76.2761	117.367
IXRNA007_contig_13745	62.8685	71.8579	119.994	154.649	210.022	176.237	156.514	96.4536	65.5873	17.086	24.3079	39.6085	0	0	0	0	0	0	0	0	0	0	0	0
IXRNA007_contig_137529	29.3341	16.8555	13.6629	36.6116	39.9891	44.7812	19.5429	15.9346	4.07844	1.49028	2.55719	14.3559	17.351	15.205	1.76862	20.3344	1.0344	4.64498	0	2.49223	9.82101	5.10814	14.4985	10.9193
IXRNA007_contig_1376	425.842	532.025	250.887	168.412	143.674	136.432	133.359	95.0996	95.7561	20.0665	24.2301	46.8525	65.2935	19.7698	31.163	29.6831	31.453	37.4917	7.90009	8.26788	1.35062	0	5.90547	7.49509
IXRNA007_contig_137706	13.6854	3.40169	21.9702	65.6629	64.3216	49.4838	34.1509	41.5923	43.2763	218.321	237.216	189.47	14.4921	14.9394	17.6862	9.18012	10.7007	18.0973	20.7897	39.5592	31.2353	47.6759	84.8691	24.3829
IXRNA007_contig_137719	22.3282	3.64206	25.2127	46.8937	41.6467	48.4626	4.47377	4.23116	1.74434	2.84766	0	2.64057	18.4577	4.9798	8.8077	4.8076	12.1204	9.04867	5.93992	1.97796	0	0	1.17874	0
IXRNA007_contig_137852	28.8709	10.9262	20.4113	56.7454	89.2233	77.9005	11.099	5.0774	8.3064	9.83393	25.9511	36.7391	9.22224	13.9434	13.0701	3.32834	15.8014	11.2706	0	3.95592	3.83796	5.10814	17.6811	16.2729
IXRNA007_contig_138083	38.277	53.1158	26.3282	5.838	1.87654	3.9025	7.60712	7.50608	7.89938	5.79025	4.15179	5.20192	0	0	0	0	0	0	0	1.97796	0	1.65163	1.17874	0
IXRNA007_contig_13837	301.963	283.017	505.758	677.668	814.494	779.506	331.981	329.54	372.367	548.745	516.184	517.868	322.067	331.754	327.707	315.79	314.801	266.594	216.569	249.223	283.165	258.114	289.757	289.011
IXRNA007_contig_138375	3.68453	0.728412	0	1.14571	3.39028	2.14638	0	0	3.32256	1.86047	0	0	28.7602	16.5661	38.9095	76.2146	51.442	58.4946	23.7597	1.97796	45.6582	98.7062	118.074	38.1539
IXRNA007_contig_1386	19.1016	1.45682	14.8408	24.8115	59.1361	47.6821	15.4362	13.2266	26.0987	87.7935	122.833	119.354	32.9497	39.8384	3.53723	0.554723	0.713382	5.01699	2.96996	5.93389	15.2785	5.10814	2.35747	4.2405
IXRNA007_contig_13860	56.2469	86.4116	54.825	33.605	10.7526	14.6474	25.3229	24.5238	28.8647	2.20219	6.69926	4.47136	17.5618	32.8832	3.11276	4.7369	7.65459	23.416	0	0	0.672253	0	2.6168	0.922309
IXRNA007_contig_13863	651.314	666.862	552.968	268.446	141.454	218.17	263.901	260.547	304.629	125.886	108.831	109.856	1512.12	1695.99	1944.45	686.356	646.431	1059.92	219.985	249.342	220.499	173.03	190.307	240.415
IXRNA007_contig_138660	12.6327	9.46936	13.1641	48.1635	36.8865	24.4752	6.80457	0.846233	2.49192	3.79688	7.77854	9.68209	9.11684	14.9394	15.9175	3.28483	5.05074	5.02704	0	1.97796	1.61952	3.40542	0	3.18038
IXRNA007_contig_139007	2.95815	0	0	4.23255	0	0.520334	0.503726	0	0	0.958713	0.42782	1.61075	17.1665	20.8985	27.0775	41.5172	59.1536	46.2488	32.6696	29.6694	28.1307	52.7671	70.9128	20.047
IXRNA007_contig_139038	14.3539	6.3299	20.3628	36.3926	64.3403	54.2253	14.1043	14.0898	6.59528	16.4215	24.5218	10.7999	2.92477	14.1758	6.3847	17.0713	21.3158	31.1777	3.29665	17.2676	18.7864	13.9622	1.29661	5.8943
IXRNA007_contig_139080	11.6694	16.7535	36.1597	57.5627	45.2809	48.9569	17.2121	32.1399	11.6373	8.52401	9.81068	18.528	7.82573	10.4742	1.7863	4.22568	16.9285	14.0154	9.05838	0	4.79133	11.1868	23.4215	17.3543
IXRNA007_contig_13922	242.158	168.329	362.754	505.746	723.957	579.672	290.462	214.3	126.457	249.436	302.021	284.38	134.618	176.135	182.256	126.754	166.189	234.532	79.0306	63.0574	94.3966	170.476	167.569	150.888
IXRNA007_contig_139234	971.473	185.308	1680.37	2898.09	2900.15	2674.14	1015.08	598.6	331.093	6780.88	5310.48	7121.68	826.102	257.04	1024.4	1655.77	442.561	865.857	345.733	27.9486	65.1902	349.567	550.659	1046.57
IXRNA007_contig_13963	84.1388	114.623	77.391	51.9363	27.8854	48.6903	94.2394	47.8714	34.0978	3.79688	6.54369	11.6361	149.796	49.9473	61.4947	98.8223	102.784	102.33	63.9432	33.6056	38.4223	55.6787	50.5443	87.7678
IXRNA007_contig_139890	1.57908	3.64206	11.7645	58.38	47.539	20.8134	2.56132	0	0.83064	0	0	0	3.95239	0	30.0665	21.7538	0	3.01622	0	0	0	0	0	0
IXRNA007_contig_139946	28.3077	18.9169	25.3929	59.876	42.6037	46.5894	38.2832	23.703	66.7834	241.805	211.275	110.05	3.96556	3.30326	0	0.902785	5.41457	0.442379	0	0	0.898375	0	0	2.23687
IXRNA007_contig_139959	30.7974	3.43811	83.8068	200.966	565.027	347.681	15.4191	52.9318	4.53529	139.479	160.899	124.256	2.16064	5.06279	0	32.3697	10.3797	28.8452	0.831589	13.6479	3.66073	5.61895	7.22566	0
IXRNA007_contig_13999	30.2289	29.8431	36.9773	73.5077	88.9293	64.8531	129.97	147.38	87.7405	238.577	323.879	317.775	11.5805	5.29518	29.2883	43.3663	15.1594	18.5096	9.44447	50.1215	49.0684	49.2765	71.29	76.9439
IXRNA007_contig_140477	49.9148	31.0449	26.4598	18.6159	6.82435	13.0083	1.69901	13.5651	6.6202	0.949221	0.972317	0.88019	9.94684	4.41542	0	2.20258	9.47371	2.17168	0	0	1.24672	0	0	1.06013
IXRNA007_contig_14056	39.8824	39.9826	121.706	293.257	238.189	254.502	164.667	282.269	82.2832	240.447	209.33	231.094	57.5204	37.7302	36.4335	132.562	52.6975	74.9331	123.55	57.5982	127.722	110.881	247.912	249.225
IXRNA007_contig_14073	134.733	110.755	136.498	289.682	319.262	324.74	123.302	184.665	130.427	898.789	989.226	828.663	4.80874	12.6321	4.73989	14.6349	10.0301	7.97289	8.64258	6.1119	9.88824	18.9001	64.7363	39.5957
IXRNA007_contig_14090	141.712	74.4001	173.731	502.601	492.048	258.333	140.753	139.248	139.423	2466.24	3389.57	3929.92	425.132	208.006	352.432	613.442	490.507	437.835	675.547	375.813	527.481	1221.37	1480.86	776.489
IXRNA007_contig_14094	117.121	178.417	135.057	82.4326	28.3858	51.396	44.2767	48.8276	29.6871	30.1852	16.1307	38.0858	23.688	21.7617	20.5513	13.5363	24.9042	12.5374	8.58318	3.99548	3.7035	0	4.60886	4.64335
IXRNA007_contig_14095	216.466	170.245	122.676	35.2104	42.9916	35.6429	23.3592	25.3193	54.382	53.0899	65.68	63.0568	230.793	168.815	261.614	170.246	333.085	419.175	33.2041	34.4759	36.265	25.8131	70.4413	81.2056
IXRNA007_contig_14134	57.8839	52.3583	36.3052	17.6308	13.3672	11.8766	19.6197	6.50753	15.9483	15.833	12.2706	23.1314	3.25413	18.4086	7.74653	4.75322	6.22782	6.23353	0	0	1.24061	0.953519	5.87011	3.19098
IXRNA007_contig_1414	436.664	381.207	519.053	884.464	826.591	1285.3	313.847	424.986	138.684	408.431	528.104	480.187	43.2655	31.1569	120.372	82.3274	88.0741	74.4605	5.93992	27.6519	20.8032	6.82788	54.0569	44.08
IXRNA007_contig_141552	1.57908	0	1.38569	5.81611	3.14008	3.21306	1.78439	0	0.83064	6.64455	1.94463	3.52076	31.1185	33.2152	19.4548	74.545	59.2107	72.9926	35.6395	15.8633	37.8906	39.1624	86.036	67.7526
IXRNA007_contig_141710	81.9228	66.3875	54.4994	17.7475	4.49119	9.61967	5.12264	0.846233	17.2441	0	0	0	239.33	87.9764	265.487	66.1154	41.9254	58.9873	26.7296	0	0	1.70271	0	4.2405
IXRNA007_contig_141811	51.057	28.226	25.8709	11.1798	7.7376	9.71073	7.70957	3.39339	0	0	0	1.28508	5.32255	3.36966	3.64335	0	6.71292	3.02628	0	0	0	1.58352	0	3.20158
IXRNA007_contig_142014	17.8963	7.27684	20.9517	46.9302	73.2351	56.6253	3.41509	1.69247	4.1532	160.76	171.711	108.29	1.31746	0	0	0	1.42676	0	0	0	0	5.10814	15.2882	3.18038
IXRNA007_contig_14202	90.4341	162.108	97.8578	43.9382	14.6433	22.4004	149.325	306.59	172.665	149.569	132.896	135.47	140.362	205.898	181.265	139.306	149.839	220.928	128.51	195.126	405.68	176.827	132.985	95.7612
IXRNA007_contig_142035	146.097	74.2981	146.406	367.903	457.557	383.72	160.185	105.026	57.3723	142.383	233.356	271.943	0	1.09555	0	0	0	0	0	0	0	0	3.53621	0
IXRNA007_contig_142179	3.72664	0	6.28413	40.4427	67.5993	12.0848	1.66486	0.846233	2.05168	770.34	761.723	827.026	87.7825	1.65993	8.89613	156.91	90.1429	136.987	105.226	0	9.74156	280.76	332.121	212.725
IXRNA007_contig_142254	10.3325	1.56609	3.3326	40.9025	52.2992	48.3585	0	0	1.04661	7.57479	1.64322	0	151.903	21.4131	90.2878	384.189	505.238	280.971	8.99898	1.99774	5.80582	5.04003	18.1761	8.4068
IXRNA007_contig_14231	30.7342	13.7524	46.6494	105.215	192.971	85.8876	30.992	22.9414	47.579	1134.9	1383.69	1043.62	14.2022	15.6532	21.6655	17.7511	15.1879	19.887	2.96996	5.43939	3.36738	27.5499	76.8537	18.5946
IXRNA007_contig_1424	301.642	361.052	261.571	69.8954	42.61	103.384	209.123	273.452	183.571	10.2706	23.2092	27.2683	211.216	444.795	462.67	220.024	216.911	304.267	128.48	354.233	88.6213	25.3704	113.56	119.741
IXRNA007_contig_14253	490.058	282.806	514.051	926.439	814.506	1259.42	91.3537	80.3921	94.4686	13.2891	9.72317	14.9632	501.176	1548.72	449.511	236.524	125.669	431.722	35.6395	50.5369	30.5509	8.51356	8.55763	25.443
IXRNA007_contig_142558	27.4708	14.8013	13.2611	41.0703	41.5279	33.7957	8.68287	2.44561	1.37886	11.6185	17.4823	19.5578	13.3986	3.36966	5.27047	15.331	25.1681	5.36888	2.99966	2.01752	6.10528	3.28623	14.4631	7.5905
IXRNA007_contig_14269	29.4762	47.3468	24.9425	8.757	5.00411	11.0571	19.6368	18.6171	24.0885	1.89844	8.32303	2.64057	1.31746	1.65993	3.53723	0.543846	1.42676	1.00541	0	0	0.611139	0	0	0
IXRNA007_contig_14288	170.646	100.135	375.184	844.116	724.839	777.561	177.909	208.562	68.7603	203.94	208.455	197.444	0	0	0	0	3.56691	0	0	0	0	0	0	0
IXRNA007_contig_142910	58.9472	61.0482	40.6701	10.2165	6.25514	10.4067	3.41509	3.08029	3.32256	0	0	0	15.0191	14.9394	14.1489	15.7824	22.8282	7.03786	2.96996	0	0	0	1.17874	1.06013
IXRNA007_contig_143144	102.519	178.935	40.0466	11.8219	8.1567	12.6376	5.80566	0.660061	16.0812	4.74611	0.972317	2.64057	69.8519	287.168	81.3032	42.5886	87.2394	72.51	11.8798	5.93389	0	0	7.07242	3.18038
IXRNA007_contig_14320	12.8222	21.1458	28.2959	40.2895	60.3996	42.9666	46.8892	45.7812	10.7983	2.93309	11.8234	13.8366	69.9573	91.2132	117.56	103.385	124.371	114.697	64.2996	77.7735	45.9332	67.785	73.895	110.741
IXRNA007_contig_14332	88.6655	58.7975	61.5526	157.254	139.702	130.37	68.5323	112.363	124.887	1226.87	1089.34	950.578	192.587	121.175	191.258	239.102	261.305	229.826	123.313	213.679	245.134	552.428	438.29	284.93
IXRNA007_contig_1435	27.6866	53.8224	42.4508	6.56775	7.50616	4.55292	76.8396	58.3054	68.8766	2.84766	0.923701	19.3554	14.4394	4.9798	0	0	22.3431	1.00541	41.5794	35.6033	18.3586	15.3244	41.2558	50.9814
IXRNA007_contig_14393	7.37958	6.4683	20.439	167.835	236.801	185.584	10.2623	28.1118	6.43746	125.629	257.256	39.767	1.31746	0	0	5.43846	0	2.01082	7.4249	5.69653	3.60572	0	15.0643	6.54098
IXRNA007_contig_14403	44.6196	49.4009	26.8963	13.639	8.99489	11.6034	36.3451	24.7269	27.951	13.3366	5.97003	23.105	10.263	10.275	9.40903	10.072	2.9534	11.1801	21.3837	1.99774	21.6649	16.1077	12.9307	26.9484
IXRNA007_contig_14417	396.634	288.546	247.36	172.017	87.2592	138.76	86.2737	18.4563	66.8499	20.133	31.717	33.5176	1170.21	341.996	1029.19	495.988	743.23	509.873	126.342	108.61	82.7727	110.523	153.436	125.487
IXRNA007_contig_14422	124.269	132.003	222.972	288.368	500.511	407.701	362.845	442.613	349.101	683.582	766.876	529.839	26.2043	46.4615	26.6707	34.5125	56.5498	42.5891	55.6867	83.8458	111.197	165.078	181.361	60.1409
IXRNA007_contig_14445	706.224	594.334	566.763	328.132	293.541	465.445	82.7733	93.7456	110.375	30.3846	22.1786	19.5842	335.518	496.851	614.275	94.8033	178.545	153.124	19.869	48.5392	6.22751	2.12839	14.2745	23.3122
IXRNA007_contig_14448	47.3672	73.7663	55.7465	134.223	219.599	172.322	253.716	252.22	97.1101	167.481	117.932	118.993	53.8974	6.77252	31.782	63.4179	70.7389	61.9532	188.771	156.338	228.707	209.978	238.482	154.248
IXRNA007_contig_144792	1.58435	2.19252	0.692847	5.04987	2.48954	91.104	0	0	4.16981	0	0	0.88019	2.52953	0	0	0	8.3751	0	0	1.97796	0	1.70271	1.17874	0
IXRNA007_contig_14513	225.93	92.0859	457.432	1149.3	1237.8	1102.51	314.82	319.842	138.792	795.03	1017.12	1051.39	40.4988	84.5569	77.1824	139.132	135.4	138.344	34.4218	51.5655	56.3898	157.194	218.373	157.768
IXRNA007_contig_145212	38.3612	45.9628	9.84536	6.30504	16.2634	9.16438	69.1385	93.6779	95.3242	67.4137	76.6769	90.5363	89.021	112.178	152.596	38.3085	62.1997	36.1947	166.793	193.346	209.444	197.957	57.2866	37.0408
IXRNA007_contig_145324	1.53171	4.37047	8.24488	20.3746	8.88229	431.305	2.56132	6.0421	5.09182	0	0.972317	0	5.26985	2.3239	0	0.707	7.13382	1.00541	0	0	0	1.70271	0	1.06013
IXRNA007_contig_14533	71.4219	47.711	81.2017	188.305	175.288	218.267	73.8513	67.8679	43.592	149.369	158.838	109.055	6.21842	12.5989	1.99854	19.622	2.73939	6.42456	4.78163	8.72281	9.00208	17.5209	24.7417	17.9903
IXRNA007_contig_145559	16.8435	13.8398	11.4736	42.6539	46.3881	29.9192	9.40004	4.10423	10.3913	224.889	342.324	241.049	0	0	0	0	0.713382	0	0	0	0.611139	0	3.53621	0
IXRNA007_contig_145761	37.8664	86.7466	145.408	52.9069	73.9482	75.0322	41.2372	84.3948	16.9866	44.2527	12.7957	16.3979	1930.21	1849.3	1896.43	995.097	874.727	783.343	1641.14	5839.97	5007.97	175.618	216.911	427.634
IXRNA007_contig_14591	61.4263	63.5467	41.7787	18.7181	16.8889	21.1451	37.0196	25.7001	40.9173	20.3893	17.492	22.6121	9.32764	5.41138	5.30585	21.1121	7.10528	13.201	0	15.8435	7.8287	3.40542	6.1648	8.75664
IXRNA007_contig_14600	495.521	532.55	372.405	148.438	102.547	90.8503	84.2503	41.2285	156.052	131.923	89.8227	90.5363	1165.72	1497.14	1505.14	509.562	792.046	749.351	162.516	59.9916	21.7993	71.2415	79.3408	35.9807
IXRNA007_contig_14608	71.764	70.4084	45.8041	30.4452	36.8615	24.2411	64.6904	28.7211	89.0944	64.3857	79.5647	64.7644	27.917	30.7751	33.02	11.5513	11.6139	5.1678	9.97906	5.16248	24.0972	38.5835	44.8392	34.3693
IXRNA007_contig_14623	71.7272	60.247	50.4046	3.52469	9.16378	17.7889	33.2801	43.1409	22.3276	6.98627	20.5742	11.8474	99.06	94.5165	56.1182	41.3051	53.4252	63.4111	73.5362	65.7474	40.4146	65.4693	66.0329	81.9053
IXRNA007_contig_146312	35.2188	19.4777	139.761	345.916	313.107	438.466	36.7891	92.9248	25.8578	65.2495	50.1132	49.4931	75.9649	56.3879	18.6943	63.2439	277.413	90.8788	73.9223	88.9489	52.6986	44.543	176.198	55.4022
IXRNA007_contig_14643	602.752	766.392	453.074	197.018	126.172	159.756	79.3326	65.4984	118.2	123	83.9304	69.8606	2531.6	2919.32	3295.8	1188.56	1121.57	1265.5	217.787	147.813	55.687	82.8369	91.305	115.511
IXRNA007_contig_14653	28.8919	51.7173	39.4923	11.676	12.5103	8.46193	17.0755	21.9936	21.6132	2.84766	7.77854	1.76038	1.31746	1.65993	0	0	0	1.00541	0	1.97796	0	0	0	0
IXRNA007_contig_14657	41.0298	47.4561	73.7259	159.005	136.03	125.589	123.78	108.318	64.74	85.0882	51.737	93.0624	0	0	0	0	0	0	0	0	0	0	0	0
IXRNA007_contig_14689	169.688	135.762	267.501	379.39	351.62	413.698	285.408	284.732	191.587	346.94	388.888	379.062	126.819	91.8108	120.337	130.877	119.513	74.5812	89.4849	138.774	238.192	196.629	277.416	197.417
IXRNA007_contig_146969	17.4225	13.6213	21.4436	27.7962	39.864	42.9666	11.9528	8.46233	6.60358	3.79688	0.962594	7.05912	9.27494	16.7155	10.0104	13.0958	23.6129	6.07266	20.7897	7.91185	14.7712	0	7.44962	2.12025
IXRNA007_contig_14752	218.435	197.975	231.792	88.2341	135.499	94.1349	422.396	67.4363	29.8117	180.561	127.724	55.3727	48.3245	91.7444	28.9345	121.011	144.824	22.0084	27.0563	122.693	25.2706	12.6852	106.688	96.164
IXRNA007_contig_147541	3.62663	119.161	4.75293	0.72975	1.12592	0	1189.58	955.566	815.946	435.057	770.765	910.239	0	0	3.46649	0	0	0	705.187	787.624	916.789	1664.47	1692.03	2180.24
IXRNA007_contig_1476	78.3541	93.4553	150.75	195.398	181.349	278.073	114.499	200.092	71.0114	65.7336	52.1454	70.2567	38.0747	64.7539	67.2604	24.3099	29.6196	38.0547	14.6419	58.6663	36.8639	55.2871	34.148	48.0237
IXRNA007_contig_147645	87.2233	147.46	114.486	35.6483	26.0526	28.7289	106.491	136.32	143.485	2.83817	1.94463	6.19653	8.15509	40.9837	19.4548	10.3331	15.6088	10.0541	26.7593	90.9862	84.2395	46.8757	22.6553	41.3449
IXRNA007_contig_147890	52.6677	91.7508	49.2684	22.5931	23.3254	26.0622	40.8786	30.9044	41.7646	16.3836	10.3941	14.5319	65.4515	65.1025	60.5574	42.681	48.4029	62.3051	53.6078	72.967	37.1267	29.5931	25.5314	38.2281
IXRNA007_contig_14792	439.88	158.408	427.376	812.781	1039.87	868.659	293.57	384.452	251.177	588.517	727.031	523.686	114.369	77.2366	278.575	240.483	293.014	232.651	87.8811	227.564	300.931	348.903	429.013	281.018
IXRNA007_contig_147953	43.9669	62.0899	38.6678	11.4498	2.50205	8.02615	2.56132	0	8.04059	1.89844	0	0	22.0543	8.29966	7.19826	2.71923	2.75365	5.62023	0	0	0	0	0	0
IXRNA007_contig_147968	101.572	70.809	44.2729	18.1708	6.81184	8.67657	6.0191	3.41032	9.7351	0.474611	0	1.44351	14.1232	15.5536	19.5432	19.8341	8.55345	7.04791	0	0	0	0	0	3.02136
IXRNA007_contig_148038	24.4179	10.3507	15.5059	74.9088	63.0705	71.6695	0.853773	0.87162	1.66128	1.89844	0	0	3.75477	0	0	0	0.156944	1.38746	0	0	0	0	0	0
IXRNA007_contig_148540	3.15817	0	42.9635	125.517	295.78	199.867	5.97641	5.0774	9.13704	130.024	260.581	124.6	9.22224	0	0	1.08769	1.70498	0	2.96996	0	0	0	0	5.30063
IXRNA007_contig_148590	34.024	37.1563	27.3051	19.5792	4.77892	5.80823	2.3308	3.48648	7.44253	0	0	2.24448	1.98937	1.69313	0	1.45207	0.713382	0	0	0	1.15505	0	9.67743	2.5443
IXRNA007_contig_14878	16.1751	6.1041	38.8202	125.751	105.837	87.8129	28.3965	39.7475	34.7373	24.1292	29.4223	17.1197	5.41477	1.65993	2.9359	40.7341	21.3658	22.0587	23.6706	13.6282	14.1845	11.2209	3.78375	9.92278
IXRNA007_contig_148869	15.2434	4.37047	21.1111	36.0569	66.3295	43.4869	0.170755	0.846233	1.66128	2.84766	0.972317	0.88019	621.487	270.336	297.251	643.522	1172.2	887.453	31.0064	20.373	15.7124	4.81868	28.384	41.1223
IXRNA007_contig_14916	774.245	254.07	983.421	2286.15	2251.91	1905.11	619.224	454.088	204.171	413.993	619.23	475.038	15.0586	6.83892	8.87845	4.89462	8.22529	11.9141	11.8798	1.97796	1.35062	6.81085	10.3375	5.30063
IXRNA007_contig_149267	39.6244	6.57756	44.4323	73.5296	106.262	103.859	8.11084	11.5172	5.99722	12.4158	17.1225	19.373	0	0	7.07446	0	3.24589	0.995354	2.96996	0	2.44456	1.70271	1.17874	1.06013
IXRNA007_contig_1494	7.62171	165.641	34.3306	6.64802	6.94946	0	1807.38	2183.27	2129.33	2202.98	1978.06	1977.51	0	1.65993	7.14521	0	0	2.22195	929.271	1340.64	1242.22	1637.91	1403.24	1645.02
IXRNA007_contig_14941	32.487	36.61	48.9704	67.0494	120.63	102.018	119.4	154.243	141.906	322.337	354.594	309.95	7.41732	11.5697	3.59029	6.80352	30.6968	7.74164	60.8545	42.4471	137.69	65.1628	54.104	45.1402
IXRNA007_contig_14951	40.6666	60.6549	47.0443	19.4624	17.2454	12.449	854.055	1556.97	571.812	620.867	789.774	665.001	5.26985	11.6693	13.4768	5.43846	2.14015	3.50887	218.738	545.265	1184.05	620.622	1422.03	849.214
IXRNA007_contig_149714	45.7302	34.8473	27.0488	9.48675	1.87654	9.10584	3.41509	0.854695	0	0	0.972317	0.88019	6.58731	8.29966	10.6117	11.9646	5.70705	2.52357	0	0	0	0	1.17874	0
IXRNA007_contig_149843	18.4226	17.4819	13.8569	42.3255	31.2819	48.1309	52.9339	51.6033	37.3788	7.59377	10.6955	7.04152	3.95239	1.65993	19.4548	6.52615	8.56058	20.1082	17.8198	17.8017	7.32756	3.40542	4.71495	25.3158
IXRNA007_contig_149873	11.3326	6.97819	15.0071	32.6344	41.6029	42.5633	3.41509	3.76574	4.07844	0	0.972317	0	0	0	0	0	1.44103	0.382055	0	0	0.849484	0	0	0
IXRNA007_contig_15	149.276	103.515	108.188	41.676	30.0935	52.8789	44.7035	79.2666	87.3251	15.0546	24.4927	15.7202	148.715	141.493	143.346	152.119	75.062	90.2856	29.5214	90.8873	75.5429	37.8853	54.5402	73.1275
IXRNA007_contig_150016	214.339	183.953	64.6912	20.4914	25.6461	36.3193	22.8384	14.6483	85.0658	81.5096	74.3336	31.4228	145.158	204.67	280.485	124.155	130.784	130.643	6.86061	8.70303	41.808	82.1729	15.2882	16.5592
IXRNA007_contig_150024	65.2793	221.998	350.948	148.154	164.604	118.194	100.762	93.9995	75.0981	324.852	181.969	139.264	189.596	126.686	145.628	24.4948	32.7371	34.5358	102.642	258.282	141.149	41.1205	72.1859	56.5683
IXRNA007_contig_150278	0	2.18524	4.84993	9.48675	1.94535	109.316	2.56132	0	1.66128	0	0	0	1.31746	0	0	0	6.64872	1.00541	0	0	0	0	0	0
IXRNA007_contig_1503	92.629	221.357	318.384	654.016	596.283	389.997	2499.74	4315.35	2144.89	13551.5	10620.6	10520.3	12.7003	0	1.9101	23.8694	6.26349	3.37817	388.5	146.824	383.649	1541.58	919.828	650.324
IXRNA007_contig_150698	15.4855	7.57549	8.98623	35.8161	58.1603	36.3909	10.2453	9.69783	2.50023	6.64455	16.578	10.3334	9.67018	21.1973	17.527	3.74166	32.0665	11.0494	0	0	7.81647	0	7.8386	4.2405
IXRNA007_contig_150886	0.526361	3.64206	1.38569	1.4595	4.32855	1.93824	3.41509	3.38493	1.66128	2.84766	0	1.76038	0	0	0	89.7292	4.99367	38.7082	20.7897	0	0	102.009	1.17874	8.48101
IXRNA007_contig_15090	29.8078	58.9286	33.5754	10.9535	11.0716	5.55457	84.6174	55.7921	61.0852	0.958713	3.88927	24.6453	4.00509	14.9394	10.6294	5.76477	1.40536	6.03245	20.7897	11.8875	12.8339	11.0165	18.8834	22.3793
IXRNA007_contig_15094	188.453	247.078	135.909	110.024	93.114	79.7282	93.232	102.936	167.1	174.362	154.491	154.236	171.995	184.153	183.83	192.924	186.992	250.729	163.793	157.347	130.344	226.495	160.002	110.582
IXRNA007_contig_15099	52.4624	58.5716	98.7238	140.112	146.264	140.945	38.9491	50.8247	28.5491	23.9868	16.2182	20.9045	68.3631	46.0631	65.7041	53.7538	32.1806	44.3687	37.273	48.8754	55.9376	47.2162	61.3769	91.5631
IXRNA007_contig_15107	19.6227	15.6463	34.0327	39.4868	68.4312	59.9425	15.6326	25.4039	13.2985	66.5119	53.176	50.9454	7.93113	25.8451	15.8999	11.3066	0.963065	14.4075	8.34559	9.39532	13.1028	1.90704	19.237	18.8702
IXRNA007_contig_15108	10.9009	20.1697	11.7992	32.5323	38.0688	52.261	15.3679	8.45386	3.93723	12.7006	16.5294	14.1182	1.66	9.03003	0	0	2.61098	0	0	0	0	0	0	0
IXRNA007_contig_15121	42.8721	29.6974	38.8133	83.7315	94.3775	149.004	41.1518	53.8966	22.5768	64.8983	66.6037	60.7507	39.1286	18.1265	37.7069	19.399	41.5331	56.2827	7.3061	12.6392	21.506	15.4436	15.0289	14.9054
IXRNA007_contig_151261	7.88489	0.728412	5.54278	3.65605	7.55621	5.9188	0.896461	0	4.98384	0	0	1.73397	73.5276	26.5589	49.5743	89.305	101.093	105.759	38.6095	13.8457	18.8475	20.4325	11.5281	8.49161
IXRNA007_contig_151284	12.1853	9.46936	20.7854	54.7312	41.9282	39.025	3.41509	5.92363	6.64512	11.3907	32.0865	22.8585	13.1746	13.2795	22.992	15.7661	12.8409	15.0811	5.93992	7.91185	9.83934	18.7298	20.5218	10.8769
IXRNA007_contig_1514	53.4046	64.9817	80.5504	123.963	149.836	141.16	317.151	440.371	270.714	1403.2	1397.76	1261.13	30.6047	22.9569	32.7548	17.0822	65.3814	42.9711	132.698	122.08	284.76	184.88	262.399	116.243
IXRNA007_contig_15154	2684.05	2386.36	2048.84	1058.06	700.375	830.011	753.13	678.518	819.218	380.989	342.703	389.528	3123.32	3193.56	4952.95	2364.91	2514.34	2724.75	373.918	194.651	81.1471	181.203	464.859	430.623
IXRNA007_contig_151576	34.7925	11.8513	45.8526	98.3119	117.321	154.721	8.54627	4.56966	5.81448	0.949221	7.75909	2.64057	8.94557	16.6989	15.0155	13.036	8.45357	4.84607	0	3.95592	0	1.71974	2.25139	3.35
IXRNA007_contig_15170	47.8462	65.8266	44.1067	151.89	143.668	134.519	267.589	408.146	131.258	91.2107	147.228	166.558	14.0442	3.07087	16.4304	19.7906	20.046	23.6572	54.38	140.91	175.843	156.547	373.672	277.615
IXRNA007_contig_151750	1007.71	1596.45	1782.7	1066.03	514.792	880.184	558.197	911.443	440.256	442.413	378.737	209.591	689.903	802.843	787.476	216.309	240.153	367.044	1077.83	1672.98	3684.82	370.595	479.687	906.397
IXRNA007_contig_152017	75.5275	71.7122	47.8272	24.3445	16.1132	22.1792	20.9772	8.5808	22.6183	11.1154	3.94761	11.1344	39.9718	21.6123	19.3133	34.5288	13.3902	23.0842	25.4229	6.48771	6.72864	6.64058	16.0308	22.8669
IXRNA007_contig_152069	8.29018	5.48495	4.05316	15.3612	18.8592	11.7205	4.42254	7.59071	12.742	33.6214	33.2435	32.699	28.971	18.1929	26.5292	54.8958	37.8734	60.2642	4.30644	22.1334	6.72253	20.5347	20.7222	11.2903
IXRNA007_contig_152101	187.974	155.917	101.578	74.7118	53.0123	39.5129	35.295	37.5135	42.8444	81.7849	66.6621	65.0724	8.0497	12.2503	11.1069	6.28686	7.96847	5.14769	9.29597	6.66573	8.50706	6.11274	6.93098	7.18765
IXRNA007_contig_15213	95.3187	143.621	61.5179	24.9939	9.38896	15.4539	22.7274	13.7936	22.3193	29.0367	39.3011	32.6022	204.681	443.318	391.395	117.83	135.414	207.647	14.6419	35.544	6.8142	8.53059	17.7164	9.38211
IXRNA007_contig_152229	0	0.320501	0	0.72975	0	0	0.853773	0	4.85094	0.370196	0	0.88019	1.31746	6.63973	0	64.7177	29.7908	38.7685	0	1.97796	4.27798	13.6217	14.7932	48.7658
IXRNA007_contig_15244	351.951	537.408	273.903	124.736	46.2755	69.1004	84.5747	95.3704	88.1724	68.1351	82.2775	70.38	765.103	1509.06	1832.94	470.503	631.871	1015.59	68.4279	59.3784	76.3924	40.8651	98.0002	72.5338
IXRNA007_contig_152547	89.6919	88.1598	102.583	15.1131	17.5019	12.6116	12.1321	5.0774	8.53067	0	0	0.88019	1.46238	0	0	0	0	0	0	0	0	0	1.19052	1.06013
IXRNA007_contig_152621	45.8039	41.4977	29.1481	9.47945	5.00411	15.597	22.1981	16.0784	16.6211	19.9336	19.4463	12.4547	192.824	172.948	261.384	87.3145	106.23	132.613	5.93992	31.6276	26.2118	3.40542	8.61657	9.54113
IXRNA007_contig_1528	22.6335	6.55571	38.1066	42.3839	75.0616	79.3509	40.9982	38.6474	23.2662	72.0364	77.7854	43.1293	0	0	0	0	0	0	0	0	0	0	0	1.06013
IXRNA007_contig_152881	43.3458	59.4239	44.9034	25.4683	14.7371	19.415	1.70755	1.70093	6.64512	9.56815	11.6678	4.35694	0	0	0	0	0	0	0	0	0	0	1.17874	0
IXRNA007_contig_153144	26.7181	11.5089	23.4598	185.94	132.321	103.638	6.31792	7.77688	2.05999	11.4761	12.3193	12.974	0	0	0	0	0	0	0	0	0	0	0	0
IXRNA007_contig_15317	440.39	349.427	877.56	1119.57	1361.13	1728.61	379.118	370.997	253.304	376.366	393.895	398.471	297.22	593.26	476.023	456.57	434.678	390.772	237.181	253.12	176.839	242.534	295.156	284.442
IXRNA007_contig_153267	136.475	68.2522	60.4024	27.8181	7.26847	7.15459	6.83018	5.92363	4.1532	0	0	0	610.157	655.972	1848.91	281.016	217.71	243.57	32.3429	1.97796	0.0427798	3.40542	2.35747	6.36075
IXRNA007_contig_153718	25.9075	15.8138	49.9751	92.8096	122.419	91.8845	10.2453	10.2056	9.17857	13.4315	10.0635	14.6464	3.95239	4.9798	3.51954	6.31949	6.69152	6.2838	0	0	6.2214	8.51356	6.05871	2.13085
IXRNA007_contig_1538	26.5444	37.1418	39.7694	25.3953	10.9527	6.71231	20.7894	9.41011	26.0406	0	2.67387	6.57502	20.8554	43.7226	36.3097	47.4995	51.2422	41.9356	51.8852	68.3781	9.84546	13.5536	44.7331	50.1758
IXRNA007_contig_15392	48.8094	57.6174	38.9934	30.8465	8.80098	25.5874	16.3839	22.3998	18.49	30.9826	29.0139	22.1632	54.4639	30.7419	124.493	79.755	64.0331	77.7985	21.2352	8.1492	9.68656	8.4114	8.25116	10.7285
IXRNA007_contig_15394	43.9669	100.79	66.3332	21.7538	16.8138	13.0149	32.1104	58.0769	19.4951	11.7039	6.83539	4.40975	99.1259	106.651	37.1586	66.6103	96.7132	51.3562	42.3516	41.6361	52.3074	31.2107	43.9787	28.8142
IXRNA007_contig_15399	33.0449	36.1875	41.3838	73.1428	82.9681	87.1885	85.1638	109.113	107.883	94.6848	66.8565	100.949	33.4372	36.5849	49.5566	30.4119	20.1031	57.2781	82.1788	75.7757	90.6992	87.1448	75.3213	98.3797
IXRNA007_contig_154193	80.5332	48.4759	60.9706	14.4126	12.5103	11.0571	6.62528	5.88132	12.3599	0.949221	0	0.88019	23.7143	18.2592	33.3915	11.8667	21.4015	15.0811	8.90988	1.97796	3.66684	10.2163	3.53621	5.30063
IXRNA007_contig_15473	45.4881	77.2409	26.1411	7.74994	8.21925	7.23264	38.2405	59.6509	60.9357	0	2.94612	6.88308	0	14.2588	3.55492	1.14752	2.74652	2.87547	0	31.41	8.72707	6.09571	33.4644	34.2209
IXRNA007_contig_154779	64.3002	122.497	81.4026	43.442	10.6337	34.4786	1.70755	1.69247	15.7905	3.79688	0	0	0	0	0	0	0	0	0	0	0	0	0	0
IXRNA007_contig_154956	16.8435	8.95947	15.2426	31.0509	59.7428	40.4885	11.099	16.9247	24.0885	36.8678	54.4498	45.5146	6.58731	16.8151	24.849	11.4262	7.8686	6.03245	8.90988	17.1291	7.73702	27.9756	9.44169	12.9229
IXRNA007_contig_155133	176.273	230.674	242.663	118.898	136.374	61.1588	35.7048	59.2532	154.424	125.686	119.76	8.59065	178.806	271.415	132.575	32.2066	23.2348	15.4531	291.65	277.923	143.361	38.311	10.7619	48.5326
IXRNA007_contig_155139	130.538	12.332	82.1786	294.593	446.736	256.603	61.7022	63.4336	59.5901	759.254	666.018	609.778	357.217	160.648	271.712	609.869	450.244	453.318	277.84	123.247	133.546	454.607	393.804	205.304
IXRNA007_contig_15534	61.5263	80.6935	48.8388	5.34177	9.82056	17.3011	9.3915	12.6935	10.1421	12.3399	9.72317	20.306	60.8141	74.6637	58.9126	34.779	71.5736	47.4251	0	15.8237	5.50025	3.21813	7.43783	5.31123
IXRNA007_contig_155582	7.86383	7.91056	20.6676	63.0796	39.2447	45.5357	126.982	176.27	63.8513	447.358	367.283	350.104	1.09349	0	0	0	0.713382	0	0.445494	0	9.58878	2.23055	18.9659	21.51
IXRNA007_contig_155586	42.7721	134.217	133.422	63.2401	40.8523	21.3792	19.9441	47.3806	36.2325	50.641	15.8585	8.71388	89.324	92.7902	134.043	7.37455	4.19468	17.3835	28.3928	132.899	116.868	5.27841	10.314	16.0609
IXRNA007_contig_15564	77.733	70.3064	136.332	182.036	173.18	211.256	298.112	434.972	140.42	139.744	133.908	89.7353	122.458	82.897	129.003	100.247	82.5597	85.7613	123.342	132.84	272.067	161.298	214.448	145.672
IXRNA007_contig_155768	316.501	49.8088	197.143	667.123	762.295	544.666	196.837	214.748	242.738	5644.04	8552.1	5888.96	79.1005	63.8244	138.04	211.453	101.4	88.5664	62.9631	14.7754	9.91879	170.067	240.109	102.726
IXRNA007_contig_15577	401.824	538.537	494.201	236.264	92.1257	158.435	98.1668	126.605	126.257	104.405	95.3843	54.4133	2343.66	1784.04	2180.49	1791.03	2143.33	2235.24	187.137	90.4917	71.265	133.016	161.617	217.389
IXRNA007_contig_1558	97.6873	68.5436	79.9892	115.994	136.881	148.868	100.446	153.193	81.494	51.4383	89.1809	102.384	71.7227	110.286	95.4522	55.9128	37.4882	35.6518	33.2041	99.8475	125.51	43.6405	36.1283	36.2669
IXRNA007_contig_155911	144.876	110.879	90.2641	37.8959	16.5886	25.1451	9.56226	11.1026	13.0743	0.98719	0	2.62297	43.8715	23.4216	55.34	23.3745	23.028	25.8691	0	4.0746	5.11524	12.1233	1.29661	6.43496
IXRNA007_contig_155914	62.6106	49.197	28.8987	16.0545	6.25514	15.61	2.36495	3.38493	4.98384	0	0.972317	0.88019	7.81255	10.3414	6.56156	4.89462	1.04154	13.0703	0	0	0	1.70271	2.35747	0
IXRNA007_contig_15601	33.6818	15.3695	42.9496	89.3068	152.75	87.8324	23.2226	19.4041	36.5731	411.867	354.964	251.822	31.6191	40.3197	51.8912	34.817	60.2023	29.1769	26.789	31.6869	40.488	63.1366	93.8275	53.0063
IXRNA007_contig_156062	25.2653	54.2667	35.2936	13.8652	4.3786	9.75626	3.41509	0	4.1532	0	0	0	2.63493	0	0	0	0	0	0	0	0	0	0	0
IXRNA007_contig_15613	30.1552	53.2324	31.8502	17.4921	2.62716	14.9271	51.1666	54.4974	24.7863	6.35978	14.9737	21.3886	9.5516	13.379	7.69348	6.05301	7.16949	9.16932	8.22679	6.19102	18.2058	11.272	29.6806	30.9027
IXRNA007_contig_156182	31.3606	23.1489	27.3536	64.9186	55.8208	73.0094	22.1981	46.9405	9.58558	21.4714	29.3737	20.262	19.8937	10.4576	15.9529	16.8048	13.7968	17.7857	2.58386	0	5.94639	0	27.1345	13.135
IXRNA007_contig_156192	19.3543	17.5839	9.13173	17.6454	13.0795	14.6734	2.60401	15.9515	10.2916	7.01474	10.2093	13.3349	14.0969	21.7451	0	44.8945	34.4207	30.0315	0	21.7774	4.05185	24.1445	30.1992	2.76693
IXRNA007_contig_15623	34.2292	9.46936	57.6865	75.0256	76.2063	67.767	44.6182	35.6687	53.9999	187.946	254.523	217.917	35.005	24.8658	17.7392	19.1162	18.9902	14.6689	54.0533	41.5372	19.7092	22.1693	27.1581	28.5704
IXRNA007_contig_15624	16.2803	10.1978	24.9356	53.8045	54.232	48.5602	46.6758	28.7296	18.0996	62.8195	77.1339	41.8178	5.84953	0	12.3272	1.14752	3.14601	5.43926	2.64326	0	7.80425	3.8311	8.16865	7.06044
IXRNA007_contig_15649	60.3841	68.7913	43.3099	16.0399	11.1341	11.8116	113.057	68.9764	46.2998	0	0.855639	4.61219	148.254	121.856	137.864	187.91	95.4505	205.877	90.9996	5.85477	7.36423	14.8306	18.1172	83.9302
IXRNA007_contig_156505	85.3231	71.5665	63.0352	19.1413	9.35143	16.9109	5.12264	5.92363	3.32256	5.8472	0	0	192.363	254.683	372.028	118.433	114.505	77.7884	56.4292	13.8457	3.0557	3.40542	3.53621	4.2405
IXRNA007_contig_156576	44.6038	110.872	330.052	57.1102	87.8096	100.398	27.1671	89.4468	101.388	38.1682	83.2984	13.5197	62.54	108.941	120.46	8.36435	13.9181	8.50575	36.6493	81.9865	109.736	0	10.5733	16.3789
IXRNA007_contig_15680	26.7181	22.6099	45.9081	67.2756	66.1856	115.482	31.4615	26.6056	33.7655	21.2341	12.2512	20.4996	26.6127	39.7554	38.5204	31.5322	28.8135	32.5048	38.4016	13.7468	37.0656	24.8426	66.0564	45.2038
IXRNA007_contig_157161	15.9487	3.64935	18.0972	35.1958	31.2256	35.825	3.41509	1.69247	4.1532	1.89844	0.972317	0	28.9051	8.44905	14.0605	5.49285	11.6139	8.13375	0	1.97796	1.83953	0	0	1.06013
IXRNA007_contig_15718	2975.83	2816.51	2311.78	1019.09	660.267	969.044	678.86	566.697	605.486	173.09	112.283	209.221	2087.01	2279.42	3888.21	2177.55	1555.31	2193.14	229.756	215.618	90.4731	141.461	173.298	527.381
IXRNA007_contig_1572	681.148	700.478	1062.65	987.753	451.064	450.063	2333.11	2713.39	1692.3	1081.73	728.285	733.471	1334.3	928.499	1423.4	2549.58	2694.54	2269.46	2509.08	2024.15	3428.16	3977.59	3436.61	3718.01
IXRNA007_contig_15725	88.0654	87.2201	221.739	249.888	334.969	340.994	125.197	116.738	65.5292	83.2657	62.2866	100.562	59.0223	111.896	53.5183	75.4967	126.882	137.62	62.1019	34.9308	56.2493	44.4919	111.249	101.221
IXRNA007_contig_15731	58.005	35.2697	27.4714	12.9385	4.83522	9.8083	1.92953	5.17048	5.85601	2.45848	0	0.88019	44.3326	29.6796	129.498	59.6599	62.8347	22.2195	21.0273	0	0	3.40542	1.17874	0
IXRNA007_contig_157326	269.944	63.3937	320.102	641.684	809.002	750.231	152.475	64.356	52.6875	1731.98	1579.23	4543.87	28.7075	12.4495	40.9611	74.5559	44.3153	30.6448	7.1576	0	1.28339	14.7114	60.9879	68.1767
IXRNA007_contig_1574	35.7557	56.3937	33.7555	21.9363	13.2421	7.40175	283.675	331.419	423.311	210.907	137.068	113.377	18.0888	2.97128	21.9839	4.82935	14.503	10.2049	20.9085	7.04154	19.367	5.77219	16.2076	15.1068
IXRNA007_contig_157554	10.1377	3.27786	14.6399	101.924	110.616	38.908	11.2015	12.7781	12.0858	55.9946	74.1975	86.6195	359.496	72.5888	102.244	462.394	243.748	186.272	70.4474	64.9167	37.7867	66.5079	80.5667	78.2267
IXRNA007_contig_157630	49.1358	77.8964	57.3054	21.9144	13.7613	30.6347	2.56132	3.1226	7.47576	0	0	0	7.04843	8.49885	1.89242	14.2542	5.32183	1.88011	0	5.1427	0	0	0	0
IXRNA007_contig_15767	120.479	158.75	91.1441	34.3712	19.7537	40.0462	148.667	156.858	133.176	39.3357	57.4542	25.1734	196.341	148.68	182.698	110.613	59.5888	76.1094	196.314	182.605	107.457	155.304	230.054	340.322
IXRNA007_contig_157721	100.819	91.5687	77.7513	51.856	16.1758	37.6592	6.1557	2.5387	14.1541	0	0	4.40095	181.204	150.539	274.206	65.6096	101.607	109.77	17.8198	6.68551	1.22228	0	4.71495	4.2405
IXRNA007_contig_157841	18.2174	10.9262	9.69986	35.6191	46.1567	56.157	11.099	6.76986	6.64512	70.2424	99.1763	78.3369	1.31746	0	10.6117	3.26308	22.8282	17.0919	14.8498	0	1.83342	18.7298	14.1448	5.15221
IXRNA007_contig_15788	26.318	37.149	44.1898	59.0806	87.5719	80.6973	25.6132	17.7709	24.0885	26.5782	15.5571	40.3303	1.31746	0	1.76862	4.35077	0	0	0	1.97796	0.611139	1.65163	3.52442	0
IXRNA007_contig_158144	15.5329	5.58692	12.5683	43.1136	42.8727	44.9634	8.14499	11.111	9.85139	10.4984	13.2624	19.637	7.52271	9.94299	1.68018	2.14275	3.54551	4.95666	5.99932	9.88981	8.9043	17.6401	25.9204	33.5212
IXRNA007_contig_15817	105.63	133.962	147.14	47.5213	28.7674	29.9192	34.9961	39.7306	56.4503	18.0352	17.5017	22.0047	198.028	312.1	329.051	144.01	190.402	178.078	77.2189	55.5807	56.8237	60.5655	65.9975	57.692
IXRNA007_contig_158296	50.0569	43.4134	53.0652	5.15933	10.0082	5.1383	3.41509	5.79669	16.6128	0.949221	0.972317	1.76918	65.3066	41.4983	50.83	50.4526	36.4609	26.3618	7.84069	5.08336	14.5696	1.71974	15.076	8.4704
IXRNA007_contig_158297	70.9798	41.0023	68.9868	95.7578	167.344	164.432	48.1016	30.3544	42.969	71.1536	79.2147	64.3947	147.503	343.407	204.081	156.802	107.143	112.264	77.1892	68.3188	32.6104	102.503	58.4064	57.4482
IXRNA007_contig_15831	44.9723	32.1813	43.6979	92.4958	114.963	89.0617	24.6996	13.1758	21.6963	5.8472	9.694	28.6326	28.6285	7.12111	20.7989	20.0081	38.0518	29.5288	29.2244	9.35576	16.0057	17.9977	20.4275	28.0403
IXRNA007_contig_158428	83.6545	51.0253	66.6173	195.624	134.285	118.135	23.6666	10.6033	17.6013	13.0328	8.70224	20.6404	547.696	178.061	423.566	341.699	310.3	349.57	134.599	62.5036	17.1547	39.0943	97.4816	120.504
IXRNA007_contig_158449	25.6232	8.01254	31.3513	80.8563	51.0732	55.3765	5.12264	2.5387	0.83064	10.4414	7.77854	11.4425	109.481	42.2619	68.3216	153.637	87.7745	141.752	7.2764	1.97796	0	0	2.35747	11.3645
IXRNA007_contig_1585	58.6524	224.934	129.278	360.898	480.82	272.349	492.678	586.896	699.797	16639.2	16657.1	10448.1	60.0895	59.8239	43.9324	87.2601	50.7714	62.8983	268.336	345.767	449.854	1165.81	1768.04	736.798
IXRNA007_contig_158661	111.004	33.6381	202.686	342.888	485.311	304.207	148.881	90.1915	51.1259	381.577	570.283	1277.91	6.50827	11.1049	1.9101	3.79061	9.24543	4.47407	6.62301	9.85025	0	0	10.6204	4.16629
IXRNA007_contig_158768	5.15307	18.5235	9.06244	33.9553	38	69.4256	7.29976	5.02662	3.28103	8.50502	1.94463	10.7647	5.26985	18.2592	5.30585	17.6696	14.2034	13.1306	0	0	2.26122	0	20.0857	4.26171
IXRNA007_contig_158786	6.77953	5.12802	10.9955	29.6351	40.6083	33.464	6.69358	5.47512	5.8477	28.7899	21.3813	20.8429	1.33064	3.27007	2.75904	0	1.42676	12.0548	5.93992	6.46793	5.62248	0	12.2353	8.49161
IXRNA007_contig_15885	68.2953	127.727	85.7745	32.7585	22.4935	41.4446	15.7094	42.5063	35.9501	32.6532	34.9937	53.3307	1157.39	1765.95	2023.53	802.51	1093.23	1774.45	108.849	108.392	123.45	86.9916	112.876	67.8586
IXRNA007_contig_159170	5.26361	0	5.54278	37.2245	41.2839	27.968	0	0	0	18.0352	24.3079	23.7563	2.63493	0	0	14.6838	3.56691	6.03245	2.96996	0	0	6.19787	7.07242	0
IXRNA007_contig_159355	4.73725	5.09889	11.7784	51.5349	31.2757	32.5209	7.68396	0.846233	1.66128	18.0352	18.474	22.0047	0	0	0	0	0	0	0	0	0	0	0	0
IXRNA007_contig_159545	32.2765	37.8774	25.6631	9.30431	14.3806	23.337	6.42037	4.63735	0.963542	3.78739	3.88927	2.47333	19.3272	19.471	1.87473	14.2596	13.0406	8.00305	8.90988	0	0	0	1.09623	1.06013
IXRNA007_contig_159720	22.9283	0.735697	54.7211	136.522	149.717	130.571	7.61565	14.386	5.02537	14.2858	5.8339	15.3153	0	0	7.07446	0	0	0	2.96996	1.97796	0	0	1.36734	0
IXRNA007_contig_15974	40.4193	27.6214	58.9336	64.8602	100.902	111.937	21.498	18.0417	14.1209	19.9431	20.652	27.5587	2.63493	15.454	7.85265	4.90005	7.14808	3.02628	4.33614	3.95592	1.83953	5.10814	6.38876	2.13085
IXRNA007_contig_15976	20.1859	20.1697	18.409	28.8324	56.9217	60.6905	18.2964	22.2559	27.8763	11.2008	17.9684	26.4057	0	0	0	0.543846	0	1.00541	0	0	0	5.10814	0	1.06013
IXRNA007_contig_159809	356.762	386.976	633.027	817.189	1290.49	1155.29	519.205	376.362	384.81	490.064	506.529	655.152	2107.72	3104.8	2891.83	3736.38	3229.73	2698.41	1808.08	1574.81	1389.85	2632.73	3151.5	3779.94
IXRNA007_contig_15990	61.9369	39.8223	76.9407	151.08	183.726	180.452	33.0922	19.4633	19.6529	80.1712	52.7871	59.9761	79.364	38.7262	22.9566	33.9197	77.6445	88.7574	29.8184	3.95592	14.6062	41.9378	55.6128	47.2286
IXRNA007_contig_160158	39.2139	15.9741	31.1781	77.2878	96.4229	80.5282	3.41509	5.23818	11.6123	4.29048	6.80622	7.92171	1.31746	0	0	1.06594	1.51237	2.99612	0	0	0	0	0	3.18038
IXRNA007_contig_160297	64.7582	82.5073	30.3675	7.69886	4.96032	18.3158	4.55061	2.0225	17.9667	0.787854	2.91695	2.59656	290.118	642.128	737.106	175.749	233.939	401.59	34.1248	17.0896	20.8582	13.4855	6.76595	22.9093
IXRNA007_contig_16032	115.92	219.879	213.619	412.878	374.264	303.003	981.881	1458.58	354.052	350.87	432.506	469.317	79.1268	7.46969	20.9227	50.6266	28.3855	80.5332	120.966	261.407	353.996	295.846	542.313	505.277
IXRNA007_contig_160424	9.34291	2.71698	4.84993	25.3734	15.0123	9.78878	7.68396	3.38493	16.6128	4.74611	3.88927	1.866	19.7488	9.95959	1.76862	35.3718	49.2733	46.6911	0	5.93389	0	3.40542	4.71495	2.12025
IXRNA007_contig_16057	16.8857	29.8649	31.1781	55.3661	65.0972	68.489	153.747	147.016	136.167	499.793	916.457	659.306	1.31746	0	0	1.63154	0	4.03169	2.96996	13.8655	14.5879	43.93	74.4726	46.9212
IXRNA007_contig_16081	23.9652	30.3238	58.3862	97.3778	71.565	93.2178	55.999	77.4303	41.7812	78.4911	82.5303	117.549	11.9626	19.6536	1.13191	8.93539	41.8113	10.044	17.0179	6.62617	15.8468	19.3428	18.3647	13.241
IXRNA007_contig_16089	46.2987	11.6546	94.1025	143.593	266.075	187.229	114.875	130.904	69.4747	121.111	145.76	169.841	0	0	0	0	0	0	0	0	0.611139	0	1.17874	0
IXRNA007_contig_160907	27.4287	5.49223	45.7834	82.2355	66.5922	62.7133	0	0	12.4596	2.4395	0	0.88019	15.4011	17.7945	27.4666	10.2352	8.98861	10.5769	10.0385	5.28116	5.54303	20.5347	7.34353	2.76693
IXRNA007_contig_16100	33.5976	33.9222	60.2985	74.0112	96.9359	92.8861	39.709	24.4392	34.2805	61.8987	63.8521	56.1033	111.892	147.336	81.9046	121.011	166.296	138.676	65.1015	46.1261	45.5788	147.966	129.979	83.0078
IXRNA007_contig_16103	248.958	325.848	162.099	114.833	88.9355	98.9935	170.362	78.8181	150.495	156.356	84.3874	106.3	648.613	1904.49	2172.3	832.569	714.295	657.577	181.554	186.878	89.7458	182.582	125.182	152.711
IXRNA007_contig_161241	36.3136	34.7671	48.624	9.56702	5.81728	5.20984	4.26886	2.5387	4.37747	0	0	0	0	0	0	0	0.470832	0	0	0	0	0	0	0
IXRNA007_contig_16140	207.086	210.285	175.297	109.411	72.7785	105.075	131.114	190.859	120.119	78.007	101.977	113.588	433.801	399.197	436.989	253.78	283.27	408.578	68.9922	106.296	121.867	136.064	118.746	119.222
IXRNA007_contig_16141	22.4546	9.6806	49.8365	64.3348	86.1395	77.4062	51.602	34.1116	35.7009	50.7549	36.53	56.3321	1.31746	0	0	0	0	0	2.96996	0	0	6.81085	2.35747	1.06013
IXRNA007_contig_161523	34.4819	2.85538	26.8548	69.6619	50.3413	82.4924	2.62962	1.69247	0	1.9554	0	0	6.58731	16.9479	21.2234	4.37252	31.9452	15.6341	5.93992	3.95592	8.14038	6.81085	15.5475	3.18038
IXRNA007_contig_161614	40.1455	58.1492	55.4139	28.2267	20.2166	26.0167	31.0176	46.2466	21.58	2.29712	0	11.4337	52.5668	33.3646	23.5403	49.4682	35.1198	62.275	23.7597	11.8678	25.6801	11.1698	31.543	41.4191
IXRNA007_contig_161786	113.736	79.04	87.0978	20.2652	8.66962	15.6816	11.0137	14.7075	8.88784	0	0	0	38.2723	11.9847	18.1283	0.717877	8.2895	12.1051	10.8107	0	0	0	0	2.48069
IXRNA007_contig_161970	46.2882	62.4322	38.1274	13.8215	14.3993	9.67821	23.7349	10.1125	34.538	22.0124	43.2973	21.195	48.9306	193.249	189.454	149.264	62.6206	109.388	153.369	155.033	77.3886	128.555	41.2558	227.461
IXRNA007_contig_162192	154.324	241.614	113.329	60.8611	46.5257	53.4448	79.4692	35.0848	309.197	164.595	335.624	147.625	2163.88	6479.16	4918.59	3389.58	456.179	682.059	2023.02	1796.31	687.086	1808.02	487.16	2194.57
IXRNA007_contig_16224	104.114	55.6143	146.045	222.034	223.139	240.076	36.0634	45.7135	9.4859	38.8516	38.601	50.9278	50.0372	59.7907	60.7696	74.012	134.508	50.0995	15.0577	15.3885	29.0352	16.2098	43.849	27.8071
IXRNA007_contig_16227	56.389	51.8411	94.4697	152.219	115.789	157.798	21.2163	30.9467	9.61881	26.8725	50.3757	34.7059	15.6778	9.85999	19.9854	24.4785	3.20308	25.2156	0	11.3337	8.98375	1.71974	0	0
IXRNA007_contig_162287	48.3726	192.002	189.286	149.059	69.6322	94.8829	75.7126	228.187	36.4319	21.2246	6.11587	6.33737	173.22	81.3035	62.0607	8.46225	24.8471	5.48953	6.29631	135.451	174.04	4.95489	29.9281	23.9482
IXRNA007_contig_16237	90.7551	83.4105	75.6243	15.7845	8.54452	16.4751	35.9609	20.0811	66.0026	2.61985	10.8608	17.0845	5.73096	39.1412	8.71927	9.07679	21.9008	25.5374	46.0344	16.7533	8.84319	14.8136	10.9623	13.559
IXRNA007_contig_16240	22.8704	36.173	42.9219	17.0251	15.5065	13.6978	23.1543	23.1021	24.9192	32.8146	24.3177	28.4125	3.64937	0	4.98749	0.0924538	1.63364	0.874705	0	0	1.21617	3.26921	3.06472	1.03892
IXRNA007_contig_16251	410.867	365.299	464.457	878.758	1141.78	1075.13	57.254	12.8204	58.8093	27.3471	5.80473	22.9113	219.7	143.833	134.468	180.84	227.89	195.954	8.99898	2.31422	3.04959	2.5711	5.19823	9.53053
IXRNA007_contig_16259	109.357	204.159	74.2802	24.7312	17.0765	18.9532	87.6312	120.055	84.177	0	0.972317	16.5476	6.60049	15.0888	10.5056	4.89462	6.04948	9.60165	8.46438	27.6915	7.9937	1.70271	11.0448	18.0539
IXRNA007_contig_162728	432.674	1587.19	1327.97	702.326	670.269	750.094	586.747	901.915	188.447	205.782	151.254	68.5844	737.476	562.982	375.813	81.3376	196.758	251.543	291.472	574.202	1679.29	87.0256	327.017	258.999
IXRNA007_contig_162790	6.31633	4.37047	11.7784	29.533	25.0018	51.3244	17.9292	21.9936	7.47576	56.4787	64.8244	76.5589	5.26985	1.65993	5.32353	14.5642	7.13382	5.03709	5.93992	23.7355	17.283	5.12516	11.1391	23.8952
IXRNA007_contig_163009	51.8044	69.3084	62.6334	5.96206	3.75308	8.35136	1.70755	1.684	9.96767	0	0	0	23.767	186.278	100.758	33.9469	48.8595	122.66	0	0	0	3.40542	0	0
IXRNA007_contig_163487	90.7236	513.931	152.115	88.6646	91.4063	100.737	100.25	224.869	761.024	2.69579	0	10.4831	171.56	107.763	41.8808	0	25.7245	15.9759	82.06	97.6915	49.2395	7.56004	84.6216	110.539
IXRNA007_contig_163612	37.6401	41.7235	74.9522	109.703	111.761	102.903	47.8796	63.8567	39.5301	51.6946	33.7783	37.1088	201.506	148.697	174.81	215.727	298.764	403.782	203.383	158.514	131.945	95.1305	143.016	184.197
IXRNA007_contig_163817	61.0368	58.1856	63.5064	39.3481	7.51242	1.30083	15.3594	4.23116	2.53345	0	0	0	37.1129	4.69761	10.6117	91.3335	60.3592	31.1978	3.77185	0	0	1.78785	0	3.69984
IXRNA007_contig_16410	557.49	108.643	1398.43	2920.45	3084.17	1970.8	690.455	361.282	142.031	3258.22	2745.41	3584.21	49.1545	15.3212	38.3259	50.5886	39.0077	80.131	20.8788	1.97796	7.37034	32.6069	71.7969	50.6104
IXRNA007_contig_16417	90.4446	120.093	47.7095	32.5468	16.0757	21.1516	145.97	82.0338	188.215	240.457	239.958	207.285	168.293	169.213	151.075	181.014	59.2249	103.859	112.858	90.8873	198.822	214.252	306.354	291.005
IXRNA007_contig_16426	22.1914	20.483	28.1573	137.31	381.125	185.48	30.2406	39.3752	46.0673	430.956	515.095	432.525	26.6786	33.1986	12.3803	27.3555	21.0091	25.1352	14.7607	45.4931	47.62	30.121	14.1448	27.5633
IXRNA007_contig_164499	395.618	558.867	131.676	52.9069	9.41398	31.6493	20.0466	28.535	59.0751	12.5487	6.83539	12.4019	793.337	1585.37	1583.11	401.728	398.302	648.79	26.8187	57.6576	14.1845	8.53059	5.94084	8.23718
IXRNA007_contig_16466	317.09	381.79	260.012	156.612	265.906	236.784	204.342	311.947	347.83	863.184	898.664	664.966	208.014	209.168	148.475	66.3329	83.0519	43.323	206.412	239.67	195.381	186.822	216.876	127.342
IXRNA007_contig_164745	30.5026	24.4237	29.4183	57.6794	99.2628	98.1285	43.2265	48.2437	62.19	228.943	276.196	170.22	99.284	196.884	92.251	58.7463	80.1413	54.654	235.161	265.146	397.687	352.768	440.907	239.684
IXRNA007_contig_164820	17.2699	4.37047	13.8569	41.0922	154.658	107.169	3.50901	2.5387	0.83064	5.7238	12.6985	9.71729	3.99191	24.567	2.9359	12.7586	8.62478	22.2597	2.96996	13.8457	4.97467	5.09111	3.548	0.932911
IXRNA007_contig_164842	104.062	12.6525	137.676	272.978	619.646	492.268	32.5031	28.7127	21.6963	218.397	236.847	293.64	24.215	223.244	19.3663	44.4812	47.6182	52.06	19.4532	33.6253	46.2877	48.1016	57.8289	28.8248
IXRNA007_contig_16518	358.841	160.957	337.063	559.222	617.795	852.34	247.816	374.373	196.363	352.104	452.925	368.315	134.79	149.676	194.742	138.757	219.493	204.822	57.6766	146.508	185.646	77.7629	167.039	158.234
IXRNA007_contig_16521	44.2248	12.9439	50.1414	96.5751	125.403	79.8062	56.9808	60.1248	44.2565	325.355	395.889	330.828	33.0288	52.487	38.3966	21.4819	26.4451	26.4824	55.3006	75.9933	35.0488	35.8251	41.7744	28.0827
IXRNA007_contig_165339	80.1648	48.4904	51.5548	17.4556	27.1786	25.8086	3.57731	2.43715	0.83064	0	0	0	64.806	23.2722	41.5625	50.7517	64.8393	61.2696	11.8798	0	0	0	0	0
IXRNA007_contig_165895	1.57908	1.45682	3.46424	121.613	9.35768	5.19033	3.41509	0.846233	0.83064	52.1502	4.88103	11.4425	0	3.28666	3.53723	0	2.85353	1.02552	11.8798	1.97796	4.69966	5.10814	2.35747	7.42088
IXRNA007_contig_166009	20.0596	14.1458	16.3928	14.6753	16.3697	22.0687	1.70755	0	1.5616	0	0	0	22.8316	28.8828	37.1409	44.9326	65.4171	67.9053	2.96996	1.97796	0	0	3.53621	3.18038
IXRNA007_contig_166013	8.02174	5.8273	15.2426	35.7577	60.6498	36.4234	13.6604	23.6945	16.6128	8.54299	21.4007	27.2859	17.127	18.2592	12.3803	13.0523	21.059	15.433	0	25.6739	20.8093	10.2163	3.53621	21.2025
IXRNA007_contig_16609	336.713	44.2219	413.436	837.972	993.973	990.449	189.247	331.588	199.769	549.694	555.076	546.607	20.144	170.774	16.6427	46.8523	92.6469	84.0421	16.3348	85.9029	117.314	40.8991	48.8704	14.4389
IXRNA007_contig_16682	590.898	634.811	396.724	178.001	51.6925	122.265	55.9733	82.5331	166.768	31.4667	10.7441	28.2189	1240.55	1655.58	1725.09	822.301	920.377	1588.23	143.716	48.7172	40.2619	35.757	38.7687	36.7758
IXRNA007_contig_167046	350.962	32.2978	21.5268	8.37023	5.6046	5.02773	4.16641	0	13.4896	71.0207	223.497	207.17	0	0	0	0	0	0	0	0	1.83953	0	0	0
IXRNA007_contig_16739	15.6171	10.1468	25.2127	26.9424	43.4232	33.9518	10.5441	13.0235	10.7651	23.7685	29.2279	15.7114	5.20398	6.05875	4.81063	6.30318	1.76205	7.99299	1.12858	15.7446	6.85087	12.2936	1.54415	2.96835
IXRNA007_contig_167886	27.1023	45.7516	38.169	8.26077	2.52082	10.9921	0	0.846233	4.21134	0	0	0	9.34081	22.8573	0	10.8497	54.2384	7.23894	0	0	0	0	0	0
IXRNA007_contig_167904	62.1158	86.193	44.6055	15.3247	22.4497	15.61	36.3536	32.1568	90.5397	9.49221	10.6955	24.6453	10.5397	29.414	30.1018	38.6131	29.962	19.1028	77.2189	90.9862	36.0572	28.9461	13.4612	31.8038
IXRNA007_contig_168260	61.5369	77.9474	82.8576	18.7838	19.1157	11.5319	1.07575	6.98142	15.3751	1.31942	3.93788	0	0	0	0	0	0.435163	0	0	0	0	0	0	0
IXRNA007_contig_16834	71.1219	32.2978	85.9061	169.616	124.515	175.892	79.2216	96.1574	65.6205	566.457	745.252	690.077	39.5239	21.6289	22.992	48.1032	48.5884	56.2727	31.3628	26.7618	73.8012	91.2143	251	114.451
IXRNA007_contig_16844	5.46363	181.105	17.3628	1.18219	2.48329	3.67486	1932.96	3155.48	2162.02	776.425	941.611	1065.96	0	0	8.40092	0	0	0	573.677	780.642	1363.57	1140.65	1706.98	829.05
IXRNA007_contig_168621	0	1.45682	2.59125	5.85989	4.34732	224.615	2.56132	1.64169	0.872172	0	0	0	1.31746	2.90488	1.30878	0.750508	7.13382	0	0	3.61967	0	2.96272	0	2.12025
IXRNA007_contig_16874	75.7065	36.0564	102.576	289.594	357.725	402.895	82.4488	81.2722	51.7655	184.187	285.482	318.558	23.4904	14.9892	10.5586	22.9122	16.8215	6.38434	21.2946	28.4035	11.3794	22.4588	36.8355	57.9359
IXRNA007_contig_16879	144.655	151.91	88.1856	64.0137	29.6806	54.3814	86.5726	84.4117	118.217	9.83393	13.3402	31.414	42.1983	29.1816	25.1143	19.8341	14.8027	41.3625	36.5899	83.9843	47.6505	19.2917	17.5514	26.5774
IXRNA007_contig_169079	6.7111	8.74095	14.5498	38.6257	35.6543	27.2915	4.26886	6.76986	4.98384	2.84766	2.91695	3.52076	0	0	0	0	0	0	0	0	0	0	0	2.12025
IXRNA007_contig_16912	20.0438	6.55571	13.1641	28.2705	42.3035	31.7924	15.6497	14.4621	16.6045	11.3907	7.71047	15.8434	0	0	1.76862	0	0.713382	0	0	0	0	0	1.17874	0
IXRNA007_contig_1692	479.894	581.084	425.29	168.485	202.51	160.673	477.046	267.24	311.905	21.9365	33.9144	48.6921	233.389	234.482	197.802	251.91	92.9964	242.142	102.612	13.2721	0.52558	23.855	26.0619	126.802
IXRNA007_contig_16950	90.1182	66.7881	200.891	432.136	528.64	448.541	86.7348	93.9826	53.9916	110.081	186.646	175.07	0	0	0	0	1.42676	0	0	0	0	1.70271	3.53621	2.12025
IXRNA007_contig_169623	0.668478	1.45682	2.77139	9.48675	0.625514	152.185	0	0.846233	2.49192	0	0.972317	0	0	0	0	3.80692	0	1.00541	0	1.97796	0	0	0	0
IXRNA007_contig_169936	16.8435	3.64206	25.6492	45.7772	36.9053	50.0756	2.56132	0.846233	0	12.3399	5.8339	14.9632	0	0	0	0	0	0	0	0	0	0	0	0
IXRNA007_contig_1701	438.538	673.009	592.454	303.488	352.077	418.973	452.073	555.839	346.942	1631.79	1671.02	1429.52	366.268	333.829	456.055	204.589	152.849	103.014	130.946	129.972	195.65	350.367	465.66	300.758
IXRNA007_contig_17014	436.922	754.978	331.999	123.751	79.4402	135.853	232.747	344.781	276.429	47.2522	48.4019	89.1544	287.352	339.971	186.695	182.101	241.744	313.536	142.825	372.51	86.5618	105.875	203.815	273.311
IXRNA007_contig_170191	11.1746	0	15.2496	23.6585	58.5168	37.2104	1.70755	0	0.838946	1.89844	0.972317	0	3.92604	4.29922	4.15625	2.18626	1.38396	2.60401	0	3.95592	0	0	1.06086	0
IXRNA007_contig_170553	69.5375	47.172	35.5431	29.73	14.2617	28.3322	13.4811	11.6611	10.5159	14.58	25.0274	29.2311	133.788	157.096	268.281	81.2669	77.5303	82.8858	13.0975	5.08336	8.68429	8.08788	4.45563	1.54778
IXRNA007_contig_170743	3.68979	1.45682	10.3927	76.1056	55.6707	42.1731	0.853773	0.846233	2.49192	2.84766	0.972317	0.88019	0	0	1.76862	0	0	0	8.90988	1.89884	0.611139	1.70271	4.6678	4.2405
IXRNA007_contig_170757	59.6577	197.254	273.072	149.409	101.164	148.289	95.9982	183.074	48.9662	45.8094	15.6057	17.683	129.138	125.624	116.003	42.3439	35.5692	39.5125	30.5906	132.049	123.377	5.85733	32.5214	45.2992
IXRNA007_contig_17096	13.8643	17.0958	23.6538	42.4423	46.8385	31.2916	14.4885	17.7878	8.77155	31.9603	26.8943	27.2683	2.50318	7.78508	0	19.9102	7.23369	14.3974	4.24704	4.70755	11.9906	11.0506	2.85254	3.3924
IXRNA007_contig_171030	58.126	57.5664	33.1389	24.7823	15.0436	27.4541	11.1588	25.2685	18.5897	33.2987	16.5586	25.2966	120.851	200.968	330.713	58.9149	77.2949	135.479	21.3837	9.94915	21.4693	5.67003	3.55979	4.2405
IXRNA007_contig_17110	100.751	93.2586	101.384	224.632	187.016	293.351	92.5319	93.9149	41.5403	123.93	145.848	109.856	9.22224	1.65993	5.30585	3.26308	2.14015	2.01082	2.96996	7.91185	8.98986	8.51356	27.1463	8.23718
IXRNA007_contig_17129	232.867	351.481	237.543	76.2078	72.7035	83.6567	120.194	106.414	136.898	43.3889	17.5698	27.4179	214.694	303.452	161.651	163.54	169.756	247.23	152.3	237.257	89.2141	94.0919	169.385	223.75
IXRNA007_contig_17138	162.161	109.917	171.972	53.4907	68.45	84.1445	185.738	140.686	107.094	123.826	125.283	96.9353	74.9768	32.5015	45.8248	11.8885	24.6259	37.0392	35.4019	36.1374	95.1605	51.0814	74.6494	90.662
IXRNA007_contig_171381	8.39546	4.85851	18.887	70.2749	47.1575	54.6546	6.35207	12.2111	0	31.8559	35.8591	23.149	18.1546	14.5742	9.67432	16.9734	3.01047	20.2188	3.97975	4.45041	8.87986	0	16.9974	7.19825
IXRNA007_contig_17144	16.5698	16.9137	16.1572	31.5179	50.0223	44.443	25.7754	27.1133	8.10704	25.6574	28.7222	35.6829	2.49	0	0	0	0	0	0	0	0	0	1.27304	0
IXRNA007_contig_171546	126.627	151.554	74.3356	62.2185	13.3172	33.0542	3.41509	12.3127	8.38946	1.89844	0	0	353.567	246.649	1048.93	203.502	208.001	126.963	59.5774	2.09664	2.36511	0	0	5.60807
IXRNA007_contig_17159	27.3076	6.2862	32.4183	38.9759	57.2658	52.5407	36.4646	27.9257	20.6746	32.3779	34.0311	26.4057	1.31746	1.65993	0	0	1.42676	1.00541	5.93992	0	0	1.70271	1.20231	3.18038
IXRNA007_contig_17174	37.419	34.9638	45.0281	104.712	126.06	98.8114	61.096	39.7729	25.7498	45.5721	90.3866	36.0878	11.8572	8.26646	5.30585	15.7607	6.42044	11.0595	0	13.8457	21.4693	11.919	9.26488	14.6933
IXRNA007_contig_17179	126.148	173.989	160.443	74.4491	87.034	65.3149	277.177	297.214	265.506	66.5024	141.968	176.293	30.3016	70.2151	60.8757	43.2303	34.2423	34.4051	233.736	238.72	160.369	117.674	209.084	233.959
IXRNA007_contig_17188	46.304	49.4228	101.904	215.692	270.278	229.519	140.505	112.828	51.4997	112.957	93.4494	95.0605	0	0	0	0	0.620642	0	0	0	0	0	3.53621	0
IXRNA007_contig_17191	581.881	864.371	624.068	407.638	241.698	355.141	225.14	177.32	236.5	209.398	167.88	157.572	3639.2	2976.59	3328.96	1454.11	1279.71	1876.57	210.333	109.025	82.2044	78.0012	149.7	153.538
IXRNA007_contig_17198	252.106	177.958	352.237	571.642	458.233	536.061	156.582	135.143	82.7649	244.405	262.477	279.812	226.235	170.525	277.425	236.056	174.793	180.662	87.3762	66.6375	114.399	53.5503	102.88	107.168
IXRNA007_contig_171981	170.636	233.551	189.494	44.6534	18.0836	22.7451	2.56132	7.02373	16.3553	0	0	0	72.4736	190.925	140.835	95.9943	124.97	142.476	0	2.88782	0	0	1.26125	0
IXRNA007_contig_171992	71.1324	144.248	109.782	22.7974	12.4727	19.3824	2.56132	9.49473	8.26486	0	0	0	25.5588	35.9541	13.6007	14.1182	22.7355	13.8043	0	3.04606	0	0	1.09623	0
IXRNA007_contig_17205	3.9056	1.61708	1.73905	26.5191	8.50073	2.86184	0	0	0	1.64215	3.04335	1.98923	35.229	38.4606	39.8823	85.4382	67.5073	105.869	37.3918	30.1244	54.6298	76.8945	285.808	210.583
IXRNA007_contig_17206	82.207	122.388	161.752	370.552	354.335	211.132	214.673	146.508	143.709	182.061	229.807	211.721	54.8064	46.1129	22.0193	36.3507	52.3194	66.8295	66.5568	43.0602	47.4	147.336	225.976	95.7824
IXRNA007_contig_172063	196.996	325.899	168.376	30.2846	20.0164	27.8769	4.26886	12.3719	14.179	0	0	0	14.0837	7.63569	12.5749	0.5656	20.4384	8.3851	0	1.97796	0	0	0	0
IXRNA007_contig_17213	55.3942	47.3905	68.1346	96.1373	138.22	143.742	72.2975	35.8041	76.07	89.1698	49.4326	83.5564	4.5189	15.703	5.50039	30.5968	13.0406	16.9311	28.8977	11.9073	3.82573	0	32.6039	28.9096
IXRNA007_contig_17246	112.42	221.554	113.627	35.7067	19.441	46.778	97.0825	130.184	163.586	0.949221	1.94463	7.05032	7.90478	71.6593	17.6862	10.8769	13.5543	15.0811	37.7185	72.0571	181.27	73.5572	61.2826	86.4851
IXRNA007_contig_17250	112.699	187.049	213.965	135.558	94.4776	119.735	56.0843	49.5723	42.9191	58.6429	41.1387	49.5899	3071.94	3384.3	3960.6	1304.2	1086.42	1699.54	310.836	129.675	91.6526	99.7619	182.881	243.066
IXRNA007_contig_17286	61.0526	18.4361	100.65	154.561	123.026	130.435	289.822	417.793	113.092	403.979	424.3	372.144	18.5762	14.9726	15.3516	29.2861	49.7156	23.1646	59.5477	120.122	158.206	196.902	253.818	123.303
IXRNA007_contig_173002	4.22668	0	13.8569	54.3737	107.989	64.1897	5.12264	16.0784	5.81448	37.9688	22.3633	20.2444	0	0	0	1.06594	0.713382	0	0	0	0	0	0	0
IXRNA007_contig_17314	111.02	124.806	101.675	18.0467	11.9661	31.2135	88.8607	67.4786	58.6348	4.74611	3.13086	11.3104	37.5082	46.4117	34.5057	10.605	15.673	28.7748	77.605	76.7251	27.3179	22.1693	41.8805	105.387
IXRNA007_contig_17352	45.5302	23.2145	36.3398	98.5235	119.554	123.059	42.7484	25.8524	47.388	71.2296	42.1013	45.6554	27.9434	80.6561	21.9662	38.1019	43.1596	55.5186	36.976	1.99774	55.1431	119.139	35.5625	22.9093
IXRNA007_contig_17353	22.0861	17.2998	37.192	54.7896	50.6791	56.1831	68.5067	83.9209	27.3447	34.8364	28.2166	21.9871	9.06414	14.873	9.09068	8.9082	20.6881	12.1353	5.93992	41.735	48.7873	17.8274	17.6693	26.0897
IXRNA007_contig_17355	461.719	335.106	922.388	1040.96	1370.57	1362.75	707.496	691.871	589.007	1552.82	1117.61	1012.38	1691.58	1753.98	2535.42	2493.57	2295.01	1907.05	1274.59	805.841	1299.36	1760.09	1344	1013.87
IXRNA007_contig_17367	14.6644	5.60149	19.7392	48.2657	46.1254	38.3031	7.27414	17.9232	8.63865	27.6318	21.2743	14.2063	2.04207	1.67653	0	4.20393	11.7137	2.4733	0	14.6369	3.67295	3.06488	9.3356	13.6014
IXRNA007_contig_17368	30.3289	52.5477	28.767	138.828	161.332	165.278	79.1362	80.8152	46.1753	106.37	87.2071	96.372	55.3861	22.9237	26.6177	67.3825	41.6758	70.097	44.1336	33.9023	57.5143	89.2732	85.1756	103.076
IXRNA007_contig_173775	90.5657	99.9309	88.144	31.4887	9.06369	24.9825	7.05216	16.5015	8.3064	4.1386	4.39487	7.04152	257.011	158.341	278.928	115.431	177.653	133.146	5.93992	1.97796	3.0557	6.82788	24.7417	7.42088
IXRNA007_contig_17393	134.069	128.405	121.324	86.074	87.2717	96.9577	72.3402	109.164	90.7889	71.1726	48.6256	53.6476	59.2858	116.162	93.7366	44.6063	28.521	36.1947	45.9156	100.817	72.0778	59.5949	51.8762	61.6145
IXRNA007_contig_17403	20.5175	10.8024	22.4968	62.6928	41.04	54.0237	26.8853	49.5808	24.0387	16.8866	26.1553	17.2517	15.6515	5.51097	12.398	17.278	16.4292	16.6898	31.2143	47.4711	27.2752	67.7679	28.1365	35.8322
IXRNA007_contig_17413	1793.47	1492.77	1434.18	655.345	372.124	580.959	260.247	199.745	333.136	76.2225	61.0129	120.146	3008.53	3739.21	5977.83	3114.49	3045.75	4024.69	419.032	225.844	155.639	188.49	439.74	885.332
IXRNA007_contig_17417	54.6889	62.1482	135.84	350.338	528.684	443.682	47.6747	49.0476	25.2764	201.311	272.103	195.622	0	0	0	0	0	0	0	0	0	0	1.17874	0
IXRNA007_contig_17439	10.7693	22.2894	24.2358	29.2484	44.5241	44.0398	17.8353	16.6031	23.4157	11.609	15.4696	17.7446	11.2643	18.6244	12.6456	20.6063	2.06881	12.0146	11.464	24.3091	5.23746	31.2448	10.4318	4.2405
IXRNA007_contig_17449	27.2181	19.7254	54.7696	164.799	163.835	138.806	20.1405	25.5139	7.96583	43.4459	65.9134	72.1051	0	0	0	0	0	0	0	0	0	0	0	0
IXRNA007_contig_17450	13.159	3.64206	43.1713	270.81	289.6	179.554	24.7594	22.8991	9.97598	59.8199	74.9073	51.94	0	0	0	0	0	0	0	0	0	0	1.17874	0
IXRNA007_contig_17463	60.9579	28.277	98.2596	123.43	169.445	141.011	40.4347	30.5151	32.8518	34.1815	32.0087	26.7226	4.65064	4.10003	16.5189	17.2073	7.91854	14.8901	24.8883	18.7906	6.13584	9.00735	7.66179	3.403
IXRNA007_contig_174682	78.5699	79.3387	55.7396	29.533	13.6487	28.6119	25.7071	16.6539	46.6072	40.9209	47.7505	31.0531	143.643	544.541	741.103	194.855	368.248	258.722	40.5399	64.3233	15.9018	38.277	14.7578	36.2775
IXRNA007_contig_17470	72.6694	91.3575	78.7282	85.388	71.0834	84.8274	119.221	121.299	99.0205	143.94	118.506	113.5	115.37	61.1851	57.6922	160.527	247.907	247.733	95.0387	100.658	104.774	96.3054	211.878	222.414
IXRNA007_contig_17475	194.227	19.6671	128.308	284.464	449.081	326.861	89.5522	49.0815	108.847	583.762	836.64	585.907	2.63493	5.01299	1.76862	1.00612	0	1.00541	0	0	4.49187	3.40542	2.35747	0
IXRNA007_contig_17481	258.033	264.232	266.143	165.04	108.808	169.167	73.1086	75.7971	142.729	91.1157	71.1347	75.2386	204.154	195.092	219.715	80.1629	42.1466	92.3065	23.0469	16.6544	9.00208	1.75379	8.61657	8.98987
IXRNA007_contig_17515	43.0668	39.2979	33.2428	18.2875	39.6325	35.7469	48.7248	28.865	20.766	40.1331	76.8325	63.1888	36.5201	18.2924	23.7171	97.8923	123.016	70.6802	33.2338	39.3219	44.9187	84.5567	114.314	129.166
IXRNA007_contig_175324	77.5382	90.3377	75.1324	26.7526	19.2033	29.1972	12.9773	5.85593	6.89431	0.949221	3.88927	4.11929	163.892	158.407	132.416	41.5607	76.0608	74.37	3.38575	6.28992	0.611139	3.78002	1.13159	3.08497
IXRNA007_contig_175338	562.538	1152.15	1802.95	331.576	423.579	383.369	351.874	292.094	147.206	142.307	89.2004	58.4622	81.2743	82.8638	122.37	3.38272	14.6814	52.6432	50.3111	156.299	131.927	14.9498	8.87589	27.4573
IXRNA007_contig_175588	247.979	245.941	224.406	43.0771	44.1675	75.8842	11.3552	25.4293	27.3696	1.7086	0	0	3.54397	24.899	15.6699	1.13664	5.04361	3.93115	2.96996	1.97796	0	0	0	6.61518
IXRNA007_contig_176288	79.291	56.1023	86.9454	185.13	129.563	204.895	2.63816	4.43426	8.71341	4.74611	4.86159	0	16.6659	57.3506	19.4194	50.991	34.2067	50.5419	2.96996	3.95592	1.83342	0	4.71495	2.14145
IXRNA007_contig_17652	57.7365	42.9618	136.117	149.015	260.827	252.141	422.353	637.298	354.5	656.491	830.417	608.229	27.087	65.8827	30.8093	126.917	58.162	116.647	217.579	324.92	441.188	512.516	373.341	234.171
IXRNA007_contig_176532	306.289	1074.1	2669.24	4654.77	3621.02	4326.27	1766.27	2978.92	704.632	1200.79	1795.64	1602.97	473.522	267.017	208.714	2606.17	602.772	592.829	73.2986	408.39	513.632	132.795	2192.52	2650.63
IXRNA007_contig_176663	63.6423	151.022	215.372	99.7568	114.256	123.683	41.9202	112.261	39.0567	65.2495	19.2908	20.2444	110.812	147.319	82.8066	32.8048	44.6934	72.5905	77.605	171.687	331.714	12.9917	25.9558	106.468
IXRNA007_contig_176854	9.4745	18.2103	22.8709	111.104	88.285	95.4618	1.70755	19.4633	3.32256	9.49221	17.5017	7.92171	0	0	0	0	0	0	0	0	0	0	0	0
IXRNA007_contig_176869	10.5483	7.6629	20.4736	60.1095	31.8136	41.4121	9.04999	32.5969	4.85094	14.9312	18.0754	3.98726	13.7938	15.9685	0	1.90346	13.5543	18.5498	3.89065	27.3354	9.4421	10.6249	16.8442	4.81297
IXRNA007_contig_177176	52.1729	98.5833	41.7302	20.9584	6.36147	22.6801	11.099	4.23116	14.3368	2.84766	0.933424	1.96282	13.2932	5.87616	8.47167	10.2026	8.63905	5.00693	0	0	2.48734	0	4.33775	3.71044
IXRNA007_contig_17734	82.5702	22.8722	77.0931	185.116	232.904	256.076	43.0985	45.8235	36.1328	181.662	288.059	274.778	34.0037	44.1542	60.239	90.8767	112.9	72.9725	9.08808	49.6864	27.0551	72.5526	62.3198	101.645
IXRNA007_contig_177493	75.7802	56.4884	80.5089	36.4948	30.6064	34.1079	4.26033	11.8557	9.59389	4.74611	0	0.88019	18.3786	22.1933	11.9558	1.08769	2.86066	2.98606	0	0	0	1.70271	4.71495	0
IXRNA007_contig_177671	15.4329	53.3344	41.1828	7.5967	1.25103	1.95125	1.70755	11.8473	4.98384	0	0	0	166.369	235.976	139.951	57.8326	56.4428	88.5865	14.8498	5.93389	0	5.10814	3.53621	8.48101
IXRNA007_contig_17771	19.4227	6.7451	11.2033	23.0747	34.4095	42.5698	38.7613	26.5971	21.1647	478.635	413.643	612.876	10.5792	9.49481	15.9175	11.7851	7.89714	5.02704	2.96996	2.53179	13.714	46.5692	65.6321	60.5756
IXRNA007_contig_177777	188.532	902.314	1461.89	722.978	616.613	982.807	527.905	719.112	274.784	311.06	310.004	138.322	717.411	693.503	783.974	253.824	242.029	290.261	210.362	449.116	1300.35	53.2268	202.672	479.452
IXRNA007_contig_17778	121.658	143.155	91.0679	115.432	93.6081	89.0812	155.455	161.732	234.996	181.263	277.227	203.966	103.25	156.133	99.9444	60.0841	30.6754	26.1406	109.978	238.898	167.428	47.5908	34.2187	35.9807
IXRNA007_contig_17783	148.376	212.259	94.6014	36.4875	21.6615	14.7515	360.079	155.377	317.728	1.89844	0.972317	5.28114	439.743	252.293	398.84	699.761	553.427	1086.44	766.428	118.678	112.224	346.979	125.488	563.891
IXRNA007_contig_17802	42.5142	21.3571	53.1899	100.749	114.413	126.552	22.1981	37.2173	36.4817	100.627	87.0029	122.206	57.7312	42.1125	37.5654	68.1059	48.6954	37.0493	23.7597	13.8655	40.323	104.376	68.8618	60.5332
IXRNA007_contig_178090	46.0092	45.1616	26.1827	11.5957	4.3786	6.50417	36.4732	12.8712	40.2694	0	3.89899	12.0674	9.18272	16.3005	8.84308	6.52615	4.99367	11.0695	17.6416	21.8763	4.27186	6.77679	6.04692	42.405
IXRNA007_contig_178251	49.6516	32.7786	66.5341	16.8061	13.8739	25.3077	1.70755	0	3.32256	0	0	0	98.3749	153.793	245.13	100.905	108.455	79.6082	2.88086	3.95592	0	1.70271	4.04307	5.30063
IXRNA007_contig_17838	47.0409	45.89	31.871	11.676	17.6082	7.15459	8.53773	9.30856	15.7822	0	0	5.28114	18.7738	14.9394	17.6862	17.4031	3.56691	6.03245	2.96996	3.95592	1.22228	1.70271	0	4.27231
IXRNA007_contig_1791	2.56338	107.761	15.8385	2.73656	0.625514	0	1377.78	2128.79	929.087	1315.1	1937.08	2243.97	1.31746	0	1.76862	0	0	0	530.049	1039.14	1609.67	958.559	1468.55	1495.11
IXRNA007_contig_17940	26.8234	18.509	20.439	48.8714	85.5077	56.2806	40.9726	86.1973	61.2763	91.3436	98.9333	134.555	7.62811	11.1879	21.4356	10.8334	19.8106	30.9867	14.9983	19.5818	39.1068	45.6497	22.2899	15.7747
IXRNA007_contig_179608	40.4456	16.0469	40.7602	65.1229	87.6407	127.261	10.6551	4.23116	36.3654	250.737	359.932	152.431	13.7675	37.3153	24.6014	8.69066	21.8437	15.5034	32.5805	15.8237	11.41	40.797	41.1144	14.8418
IXRNA007_contig_17998	285.656	164.869	421.84	717.016	943.131	810.973	176.236	150.333	112.984	170.11	190.331	241.806	2.63493	4.9798	10.594	10.8824	5.00081	4.96672	0	7.91185	6.11139	3.40542	16.5377	6.32895
IXRNA007_contig_180155	34.3977	13.8544	17.3489	56.9132	57.6348	75.2273	8.53773	2.5387	10.8731	0	0.972317	1.76038	75.7146	22.9735	50.2994	23.2005	17.1212	27.5683	20.7897	3.95592	2.44456	0	1.17874	2.12025
IXRNA007_contig_180172	19.5701	6.21336	27.0072	45.3686	53.569	69.6792	3.41509	3.38493	3.39732	2.84766	4.85186	0.88019	12.8848	7.60249	10.8239	23.6138	9.15982	14.1662	5.93992	0	0	0	0	5.39604
IXRNA007_contig_18022	44.4143	37.2219	16.9193	3.67794	7.15588	6.21799	13.7372	2.55562	24.9524	23.5407	26.3109	27.1979	123.841	245.554	207.335	106.822	142.12	156.964	21.2946	8.56457	8.39706	22.8674	16.408	10.6437
IXRNA007_contig_18053	201.501	201.1	286.194	32.2039	44.0237	52.7619	127.554	229.117	74.2924	0.949221	1.92519	12.9212	79.2717	179.505	51.3783	109.172	120.854	134.222	89.6928	164.369	115.628	46.0924	88.2167	80.3151
IXRNA007_contig_1806	553.916	647.216	432.787	197.324	144.644	207.678	645.956	622.565	374.128	119.801	149.202	157.765	277.247	170.176	242.619	186.708	152.343	174.408	292.571	176.711	158.554	222.562	468.937	534.95
IXRNA007_contig_180671	16.4698	8.64626	18.7277	45.2007	28.5422	31.8509	0.819622	0.846233	0	6.64455	4.45321	1.76038	67.5727	28.7002	60.5574	72.5382	74.9193	149.092	2.96996	0	0	0	1.17874	2.93655
IXRNA007_contig_18122	46.025	49.7943	55.4486	29.3943	17.652	14.7905	81.9451	141.008	81.2199	26.5687	42.5291	53.8148	4.03144	6.32434	0	9.79467	0	4.04174	18.1762	21.9949	70.9716	21.4201	83.4075	68.1767
IXRNA007_contig_181222	68.6322	93.3169	99.77	29.9124	12.7042	37.7893	11.099	15.266	14.1209	3.79688	1.94463	0.88019	0	0	0	0	0	0	0	0	0	0	0	0
IXRNA007_contig_181317	4797.13	13639.5	11993.4	5817.52	4531.01	7055.28	4407.48	7091.56	4261.77	1942.72	2618.49	905.838	7527.76	7912.71	7202.95	2655.55	2469	2628.41	3600.72	8787.71	18902.7	1651.17	2519.47	5638.26
IXRNA007_contig_181322	63.7581	64.1003	78.9084	9.35539	13.1358	10.4067	5.12264	8.46233	5.80617	0.949221	0	0.88019	24.7551	69.4847	17.6862	36.987	59.496	56.8759	5.93992	11.8678	0	0	11.0094	11.6614
IXRNA007_contig_18201	36.8611	46.6184	65.4464	117.212	134.485	130.35	48.665	62.5027	24.8527	31.3243	33.088	44.8897	28.9974	24.899	33.6037	44.0515	68.4918	49.3756	56.4292	17.8017	24.1767	13.6217	48.5876	62.5474
IXRNA007_contig_182081	51.636	57.4426	35.1759	20.3673	4.74765	10.0489	4.31155	1.18473	12.4347	2.02184	0.972317	0.88019	105.015	142.854	268.246	152.049	93.4173	114.084	3.02936	4.68777	0	2.96272	7.07242	0
IXRNA007_contig_182609	71.2324	116.699	195.937	83.4834	75.5621	24.4427	11.7821	42.5993	33.9649	77.2761	33.4574	8.85471	106.267	156.731	78.6149	0	0.706248	22.491	78.6148	180.786	111.496	26.5623	15.3236	29.1641
IXRNA007_contig_182610	0.547415	0	0	0	0	0	0	0	0	0	0	0	93.553	185.912	211.632	25.3106	68.0994	76.7428	2.96996	1.97796	0	0	0	4.2405
IXRNA007_contig_18277	34.9714	23.4257	54.9012	71.0703	91.3688	94.4992	25.007	27.1979	18.1827	40.5223	27.8666	40.4183	0	0	0	0	0	2.93579	0	0	0	2.46893	1.56772	0
IXRNA007_contig_18278	87.7865	48.6288	120.126	200.316	216.547	212.745	39.6236	38.529	38.8075	94.9506	117.378	127.513	7.02208	21.5957	31.3399	15.69	14.5102	16.0363	6.50421	5.28116	3.08625	17.2996	14.6517	13.4742
IXRNA007_contig_18282	91.4394	83.9204	62.959	15.7991	8.40065	13.314	46.0781	27.7057	37.1794	23.18	34.7701	45.3562	119.244	128.114	105.197	53.2262	69.783	51.4367	46.6284	39.6977	48.9339	65.299	41.1969	56.0382
IXRNA007_contig_18314	16.2435	16.433	20.3905	31.1603	62.3262	45.178	21.2846	27.0879	9.4859	17.2189	18.6004	20.8693	72.9347	67.9576	115.526	69.6232	89.1442	72.4598	32.4023	26.208	22.166	26.0685	58.2178	46.0731
IXRNA007_contig_18322	41.1983	29.1584	52.698	68.1149	116.627	147.892	1.79292	2.52177	3.38901	5.16376	1.27374	0	14.2813	25.6791	21.2588	0.788577	14.6386	15.1515	6.35571	0	0.391129	3.5757	5.84654	10.7073
IXRNA007_contig_1833	24.2126	8.01254	48.4993	139.061	71.1334	93.4325	35.8585	16.9247	13.2902	44.6134	58.2418	70.4152	0	0	0	0	0	0	0	0	0	0	0	0
IXRNA007_contig_18345	380.127	176.946	563.216	789.524	910.129	933.186	365.056	652.471	385.716	779.396	1025.42	821.859	205.537	220.14	227.479	332.535	444.801	343.166	180.425	418.814	510.43	253.244	285.655	212.778
IXRNA007_contig_18357	31.8501	28.5028	54.8181	65.1667	102.722	77.8029	46.4794	98.7215	54.1743	71.6947	107.266	92.1823	36.059	18.8734	19.7731	8.37523	16.7716	24.7029	11.3452	25.0212	43.0242	15.5628	34.8435	15.2234
IXRNA007_contig_18360	43.03	59.0305	57.5895	24.5488	23.6757	28.5728	54.0353	83.227	67.1987	52.3116	53.2733	61.0676	5.49382	16.6657	6.87991	7.88577	4.27316	5.79115	2.99966	6.07234	15.4435	9.82465	25.1543	27.3088
IXRNA007_contig_183763	17.9858	14.1603	24.3051	35.6483	67.7181	48.9829	12.098	17.187	9.78493	17.7409	31.4156	38.3235	89.2054	198.345	98.5472	286.786	215.869	216.474	75.3479	110.074	82.6872	113.333	169.479	158.192
IXRNA007_contig_1838	47.7146	75.3251	46.7118	22.8704	21.8242	20.3906	307.589	468.686	255.779	216.622	235.554	229.897	12.9111	24.899	16.8372	14.1889	7.54044	17.112	85.0002	117.55	220.45	238.618	263.188	295.584
IXRNA007_contig_183832	1.57908	11.6546	6.92847	26.5264	322.133	670.314	5.97641	1.69247	0.83064	1.89844	3.88927	12.3227	2.63493	171.637	12.3803	4.89462	7.8472	11.0595	0	3.95592	1.22228	0	0	2.12025
IXRNA007_contig_183887	16.9804	5.8273	17.9655	62.9847	128.462	70.2061	8.43528	16.07	1.9437	36.1558	60.4198	46.2364	101.972	132.878	153.87	200.859	256.732	225.211	62.3691	83.0744	86.2257	100.46	250.376	201.933
IXRNA007_contig_18404	11.8905	5.75446	9.76222	35.371	42.4911	54.9082	26.6206	32.5884	34.3303	309.342	386.467	222.265	0	8.29966	0	8.15769	0.713382	2.01082	5.93992	18.6917	11.6055	32.5218	44.7331	21.8704
IXRNA007_contig_184239	1.05272	79.1202	33.7417	3.64875	2.50205	1.25531	1469.06	2298.11	1661.72	1642.85	1506.47	1134.61	0	0	1.11423	0	0	0	1321.07	947.523	1790.77	875.535	3984.32	1193.78
IXRNA007_contig_1843	39.4613	48.1991	47.5709	98.8373	90.4368	101.706	63.256	65.2445	39.9122	44.0628	25.7761	26.4057	24.0437	20.9317	37.7069	5.98775	30.9394	50.3709	11.8798	21.7576	24.4578	20.0069	16.5023	18.0645
IXRNA007_contig_184775	32.8818	39.8296	28.3236	25.6507	9.10122	6.76434	0	2.47946	1.66128	3.79688	0	1.76038	78.5867	24.318	54.1196	31.0482	60.6374	63.5016	3.53425	0	0	0	0	2.12025
IXRNA007_contig_184837	12.7485	18.5162	38.4322	98.8081	72.8974	52.3846	14.5995	24.82	8.26486	129.255	127.665	103.59	55.0304	85.2043	109.053	93.1282	60.2594	55.8303	11.8798	3.95592	1.95565	13.6217	23.6101	14.8842
IXRNA007_contig_184991	4303.08	8260.33	12150.7	4099.1	6356.54	5217.56	3318.16	3858.36	3718.81	4455.5	2921.62	1153.66	1995.31	3240.9	3319.69	1072.23	835.441	1018.38	2577.24	5581.16	4421.46	705.263	405.191	1118.66
IXRNA007_contig_18516	13.9749	8.01254	24.1457	39.1584	31.3382	35.5583	20.4649	18.6171	9.91784	2.79071	5.71722	10.5359	18.3391	1.65993	8.94919	21.2753	10.7792	9.08889	3.23726	27.8101	17.4358	4.52921	21.2998	25.3582
IXRNA007_contig_18563	16.9436	6.44645	18.5545	38.7424	38.0187	31.5843	48.3748	62.0881	27.7351	141.557	183	142.195	8.15509	8.38266	15.2808	7.00474	19.8677	1.13611	30.5312	20.6697	80.3159	56.2236	85.3642	23.4288
IXRNA007_contig_185676	18.7069	5.23	27.61	55.4318	94.7778	121.778	2.65523	3.46109	3.34748	2.73376	0	3.34472	1.8181	39.025	1.87473	8.57102	0	4.36347	0	0	0	0	0	0
IXRNA007_contig_18601	9.5745	4.51616	13.6283	21.1773	20.0352	21.6459	31.7774	39.9168	78.13	171.961	190.059	167.254	115.976	99.3967	92.6577	322.865	339.284	219.782	263.703	204.126	288.983	484.405	1122.63	384.433
IXRNA007_contig_18602	116.726	65.9577	308.927	610.844	625.658	740.767	394.076	551.744	286.562	1720.2	2360.6	1538.91	19.9069	13.6944	13.5122	65.528	79.4779	40.1057	34.0951	80.0283	114.32	77.8821	124.428	31.2843
IXRNA007_contig_1864	141.591	69.2356	256.257	459.407	416.348	496.282	270.484	381.972	124.77	590.624	700.37	614.54	180.795	140.862	100.74	154.278	108.677	89.9136	258.119	151.868	321.319	487.606	510.688	347.212
IXRNA007_contig_18671	143.944	225.276	146.149	100.406	62.8891	80.977	356.672	605.175	269.036	24.6987	85.3305	156.568	30.6705	32.5513	17.7923	21.384	51.8843	31.3888	73.5956	223.47	248.905	64.022	251.637	132.335
IXRNA007_contig_1868	119.489	220.199	125.904	56.4243	35.4103	50.4334	159.476	132.088	100.806	8.54299	7.64241	13.2557	30.2753	36.4189	81.1618	7.61385	17.1212	19.0726	23.5221	87.0501	13.659	10.7611	56.2376	60.7134
IXRNA007_contig_187070	1.23695	0.648287	1.92612	0	0	0	16.6913	18.0501	10.2252	22.9142	27.5457	6.91829	1906.96	2549.47	2402.36	187.725	1001.28	404.838	2274.96	5073.33	5100.5	352.887	128.695	307.362
IXRNA007_contig_188063	0.857968	0	23.2173	35.6702	79.3839	39.3958	2.16858	8.56387	0.681124	74.1057	199.432	187.454	0	3.13727	5.16436	0	0	1.03557	0	6.23058	11.1594	1.97515	26.0265	10.9193
IXRNA007_contig_18826	18.6858	14.4954	28.9957	60.0876	87.4343	49.4122	14.0275	19.1079	27.5606	183.494	169.271	150.97	168.385	254.451	290.071	104.767	142.947	172.146	94.415	45.8096	78.6659	81.7642	183.624	95.7188
IXRNA007_contig_18836	137.801	169.443	106.407	68.2681	34.6034	58.6872	167.297	60.7087	61.6667	1.01567	0	5.86206	7.61493	18.558	8.87845	6.81983	4.10908	6.74629	17.4634	2.74937	0	0	0	3.21218
IXRNA007_contig_18844	352.651	421.161	207.355	126.75	74.6363	102.701	258.215	212.946	272.923	223.228	171.682	128.86	263.295	229.569	403.297	252.312	209.727	154.481	514.961	285.934	353.758	295.523	283.486	369.242
IXRNA007_contig_18853	32.9186	52.4166	52.8642	74.4783	99.3566	122.428	90.7902	131.369	55.4535	53.1849	102.579	60.8739	0	0	3.5726	8.92452	2.63951	2.72466	0	2.27466	4.08241	4.49516	1.72096	12.3187
IXRNA007_contig_188613	135.464	172.779	97.248	18.5867	6.41152	35.7534	1.68193	6.18596	18.2824	1.88895	0	3.41514	279.75	302.423	459.663	63.1895	54.1885	118.517	11.9986	2.51201	0	0	0	2.31107
IXRNA007_contig_18869	434.732	344.954	322.895	197.609	178.878	143.632	124.497	123.211	112.228	369.893	323.966	373.781	760.624	767.005	1179.81	537.086	709.494	572.057	126.728	49.1919	57.1049	76.622	149.264	90.4393
IXRNA007_contig_18870	64.6213	48.0752	78.2502	173.111	220.769	118.051	289.446	306.624	361.536	6835.13	6643.74	5945.67	35.0577	48.1546	51.3429	48.647	66.3802	45.1328	335.338	207.686	357.083	516.075	999.51	356.52
IXRNA007_contig_1888	75.1854	122.985	75.1947	51.7831	26.7219	40.4885	43.1411	54.6243	31.2154	105.411	72.0098	80.4757	86.9525	202.13	88.7137	89.1853	99.638	89.9941	27.5909	36.078	32.5065	38.7708	51.7701	63.1093
IXRNA007_contig_188995	43.1616	33.8129	29.2104	7.44345	6.90567	8.46193	12.8578	9.9517	39.0401	24.6798	27.254	19.3642	139.651	147.734	249.87	146.795	148.298	150.027	61.3594	19.7994	29.9642	98.7573	24.7535	33.7332
IXRNA007_contig_18923	15.3908	19.7545	25.9679	62.8826	64.0151	39.5194	114.056	128.881	136.864	1880.9	1800.99	1228.73	9.72287	4.9632	21.1703	5.83003	2.71085	0	82.2679	6.52727	48.0906	165.095	124.769	126.134
IXRNA007_contig_189308	12.6432	24.0522	14.5498	39.2168	26.8908	51.0513	18.9367	20.4873	17.0281	7.59377	1.95436	6.16133	18.4445	16.5993	28.9699	19.0346	8.50351	19.1028	17.8495	17.7621	6.10528	3.71191	14.0977	13.8982
IXRNA007_contig_1895	132.875	56.9619	183.334	275.444	286.448	342.705	79.2301	108.03	61.0022	181.51	184.205	167.183	28.3781	22.2929	47.6288	33.4574	48.6812	30.3332	14.7607	23.0235	32.3415	30.785	33.264	27.1392
IXRNA007_contig_189522	4.94779	11.3632	6.50584	2.0287	2.87111	5.07326	0.204905	5.92363	5.30779	2.72426	2.59609	2.51734	314.096	341.066	173.307	142.406	101.036	86.0227	100.593	104.456	96.7434	122.783	128.141	174.677
IXRNA007_contig_189823	27.6971	1.22373	18.9355	43.9382	43.1229	38.6608	10.2453	8.42001	5.93077	52.7008	46.9435	40.8496	15.1508	0	2.95359	1.80013	14.4531	0	0	0	0	0	2.051	0
IXRNA007_contig_18988	22.7914	26.048	48.6587	78.7984	56.4964	60.3913	98.4827	143.876	70.1392	516.063	621.369	570.011	18.4445	9.95959	10.6117	9.23995	4.04487	11.0595	47.6975	37.6011	67.5248	124.519	114.939	60.4802
IXRNA007_contig_19074	85.3547	91.8601	42.7695	21.1773	29.0051	21.1776	29.8308	24.3123	59.5153	35.33	61.6741	38.8516	16.7713	15.537	24.8844	7.777	1.42676	11.532	13.9588	15.2501	10.6216	6.4022	6.09407	1.98244
IXRNA007_contig_19081	10.5272	12.1426	17.9309	27.3875	30.6126	48.235	13.3872	18.6002	6.72818	12.2544	7.92438	20.35	2.97747	0	10.6117	7.15702	11.3784	3.16704	0	7.41736	15.3152	3.60975	11.5398	17.1422
IXRNA007_contig_1915	50.9886	27.2426	61.0052	86.1981	114.769	116.243	51.2434	86.2988	70.6459	141.709	107.003	97.701	0	0	0	0	0	0	0	0	0	0	0	0
IXRNA007_contig_191525	0.526361	1.45682	0	2.919	1.9516	1.36588	0	0	1.57822	0	0	0	26.3493	13.2795	1.76862	34.2188	36.2612	38.3563	20.6115	23.7355	14.6673	20.4325	37.7314	56.6955
IXRNA007_contig_19175	55.7627	29.9159	53.6056	79.4406	143.812	109.108	10.9624	8.9616	20.1264	91.5144	114.16	78.6713	7.2197	17.4625	7.18058	4.91637	11.6139	1.15622	6.83091	6.78441	2.23677	0	2.89969	1.10253
IXRNA007_contig_19178	40.4561	40.9004	24.2497	8.08563	7.50616	12.3709	31.4786	30.9806	25.6751	21.8321	34.877	19.3642	8.6689	13.0305	7.05677	9.53362	0	6.4145	2.96996	3.12518	3.06181	6.81085	9.4299	12.7215
IXRNA007_contig_191796	144.976	216.761	236.365	115.133	91.8942	48.1504	55.6148	91.7147	110.558	84.1959	125.458	17.2869	182.982	198.196	158.963	2.87695	18.4695	25.4569	98.6918	435.349	202.978	29.4229	22.0188	50.5574
IXRNA007_contig_19183	619.664	887.847	887.517	272.999	194.566	305.221	162.951	274.12	208.067	33.5645	29.7043	61.0235	52.5536	325.363	87.4403	57.2833	156.487	82.1619	92.039	134.007	86.0484	46.467	92.7431	103.977
IXRNA007_contig_19190	116.315	165.43	95.9247	47.5359	51.805	56.7294	160.407	165.853	192.517	199.982	295.37	302.046	106.438	125.192	104.914	143.102	156.573	146.629	213.065	101.865	99.6829	136.217	148.427	257.929
IXRNA007_contig_19212	179.994	165.211	171.979	32.3644	22.5185	36.4364	112.741	204.729	90.3819	4.74611	6.80622	10.5623	19.7619	74.7301	21.3826	37.3622	34.7488	62.6369	26.7593	98.8981	52.5885	20.4325	62.4731	43.656
IXRNA007_contig_19223	69.8744	55.3084	31.0673	18.5794	20.4731	16.6637	25.4424	27.6126	25.6751	29.3879	26.9235	28.8702	0	2.30731	5.55345	0.500338	1.24128	4.02163	28.8086	10.3052	6.63697	8.24113	4.5735	6.92262
IXRNA007_contig_192348	48.0725	55.8474	35.8063	2.86062	7.58748	16.332	0.853773	0.786996	5.81448	0.949221	0	0	7.49636	16.0515	5.64188	2.65941	4.30169	0	0	0	0	0	0	0
IXRNA007_contig_19236	140.023	139.134	165.639	177.424	199.633	170.65	173.359	197.451	93.2891	258.91	231.431	259.7	186.46	183.107	190.268	72.6361	64.9534	90.0745	64.4778	96.5048	135.465	108.122	496.449	406.145
IXRNA007_contig_19244	155.04	130.998	166.332	293.513	358.344	266.84	143.442	96.0051	102.916	159.574	123.922	123.262	47.6658	59.6911	83.1249	84.9433	69.6332	86.445	65.3391	51.427	34.7677	52.7841	33.0164	46.2109
IXRNA007_contig_192470	20.1859	99.6832	138.299	74.8359	62.1698	59.2075	97.1764	143.25	49.8799	32.0647	11.7553	9.54126	132.879	77.303	65.3857	29.9224	16.6503	32.3842	42.5595	36.9681	66.2658	34.6672	58.4654	45.5006
IXRNA007_contig_192499	17.3699	3.64206	6.9354	82.2282	76.3314	41.6332	28.1745	31.3868	25.0355	496.091	528.299	501.259	1.31746	0	0	0	0	0	0	0	0	0	10.5733	0
IXRNA007_contig_19253	55.5153	81.1524	57.9012	21.2357	27.7353	36.677	95.0335	72.9114	51.3003	5.71431	2.99474	11.3192	25.8881	20.9151	26.0871	19.8341	58.4117	32.0021	109.443	26.6629	15.3824	3.54164	50.1553	114.886
IXRNA007_contig_19261	26.3917	29.61	20.7854	40.8587	45.037	70.4987	22.2152	49.5638	9.13704	18.0352	36.948	43.1293	13.0956	16.5993	21.2234	12.5085	21.5441	31.1878	14.8498	40.924	29.2308	18.7298	25.9794	36.1715
IXRNA007_contig_19285	137.343	153.375	45.7349	13.0552	26.6469	21.1451	61.8046	33.2993	60.5204	51.9034	70.0068	113.228	184.682	194.942	298.896	199.211	107.499	82.9864	116.838	140.237	49.7284	153.891	94.3226	103.341
IXRNA007_contig_19306	386.507	127.975	500.298	1737.05	1691.97	2296.48	184.688	281.288	98.6301	351.003	539.539	320.16	18.4445	23.0233	6.87991	36.1168	17.114	16.0564	23.3439	2.19554	6.66142	13.7239	26.109	34.0724
IXRNA007_contig_19342	71.4851	79.4917	73.5527	161.537	162.133	165.349	108.327	154.979	85.7469	136.678	73.9155	117.092	22.3969	19.9192	10.6117	15.777	60.5518	36.1444	8.90988	79.1185	57.4777	25.7791	44.5798	41.6735
IXRNA007_contig_193891	12.1063	0.728412	8.05781	11.333	18.7654	12.397	2.56132	0	1.66128	0	5.8339	3.52076	14.4921	4.9798	14.1489	32.6634	47.0832	28.1514	2.96996	0	0.611139	0	1.17874	1.06013
IXRNA007_contig_193933	194.975	64.6029	354.786	478.234	865.511	670.977	131.37	145.916	93.1978	244.519	209.272	213.525	10.0391	12.1507	10.9477	11.3936	19.6679	13.1407	0	11.8875	30.1169	11.4593	7.22566	10.7073
IXRNA007_contig_19398	237.899	237.433	171.916	117.898	90.3555	105.823	188.385	211.668	193.63	92.9477	90.0171	129.036	140.942	66.862	91.8796	107.573	40.5343	41.5837	90.5838	90.0764	79.6131	82.2069	70.5003	124.321
IXRNA007_contig_19429	111.157	45.6715	169.831	247.531	342.437	364.722	80.6986	90.4369	58.6847	13.7732	21.4104	32.2942	20.4734	18.9066	7.19826	16.0761	42.7815	30.6147	6.35571	21.2235	9.08764	7.5941	26.1208	9.2443
IXRNA007_contig_194532	1.57908	46.5674	72.0838	8.757	0	0.650417	1.70755	0	13.2902	0	0	0	34.254	0	3.53723	7.61385	126.09	4.02163	20.7897	0	0	0	0	0
IXRNA007_contig_194742	153.271	299.997	421.605	503.71	697.254	685.755	283.077	356.569	267.1	846.791	987.349	811.077	55.5969	25.6293	30.4909	169.914	66.4016	85.6608	30.5906	43.0009	57.9299	62.5576	334.101	263.462
IXRNA007_contig_19484	236.452	438.184	396.911	114.162	78.8523	166.266	248.525	375.55	212.32	21.5758	12.8443	8.96913	16.9426	72.3066	23.4872	26.0992	31.0535	19.7965	60.3793	150.701	239.328	59.1522	72.4923	90.5135
IXRNA007_contig_194912	194.764	504.411	115.512	50.8782	53.0123	18.9337	28.4989	28.1288	51.3668	31.6186	59.4864	62.9248	1134.16	1227	1333.47	290.833	543.597	261.165	580.092	1332.47	1094.45	132.028	61.3651	62.5898
IXRNA007_contig_19510	72.7641	45.7662	95.4189	204.987	280.03	208.114	161.355	167.994	134.074	511.82	333.553	296.395	61.6573	74.7799	110.892	127.238	101.4	104.472	180.9	122.337	230.283	235.366	257.766	169.249
IXRNA007_contig_19528	145.102	126.241	106.532	57.1978	35.0225	40.8982	82.1415	66.4546	58.0783	12.6151	11.9498	28.1045	20.6973	36.4853	28.2978	22.7872	43.9158	39.6432	44.5494	36.7901	51.3418	35.6718	22.5964	38.6734
IXRNA007_contig_195393	7.89541	9.52764	29.9171	36.6043	69.9199	77.1655	0	0	0.83064	9.48272	13.6124	5.21952	2.09477	0	0	0	0	1.00541	0	0	0	0	1.17874	0
IXRNA007_contig_19590	26.4549	1.45682	13.8015	49.2362	59.993	62.31	7.26561	1.70939	0.448545	0	0	1.69877	69.5489	121.839	89.0498	43.6763	14.1321	48.4003	4.60344	7.79317	1.83342	3.40542	2.39284	4.33591
IXRNA007_contig_196058	32.5133	49.94	29.6123	3.74362	1.47621	1.29433	0.853773	0.846233	3.77941	0	0	0	4.86144	14.043	0.548271	0	10.0444	2.79503	0	0	0	0	0	0
IXRNA007_contig_196678	49.0989	59.4093	41.9658	21.1627	5.00411	16.2539	5.12264	7.81919	9.00413	1.89844	0.972317	6.16133	59.9709	87.1464	24.7429	95.3961	51.0924	65.1705	14.8498	47.4711	6.62475	3.40542	12.7186	8.07816
IXRNA007_contig_19708	189.558	188.2	130.733	13.8652	8.13168	9.75626	22.1981	16.0784	24.0885	2.84766	0.972317	0	549.066	1464.61	1651.71	181.242	219.479	386.821	62.3691	23.7355	4.27798	3.40542	5.89369	21.2025
IXRNA007_contig_197199	101.977	98.1099	65.4117	45.084	47.1012	28.0525	29.0197	40.5007	81.0289	100.466	89.3268	85.264	229.673	304.514	164.322	217.772	421.423	371.649	112.354	74.5296	49.2028	47.8462	186.394	69.6079
IXRNA007_contig_19770	81.5859	87.3148	66.6034	37.0348	26.2716	22.7646	1.70755	0.846233	1.66128	0	0	0	3.96556	0	0	0.543846	0	3.84066	0	0	0	0	0	0
IXRNA007_contig_19779	437.269	475.741	277.104	137.748	128.731	112.756	141.24	145.984	146.276	97.6559	136.241	145.768	548.934	495.075	755.075	364.665	468.057	427.63	131.54	90.3928	120.083	97.8549	108.185	133.321
IXRNA007_contig_19814	37.4927	63.8526	40.5524	18.1927	13.4736	12.7937	223.56	232.232	299.52	643.392	443.96	402.37	29.8142	47.0093	9.24986	31.9129	67.2576	40.528	663.311	392.863	1327.27	902.727	456.796	152.584
IXRNA007_contig_19822	37.0505	67.0868	66.8321	10.2165	4.38485	22.9792	3.41509	5.0774	16.6792	0	5.14356	2.64057	63.4095	47.3911	5.28816	50.7626	50.0009	51.0043	11.8798	23.7355	1.24672	7.52599	1.23767	7.27246
IXRNA007_contig_198427	510.865	895.933	662.161	210.803	2.8586	1.76263	5.98495	5.83054	1181.2	895.002	1462.27	803.402	4.21588	0	0	0	0	0	0	0	0	0	1.29661	1.16614
IXRNA007_contig_19859	267.228	274.67	163.505	77.4046	74.1859	59.7083	97.5265	85.0633	137.836	192.284	215.047	182.067	487.198	726.154	749.415	410.941	438.088	329.874	448.82	291.868	192.876	461.912	291.207	229.21
IXRNA007_contig_198718	18.8806	13.0604	14.8269	26.2637	40.6396	34.4071	24.785	19.4633	17.2773	51.2959	24.4732	35.9293	2.63493	3.30326	1.76862	9.78923	4.28029	8.04326	26.7296	8.94039	2.45067	12.1744	11.8227	4.1769
IXRNA007_contig_19880	64.9529	65.0837	34.4414	35.5607	10.1896	10.5303	12.0382	7.28606	37.3622	26.265	33.3408	26.7842	1196.89	583.217	1505.41	1439.17	1301.17	971.988	437.98	230.215	224.643	512.857	319.285	303.45
IXRNA007_contig_19885	21.8861	41.403	37.9611	4.17417	9.68295	6.67979	36.7122	53.7188	44.1319	3.39821	5.76584	3.64398	2.5954	11.5863	3.07739	0	0.706248	18.5699	11.9095	20.2148	16.5741	4.29083	16.0662	22.1036
IXRNA007_contig_198948	30.5289	69.1992	29.7509	2.18925	0.625514	6.50417	0.853773	7.61609	2.49192	0	0	0	0	0	0	0	0	0	0	0	0	0	0	0
IXRNA007_contig_19942	32.1291	41.942	28.4414	4.61202	11.9348	15.9417	63.6744	69.0018	47.8615	2.50594	3.72397	7.71926	3.91286	16.2341	6.56156	3.35009	0	6.60553	36.1444	25.041	31.1803	32.1302	37.2481	25.9625
IXRNA007_contig_199495	52.3676	35.6849	22.663	5.8234	6.06748	6.81637	7.06924	2.75872	5.08351	2.14524	0	2.94864	214.483	142.455	473.547	80.9352	101.707	46.7716	48.7073	2.45267	3.55683	2.33272	8.32189	8.29018
IXRNA007_contig_19981	25.7443	42.8962	20.5014	6.54586	9.38271	4.55292	23.9227	19.6411	18.2741	38.4435	18.1045	9.12757	82.8552	141.841	103.004	45.558	45.3568	56.5643	26.2247	18.2961	15.6024	25.5407	26.5334	28.0615
IXRNA007_contig_20001	320.027	397.815	261.425	118.198	113.593	122.077	64.2806	75.3316	89.0612	82.7246	84.5916	93.2913	1206.98	1897.25	2302.77	712.041	686.815	788.773	115.888	114.682	56.1393	47.1311	62.6027	121.755
IXRNA007_contig_20007	49.399	74.6841	75.2155	24.2058	24.4138	36.3713	80.6474	95.4466	93.7875	35.6812	34.3909	38.2354	9.73605	30.5925	25.5211	27.0237	13.9537	30.7554	99.6718	54.6511	37.469	34.7864	38.639	59.9713
IXRNA007_contig_20022	24.9548	13.9127	24.9217	41.6395	65.6226	60.762	17.7841	15.283	24.3211	32.9	39.4372	38.8956	15.2167	6.67293	1.7863	3.82324	25.7388	6.07266	8.90988	14.4589	6.65531	7.69626	0	1.06013
IXRNA007_contig_20023	41.8773	23.2218	25.6561	57.9348	68.3374	89.7316	17.0328	32.8423	24.6119	25.9517	49.666	39.3269	26.9026	26.5423	31.7997	15.3093	17.6633	25.1251	23.7597	15.3094	15.0157	17.8785	4.71495	4.16629
IXRNA007_contig_200316	181.605	163.128	133.74	82.7463	9.91439	15.2848	14.1556	6.22827	23.8477	35.7667	17.5114	16.1427	236.919	422.751	521.052	338.109	238.862	555.598	65.25	23.7751	25.7473	38.7708	28.4665	30.2878
IXRNA007_contig_20044	31.0553	18.2103	20.827	48.8932	42.5224	52.6838	43.5424	24.5407	22.4273	3.79688	11.6678	18.484	7.90478	8.29966	3.53723	1.08769	2.85353	18.0069	0	3.95592	6.72253	8.51356	2.35747	7.42088
IXRNA007_contig_20056	166.814	154.045	110.779	60.343	57.3221	87.286	70.0264	85.7657	82.441	11.8368	32.6018	28.078	6.35017	13.3625	12.115	5.26443	11.3499	7.97289	25.2447	54.2357	22.2149	11.919	38.6508	13.8982
IXRNA007_contig_20058	24.7969	56.1897	46.4277	13.1063	3.39654	14.4198	58.7823	76.5756	30.3183	1.89844	0	6.40778	4.13683	6.20814	5.51808	2.14275	1.00587	5.75093	4.51434	7.85251	10.7255	2.5711	22.62	21.828
IXRNA007_contig_200645	70.0955	74.3054	55.0814	27.008	8.80723	16.9304	2.39056	4.47657	7.47576	18.0637	14.4097	5.52759	10.5397	4.9798	17.6508	4.89462	0	5.72077	5.93992	7.91185	2.45678	0	2.35747	1.06013
IXRNA007_contig_2008	288.372	362.538	258.841	93.7583	68.9754	68.6776	59.7129	80.2821	93.9453	41.1582	44.0168	53.0138	405.489	359.757	164.711	381.323	388.807	188.152	199.076	65.8266	44.0998	78.1034	356.969	161.16
IXRNA007_contig_201075	296.457	697.717	395.463	317.558	303.762	320.643	297.984	716.928	127.943	111.78	63.7159	36.2638	397.465	409.256	330.961	91.9318	144.317	141.26	231.746	924.282	983.482	42.8402	63.9111	115.872
IXRNA007_contig_20128	28.5972	14.3789	27.2843	61.2041	57.9851	74.024	20.8064	19.3618	15.5994	11.5425	14.6528	16.6708	2.83254	2.5231	5.90717	1.70768	0	0	0	1.78017	2.65846	0	1.63844	0
IXRNA007_contig_201641	2063.66	3668.25	2579.65	464.471	729.067	1319.9	501.344	412.107	219.588	236.309	179.908	562.758	159.624	103.397	118.32	3.24132	24.3763	42.4483	102.998	176.296	138.344	0	30.8476	21.3509
IXRNA007_contig_2021	130.727	141.633	125.447	82.5055	56.2212	54.1147	58.2871	79.0804	69.9315	43.7021	64.5424	74.288	383.83	306.656	417.181	232.483	244.048	298.425	77.0704	79.8503	106.247	98.2635	90.5742	80.4529
IXRNA007_contig_20219	45.3144	33.7109	38.7994	67.7354	110.065	94.8114	72.1011	68.9426	56.1762	144.12	90.9505	132.055	27.6535	24.5836	38.5381	16.2392	14.2962	13.1206	2.96996	3.93614	26.7251	23.7869	74.4962	74.8661
IXRNA007_contig_20242	77.7803	49.6632	104.731	223.267	198.175	217.935	101.906	108.749	47.3381	105.981	124.243	139.528	61.4992	34.427	40.6781	75.5511	96.171	91.7334	29.6996	52.5742	40.7874	69.9474	86.2364	98.1676
IXRNA007_contig_20296	21.665	15.792	26.2728	44.741	69.432	54.3424	30.1809	26.2417	31.0493	36.0799	50.6091	34.8731	10.8559	27.0237	0	3.74166	22.55	14.9806	0	20.5312	17.0997	2.06028	2.43999	1.6644
IXRNA007_contig_20315	555.274	182.708	1718.12	3733.6	8252.61	5701.53	139.566	300.785	72.7723	3695.15	4255.02	2894.45	54.3058	5.21219	9.23217	174.776	59.9312	59.1582	4.18764	8.10964	7.90814	106.93	93.7096	20.577
IXRNA007_contig_203586	3.44766	0.728412	1.21941	1.4668	3.17761	0.66993	1.76731	3.38493	0.789108	1.71809	0	0.88019	42.172	18.2426	21.9308	60.3887	73.1002	65.2108	41.5794	29.6496	91.2003	126.001	67.6124	76.223
IXRNA007_contig_203818	47.6936	17.4309	70.4002	96.3051	145.038	213.87	23.3763	21.2235	28.2833	68.6667	48.7423	50.3644	7.87843	11.6195	19.4725	10.5397	5.74272	7.11829	0	7.91185	5.50025	0	8.68729	1.84462
IXRNA007_contig_203864	0	0	2.77139	4.14498	8.98863	129.264	0	1.51476	4.1532	0	0.972317	0	1.31746	1.65993	0	0	4.04487	0	0	0	0	0	0	0
IXRNA007_contig_20406	199.249	355.931	182.593	23.0893	84.1253	46.5179	1090.4	1897.63	859.812	416.575	463.572	473.841	5.25668	48.5862	15.9175	0	4.99367	9.04867	279.533	661.213	824.286	537.87	570.874	562.068
IXRNA007_contig_204134	2.14229	263.008	26.2658	0	2.16428	0	1846.36	1306.69	2128.88	856.349	1149.79	1398.52	0	1.65993	2.22846	0	0	0	544.928	1045.29	959.055	1527.57	835.536	1190.27
IXRNA007_contig_20414	90.2446	75.2887	73.9615	43.4493	29.2115	40.7161	17.767	15.2322	10.0674	1.89844	1.06955	6.10852	35.4924	19.9358	33.1792	26.6593	8.56058	21.013	2.96996	19.7796	3.66684	0	4.71495	10.6013
IXRNA007_contig_20415	541.599	876.062	577.682	130.311	36.286	74.1281	27.1585	51.1801	80.3976	2.84766	0	2.64057	125.027	277.989	294.934	20.0897	89.4937	17.4639	11.9392	15.6852	1.85786	2.26461	4.71495	3.3924
IXRNA007_contig_204168	2.6318	5.74717	3.32567	13.5661	2.6772	305.065	6.07886	15.7653	7.89938	0.541056	0.972317	1.58434	0	0	0	0	7.91854	4.02163	5.93992	7.2789	6.67364	0	5.46934	7.66471
IXRNA007_contig_204201	590.003	1270.28	2548.02	1588.01	969.077	1315.69	954.928	1872.71	586.598	378.151	258.549	100.975	885.045	534.365	698.603	193.114	176.441	262.321	246.388	1365.17	1786.75	61.2976	193.973	327.982
IXRNA007_contig_20430	28.1393	50.5737	27.9633	6.7064	7.44987	9.48309	13.0371	17.2039	18.5482	13.3081	3.34477	4.78823	2.8062	14.1924	2.08697	1.00612	1.34116	1.99071	4.72224	2.15598	0	0	0	0
IXRNA007_contig_20432	64.774	62.811	37.0604	29.9635	14.0678	11.7726	39.4528	52.9911	32.3202	17.2284	28.9945	22.2336	389.521	246.848	430.251	133.764	122.545	172.166	52.8059	60.8421	88.8536	125.933	78.6571	46.847
IXRNA007_contig_20472	183.7	99.7998	221.683	298.366	348.361	388.02	270.817	283.598	173.18	310.5	387.945	341.082	155.316	95.5125	58.435	129.794	166.86	175.514	123.966	152.56	210.458	230.207	223.913	189.508
IXRNA007_contig_2048	36.8558	42.2334	59.5641	22.1041	9.32641	10.9986	22.9153	19.4887	14.3618	4.94544	9.76206	12.4547	7.20652	0	0	6.65668	14.5316	8.79732	0	1.76039	0.0977823	1.89001	2.86433	2.20506
IXRNA007_contig_20487	108.967	135.477	159.944	27.8108	54.207	58.0107	32.9642	31.0906	22.4854	1.23399	4.85186	3.98726	5.50699	32.1363	3.62566	5.94424	17.6348	4.45396	16.0378	7.02176	5.8486	0	10.9623	14.6615
IXRNA007_contig_20494	70.7008	294.432	217.831	128.691	129.125	179.801	108.591	193.957	31.232	43.7686	43.3945	13.3085	170.651	128.827	104.384	41.8925	41.4689	48.1088	104.394	188.045	300.595	19.5642	45.6879	66.8303
IXRNA007_contig_205044	10.2798	13.3518	21.2704	27.9129	53.7566	62.4596	0	3.35108	5.69819	5.56244	0.777854	4.23371	2.62175	6.17495	0.583643	0	0	3.98142	0	1.89884	0	5.10814	0	2.10965
IXRNA007_contig_20513	53.0098	47.3468	56.2315	89.0295	93.1265	129.375	56.349	65.1514	40.6349	89.1888	70.0068	72.8973	22.3573	13.2795	14.1489	20.1223	27.1085	13.0703	8.90988	19.7796	31.7792	20.4325	20.0385	10.6013
IXRNA007_contig_20543	75.3591	46.378	48.7834	11.4352	23.3817	18.3743	19.9356	12.2111	19.221	4.52779	0	2.63177	10.5002	24.9488	10.8593	6.87422	4.87953	4.87623	3.32635	4.13394	2.43845	3.40542	0	0
IXRNA007_contig_20549	279.313	431.985	280.797	184.087	105.186	139.41	134.725	192.095	140.162	88.2491	59.1655	48.5513	122.247	41.2659	64.8551	83.3825	115.126	78.7234	50.222	17.1489	39.7363	16.4312	55.0117	49.5927
IXRNA007_contig_2056	60.1736	39.3343	49.8019	108.879	102.234	103.449	70.0947	91.2069	20.7577	32.4349	46.9726	36.8271	36.217	10.5572	9.74507	27.2086	8.46071	15.0409	11.8798	7.91185	14.1357	17.0271	21.3823	22.2838
IXRNA007_contig_205773	35.2609	46.6184	38.1343	7.2975	1.25103	5.42448	2.56132	0	3.32256	0	0	0	27.008	9.21262	14.9448	0	0	8.04326	0	0	1.83342	0	0	0
IXRNA007_contig_20605	32.9712	18.0355	44.8965	56.884	104.142	75.2078	19.355	16.73	31.6141	55.2352	23.5009	26.9426	53.9237	146.904	120.089	107.268	98.7891	100.139	95.5139	55.8774	115.218	101.635	53.609	56.1973
IXRNA007_contig_206167	51.8413	216.215	337.624	209.438	135.955	174.117	103.187	212.988	59.2163	31.1629	39.0288	14.6376	73.106	108.858	66.9775	22.5533	15.1594	34.7368	31.541	91.9357	206.15	13.2301	18.8598	55.699
IXRNA007_contig_20627	58.6208	43.6975	59.5017	108.207	111.51	103.625	72.9805	74.8577	38.0101	28.4956	68.1692	47.4158	0	0	0	0	0	0	0	0	0	0	3.53621	0
IXRNA007_contig_206461	15.754	7.29141	10.7322	45.1423	43.9736	67.5263	5.50683	0.905469	9.66864	1.68012	1.37097	1.71637	26.4942	7.1875	6.13709	6.98842	14.396	15.4531	0	0	1.32617	2.58812	0	0
IXRNA007_contig_20703	125.911	81.3855	118.768	205.833	264.78	227.21	46.0525	52.2887	44.5057	198.644	124.398	138.172	489.385	746.322	430.64	445.535	332.999	472.431	319.182	578.158	614.55	392.492	464.87	246.649
IXRNA007_contig_20727	79.1436	129.708	86.7722	47.3608	42.4223	50.8757	79.7936	67.1824	45.5606	19.7058	19.3199	25.8776	87.6508	102.335	71.063	84.0025	93.9024	109.891	66.7944	124.335	51.3846	96.1011	87.2973	108.345
IXRNA007_contig_207704	37.8822	37.4914	51.2707	21.1555	12.3727	19.415	3.2358	10.1717	9.41945	5.69533	0	4.40095	163.102	355.126	170.194	25.9034	153.32	134.453	5.93992	11.8678	0	0	1.17874	2.14145
IXRNA007_contig_20810	26.7339	22.9668	16.4551	32.9044	40.1079	6.11392	7.45344	0	10.2003	2.85716	1.24457	0.88019	61.2752	3.98384	0.336037	182.683	202.208	93.332	14.5528	3.59989	0	10.2163	2.35747	29.7047
IXRNA007_contig_20866	30.85	15.4933	23.5637	51.8706	54.9701	39.2527	25.7754	15.8669	19.8855	25.2493	26.4567	20.9221	76.347	66.4803	107.284	74.2187	86.5546	73.4451	37.57	63.631	38.3001	34.7353	119.701	103.193
IXRNA007_contig_20871	117.915	92.0713	161.69	171.316	229.795	194.124	115.533	99.7454	81.7931	183.323	252.55	253.574	118.98	76.0581	123.131	60.1004	57.8981	35.9132	108.017	62.5036	50.3029	43.2829	132.537	126.017
IXRNA007_contig_20925	6.59004	2.84809	20.0371	32.6198	56.9968	38.7649	14.5056	24.5831	16.2141	56.9817	48.4797	39.7846	15.8754	3.38626	14.3965	20.2093	7.61178	9.11905	10.0385	8.18876	35.6233	37.7321	38.9455	17.068
IXRNA007_contig_20927	53.8151	67.0067	99.576	28.4967	32.3203	23.6102	675.778	866.813	760.085	1283.08	994.875	836.831	21.5273	22.6747	2.14002	18.121	38.6653	26.2914	236.735	278.675	578.786	373.882	255.314	104.041
IXRNA007_contig_20964	30.9763	33.4341	52.5317	83.695	98.3182	97.9919	97.1679	148.006	79.7082	75.9377	75.8407	66.0846	0	0	1.76862	0	0	0	0	1.97796	0	0	1.17874	0
IXRNA007_contig_209694	8.38493	2.52031	5.55664	38.684	58.8921	36.3128	0	0	0.83064	59.9528	61.2851	138.111	1.47556	4.9798	8.84308	11.9864	2.85353	3.01622	2.96996	1.99774	0	3.40542	3.548	10.7391
IXRNA007_contig_20997	46.7777	32.9388	32.9726	65.911	67.0613	96.5154	27.5939	50.3932	17.3853	31.0965	31.8823	39.3181	13.1483	3.70165	18.4643	12.0353	10.715	12.648	0	0	11.2205	0	12.2353	7.13465
IXRNA007_contig_21016	212.329	180.508	130.893	90.8977	55.3079	82.9217	143.511	145.527	115.691	39.592	54.0997	38.7547	98.9546	101.604	129.357	34.9911	30.2402	27.3974	29.2541	47.6293	32.641	24.9788	51.7112	60.4166
IXRNA007_contig_21023	16.3909	10.3507	19.9055	29.1462	28.7173	48.7943	12.5846	16.2646	6.03044	43.218	44.3474	39.1156	1.47556	10.192	1.87473	2.93677	16.7074	9.49105	0	3.95592	7.32756	5.10814	20.3804	4.2405
IXRNA007_contig_210582	51.2202	37.2073	51.2707	23.3739	11.2592	13.2035	3.45778	0	6.64512	0	0	0	1.31746	4.9798	3.53723	5.43846	0.713382	0	0	0	0	0	0	0
IXRNA007_contig_21077	66.4899	43.2094	114.112	245.787	337.283	200.264	114.602	148.962	99.3611	361.321	462.862	549.494	65.1881	87.08	48.8668	149.112	91.748	78.0197	80.2483	53.5039	79.7109	109.723	185.616	112.151
IXRNA007_contig_210780	52.7256	10.1759	150.459	379.12	605.485	506.5	5.16533	73.8169	4.36916	211.895	251.023	203.746	19.6434	26.9573	10.7709	92.4647	58.8968	82.3932	2.99966	10.3052	10.3588	29.3548	42.5053	15.4354
IXRNA007_contig_211240	106.23	3.57651	51.2499	138.952	162.158	163.541	3.38094	0	0.83064	1.00617	0.972317	0.88019	120.39	26.8577	132.522	609.189	639.368	517.443	0	9.88981	3.61183	10.2163	8.20401	7.72832
IXRNA007_contig_211620	48.4252	265.281	215.24	143.68	48.8714	72.2614	67.4907	134.136	24.3793	32.1122	29.1501	10.0518	134.473	133.542	113.315	4.84567	7.73306	47.7066	8.07829	96.5641	166.474	4.32489	21.5591	16.591
IXRNA007_contig_212060	119.731	44.8556	8.97237	3.45901	1.87654	1.91223	1.70755	1.69247	10.599	5.68583	6.80622	2.64057	56.8749	116.992	96.9732	45.3187	40.5986	73.2842	5.93992	9.92937	0.611139	0	0	1.06013
IXRNA007_contig_21262	181.837	252.635	119.495	38.9322	65.0972	83.5721	218.036	190.191	173.562	1.89844	0.972317	29.9264	36.5332	63.1438	95.4875	16.3154	18.6478	15.0811	56.5183	114.9	22.6672	19.8366	56.6265	93.2593
IXRNA007_contig_212648	18.0858	22.0709	28.6492	73.9091	110.259	51.9098	240.73	224.209	129.439	124.082	174.92	170.061	25.8881	1.65993	3.55492	15.8966	28.2927	25.4368	73.7738	89.839	161.066	119.599	193.82	197.183
IXRNA007_contig_212760	21.1071	17.1905	15.2426	38.144	56.2587	39.2397	23.6495	16.1292	10.3664	14.9882	7.32155	17.4806	27.4954	26.2435	18.4467	6.77088	24.1622	26.4221	3.29665	13.1732	10.4994	3.60975	10.9858	5.77769
IXRNA007_contig_212814	19.7491	5.93656	25.0395	30.8027	66.8049	65.0417	0.862311	3.10567	0	0.949221	0	0.88019	17.7726	20.7823	15.6699	15.2277	6.42044	14.2366	2.96996	1.95818	2.88458	0	0	3.73164
IXRNA007_contig_212936	42.551	3.96985	127.401	379.375	721.88	482.089	6.38622	71.5151	4.1532	318.056	382.16	356.873	6.35017	13.628	2.15771	57.8707	46.9405	25.8893	8.90988	9.90959	7.79814	8.68383	17.7754	15.9973
IXRNA007_contig_213137	16.5856	1.2383	16.8154	57.6721	43.8423	26.6281	13.464	7.62456	3.62159	106.389	113.712	68.3995	7.85208	0	4.86369	12.6172	6.46324	12.8793	2.82146	0.672507	1.89453	5.24435	5.18644	7.27246
IXRNA007_contig_21333	74.8117	82.1285	56.9243	29.2703	26.2841	24.1045	27.3976	26.2671	18.2907	25.6574	42.8208	19.4522	0	3.31986	1.76862	4.83479	1.95467	3.98142	2.94026	0	0	5.10814	2.35747	2.10965
IXRNA007_contig_21368	27.9182	13.8398	30.8802	51.0095	54.2946	45.952	48.8529	33.6039	38.2011	95.2069	96.0941	54.4485	0	0	0	0	0	0	0	0	0	0	1.20231	1.06013
IXRNA007_contig_21369	17.6068	12.973	24.5407	32.1893	55.677	50.8041	27.4573	33.2823	15.0014	19.9336	18.474	11.2664	1.31746	3.31986	3.53723	1.09857	0	2.02087	2.96996	1.97796	0.611139	1.70271	1.17874	26.5455
IXRNA007_contig_213733	36.8979	9.39652	42.6725	86.1397	108.32	80.5932	35.8158	7.86996	15.5994	296.926	245.209	213.631	8.827	0.630774	5.04055	7.89665	1.51237	1.29698	0	0	0	5.63598	7.24923	0
IXRNA007_contig_21375	351.188	333.322	250.444	186.291	109.465	149.037	164.633	132.842	96.5868	31.2294	55.1401	77.5359	163.695	119.498	124.953	174.248	99.4739	90.4566	75.437	51.5259	55.5465	42.6359	95.3363	62.1022
IXRNA007_contig_213801	20.9386	7.75759	19.5106	162.282	197.856	68.4369	44.9426	39.9168	25.077	1705.93	2181.69	501.558	5.01953	1.65993	0	4.48673	1.52664	3.03633	0	1.99774	9.27098	36.5572	50.556	33.712
IXRNA007_contig_2139	90.113	93.499	209.559	540.818	631.687	409.737	174.392	112.904	113.872	338.331	260.805	267.63	6.337	4.9798	3.53723	3.28483	17.8345	14.9203	5.93992	7.91185	9.10598	1.70271	47.1613	16.962
IXRNA007_contig_21447	23.4494	10.1322	24.0487	47.3024	86.421	47.0837	26.373	15.0629	22.419	30.9161	81.276	59.4392	0	0	1.80399	0.576477	10.1158	4.37352	2.99966	0	2.79902	5.43165	2.81718	2.31107
IXRNA007_contig_215166	82.6597	117.988	138.119	61.4449	39.0821	20.3255	28.0891	39.9506	47.28	21.4904	25.1636	22.5505	92.9075	120.959	149.271	6.39563	17.5421	12.4872	71.3978	264.889	84.9667	8.19005	1.93313	24.3935
IXRNA007_contig_215721	83.2019	40.7911	77.592	170.229	135.736	227.698	26.467	48.2353	40.0036	67.3947	91.5145	108.466	38.0483	23.239	59.3194	44.144	38.0446	66.4474	0	11.848	8.55595	18.7298	23.2211	18.0221
IXRNA007_contig_21586	217.75	253.881	198.12	100.085	68.2561	75.2403	113.424	124.591	130.759	90.7076	66.1856	50.7077	794.588	831.327	1049.04	425.902	485.085	537.803	157.111	124.176	128.156	111.885	92.2951	131.837
IXRNA007_contig_21590	140.607	161.97	120.278	53.7826	67.7932	57.7571	75.2857	63.3744	121.44	141.045	130.135	163.002	233.718	429.292	289.027	132.785	233.511	231.264	109.918	122.653	81.9599	117.845	75.4156	57.9147
IXRNA007_contig_216297	6.74268	124.595	16.7461	1.56896	4.54123	0.839039	7926.5	9310.32	1761.06	1430.13	2519.22	2905.59	0	0	0	0	0	0	424.051	703.561	738.159	951.612	2268.82	1415.05
IXRNA007_contig_217861	20.0491	28.765	24.3605	7.39237	0	3.77893	1.92953	0	7.50898	0	0	0	177.383	148.912	273.958	23.2712	37.1387	65.8844	9.68207	2.94716	1.82731	0	1.17874	2.5125
IXRNA007_contig_21837	266.328	248.571	180.21	44.6315	31.407	53.6855	145.739	107.218	92.8406	0.949221	9.00366	9.68209	53.6471	60.8033	50.547	35.0291	43.9942	39.7739	20.7303	63.1959	15.4924	5.10814	23.2801	41.7265
IXRNA007_contig_21850	255.785	211.735	328.403	753.095	724.814	717.033	47.7515	28.3742	33.9482	31.4097	9.23701	17.727	237.947	119.216	139.332	258.414	307.953	316.311	29.3432	11.8875	5.68971	19.4109	24.2938	30.4786
IXRNA007_contig_21854	170.351	133.584	270.093	452.854	455.042	429.828	292.289	284.046	182.965	314.325	223.964	296.272	18.8661	25.4966	10.6117	8.63084	24.255	25.7887	85.8318	120.379	127.63	166.968	100.369	108.271
IXRNA007_contig_219029	6.31633	0.837674	2.77139	4.3785	0.625514	1.95125	0	1.69247	1.66128	0	0	0	71.9598	107.879	42.3937	178.947	217.888	271.923	8.90988	21.8367	1.22228	1.70271	3.53621	3.18038
IXRNA007_contig_21919	72.8905	73.475	148.637	163.8	251.719	234.95	110.606	123.169	49.6639	48.733	58.1835	102.278	17.4827	66.1151	60.0975	52.0787	64.133	45.8064	36.382	113.535	94.4699	62.6087	103.175	81.7357
IXRNA007_contig_22007	102.046	77.5177	141.258	234.965	257.149	264.375	143.391	157.34	91.1876	57.3425	45.028	53.2603	112.762	67.4264	73.8574	123.524	110.096	118.015	100.771	72.3538	74.5407	49.4808	69.9581	121.172
IXRNA007_contig_22021	27.3129	24.431	46.3168	67.4508	84.876	58.2319	17.989	12.5412	22.826	371.089	374.391	415.414	81.2874	60.4547	84.3276	85.3077	66.5442	105.688	28.3928	10.6414	12.2289	53.0906	137.323	110.741
IXRNA007_contig_220627	20.1701	1.85745	62.7096	186.371	209.641	173.46	53.523	41.7362	21.6132	495.427	373.798	305.408	115.383	22.2929	40.8904	106.719	88.7447	80.1813	53.8157	8.28766	2.46289	10.7271	151.751	59.8653
IXRNA007_contig_22083	105.114	113.581	73.0954	52.126	42.5099	49.2626	44.4218	54.1589	41.5735	14.1244	3.94761	18.2463	0	6.19155	11.5491	9.9687	3.03187	1.81979	0.593992	0	2.26122	4.44408	0	0.922309
IXRNA007_contig_22104	35.3346	8.59527	64.2062	85.8405	143.48	130.428	54.6244	78.0988	23.8892	90.6032	126.498	42.1523	168.029	162.175	365.767	276.225	348.865	197.754	116.007	320.984	198.119	149.549	190.755	139.004
IXRNA007_contig_221187	0	1.45682	0	0	0	0	0	0	3.32256	0	0	0	0	0	0	127.896	68.3776	43.4738	0	0	0	6.81085	0	33.394
IXRNA007_contig_22158	23.3283	10.5911	50.3007	84.9429	54.9889	80.3526	87.4434	128.695	80.7963	123.693	97.9998	105.913	9.84145	10.7564	5.32353	0	0	6.81667	16.3645	28.4035	63.8274	63.8687	20.6043	16.3471
IXRNA007_contig_22163	102.177	67.6914	63.4717	33.875	10.6337	28.6184	16.1107	34.6025	14.9515	7.63174	16.5294	13.2028	148.689	78.0168	317.944	151.336	72.7935	79.0452	38.6095	19.7796	30.3492	11.919	25.9086	26.4819
IXRNA007_contig_22259	120.931	59.1908	101.239	230.608	353.309	317.495	82.1415	91.5624	113.092	152.331	170.457	119.556	80.0886	127.914	109.424	107.127	64.718	89.1395	30.353	56.5697	66.0519	27.601	30.4939	37.8783
IXRNA007_contig_223044	16.4856	10.9262	4.84993	38.5819	32.6581	48.8268	0	0.854695	1.66128	6.65404	3.88927	10.5183	7.90478	13.8438	9.28523	7.53771	8.80313	13.9148	5.93992	3.99548	2.44456	0	1.33197	10.6013
IXRNA007_contig_22325	202.296	93.9142	280.7	448.949	632.632	595.477	132.95	169.467	129.264	296.385	301.593	263.485	98.6253	142.937	82.4175	80.2282	157.443	99.3343	76.0013	50.0227	101.217	90.9759	85.9182	68.1449
IXRNA007_contig_22326	31.5343	8.96676	12.984	43.7996	65.3036	63.4612	8.05962	17.3308	16.0064	19.1648	22.5189	18.2375	6.89033	14.3916	6.15478	11.3338	0	1.27687	3.08876	12.026	1.72341	0	0	0
IXRNA007_contig_223327	1037.16	2328.82	6811.11	4512.88	2766.68	3947.46	2483.22	5936.09	952.17	959.093	776.172	366.141	589.051	347.54	366.316	115.404	98.3825	114.677	167.446	710.365	1208.89	72.5866	153.248	297.514
IXRNA007_contig_22348	224.33	415.683	319.5	112.177	40.4269	76.0078	312.942	134.441	194.27	10.5743	3.63647	13.2469	281.463	350.378	338.937	230.89	213.158	356.89	203.442	39.8164	0	18.3042	32.4271	150.707
IXRNA007_contig_22378	130.137	83.345	108.306	158.254	104.448	128.542	40.2127	24.5661	25.5172	34.2004	20.5548	12.4635	74.542	132.811	108.894	42.4309	50.2149	58.3639	23.6706	6.28992	7.19311	14.1836	2.3339	13.1562
IXRNA007_contig_22513	26.8076	40.4779	72.6935	110.572	135.893	123.937	63.256	108.301	68.0958	148.079	199.626	153.989	11.0535	19.886	28.8284	7.27666	31.3959	22.5915	6.38541	29.353	34.8472	11.0336	16.1487	9.92278
IXRNA007_contig_225373	33.0239	231.06	298.111	247.378	58.5606	89.7316	117.377	247.895	38.0018	14.6275	8.2647	13.0972	104.817	77.5188	44.2861	0.957169	17.328	14.5181	20.3145	72.5516	164.83	5.78922	18.1761	15.8171
IXRNA007_contig_225504	17.8963	0.742981	18.014	53.4469	76.3189	54.6481	2.56132	1.69247	0	15.1875	3.34477	11.4425	0	0	0	3.80692	0	10.0541	0	3.95592	0	0	0	1.06013
IXRNA007_contig_22573	173.11	133.423	170.323	245.335	378.48	326.763	153.645	195.7	196.878	1140.22	1360.33	1411.53	77.2033	126.835	110.397	47.2439	85.6201	85.7311	144.489	284.846	199.128	200.597	274.516	170.744
IXRNA007_contig_22584	31.9659	64.5009	35.6886	8.00536	7.78139	7.02451	143.528	144.249	121.032	5.69533	3.21837	15.0864	0	0.265589	0	0	0	0	0	0	0.941155	0	1.33197	3.05316
IXRNA007_contig_225896	5.19518	1.46411	23.5984	30.4598	43.7484	40.7552	10.5953	12.5666	15.8735	21.1581	24.094	18.7744	18.1678	41.7805	48.2832	90.5178	58.4402	80.4326	35.9959	51.9215	55.0575	79.6358	37.6607	38.7158
IXRNA007_contig_22604	454.818	664.159	522.642	361.321	123.358	192.296	160.782	151.755	159.192	85.6008	76.0644	65.4509	3279.8	3963.02	4463.68	2575.94	3312.79	3453.4	377.155	272.009	244.26	224.281	154.391	219.404
IXRNA007_contig_22626	308.632	380.137	236.406	108.565	134.198	105.01	290.641	252.753	403.865	61.8892	84.6305	111.916	153.063	165.296	95.2576	145.593	139.552	162.957	466.878	348.576	368.7	226.256	181.738	239.97
IXRNA007_contig_22672	43.1616	55.3593	33.2567	31.3792	16.2634	9.76277	23.4873	30.6252	17.4434	0	0.972317	1.76038	14.4921	14.9394	3.53723	6.52615	17.0998	19.1028	2.96996	1.97796	1.83342	5.10814	10.6086	4.2299
IXRNA007_contig_2271	742.964	534.407	675.706	196.237	128.756	176.035	591.255	442.14	453.812	1283.73	934.144	621.625	46.322	86.6318	179.072	81.4246	28.5638	82.8959	362.632	99.4915	232.349	473.337	187.608	268.689
IXRNA007_contig_227499	378.038	204.087	387.69	667.998	648.651	644.694	181.461	202.199	133.725	342.042	403.862	379.661	321.211	189.581	216.708	208.978	322.399	206.078	98.3948	97.4344	111.6	95.1986	175.172	152.319
IXRNA007_contig_22790	112.325	102.218	71.0515	43.172	16.5073	27.4931	132.984	162.79	142.637	63.8256	79.8661	53.894	108.888	87.7108	239.983	94.3573	100.715	53.5782	50.9942	51.8819	101.865	81.2364	29.9635	40.2106
IXRNA007_contig_22791	47.5093	59.2054	47.5085	15.9085	9.94567	19.0637	70.6582	93.5426	73.1793	37.162	35.1298	47.8911	521.834	524.123	1355.71	356.475	386.496	395.769	170.416	88.2567	183.91	163.069	89.2658	82.4036
IXRNA007_contig_22820	2.91604	3.15403	3.22867	3.76551	2.133	4.29276	4.32009	9.00391	2.93216	14.2288	1.52654	0	111.365	124.926	188.145	65.4464	67.5216	73.626	67.7448	77.1603	175.623	46.467	206.845	148.131
IXRNA007_contig_22836	19.3227	20.6651	21.2011	35.3199	52.3805	42.817	86.9482	122.797	88.4382	109.777	111.933	121.765	3.99191	1.65993	6.2609	11.7416	3.50984	1.00541	23.3439	52.0797	42.6759	53.6354	54.5402	73.7848
IXRNA007_contig_22838	84.902	153.134	107.537	16.558	29.3991	24.7549	102.794	112.557	77.4987	6.64455	2.91695	10.5799	9.22224	61.9321	14.2197	24.2882	38.3371	48.2194	31.8677	68.0419	52.7658	13.6217	43.5661	51.9886
IXRNA007_contig_228434	63.995	219.077	92.6614	58.7376	42.2785	29.6525	51.7984	84.2932	29.3216	16.9341	13.3402	15.1921	1000.24	1791.91	2469.66	555.653	302.923	528.664	1037.44	1762.62	1855.46	377.781	160.014	537.897
IXRNA007_contig_2286	117.294	156.74	134.939	345.588	367.408	355.642	974.069	1300.55	357.823	334.933	288.166	528.8	87.2424	11.0385	25.7334	76.492	80.5408	176.459	357.732	681.823	761.59	649.483	1035.98	1037.5
IXRNA007_contig_22865	111.004	116.546	204.113	31.7003	29.249	53.3472	53.2157	117.127	44.7632	5.53396	4.93937	1.77798	21.5273	53.5162	11.9558	26.2188	49.7798	32.354	23.6409	63.0376	24.2317	24.3828	32.8514	36.5001
IXRNA007_contig_228810	1.05272	2.18524	0	0	0	0.650417	0.853773	0.846233	0	0	1.94463	0	44.0955	56.4377	44.2154	95.6734	95.5361	133.387	49.4795	46.5612	23.9444	35.4675	24.7535	30.7436
IXRNA007_contig_22883	1.73173	146.965	1.59355	0	1.68263	0	191.322	80.1044	104.42	17.6935	28.45	58.295	0	0	1.87473	0	0	0	17.9089	19.3049	17.3441	30.5126	30.8947	32.5989
IXRNA007_contig_22891	47.7883	68.4926	39.0489	17.6891	8.76345	20.1629	19.1757	14.3521	34.8702	8.87522	7.98272	4.40095	42.554	60.8199	86.4676	55.6463	57.6983	28.4732	46.8066	65.609	62.4401	51.8816	31.9909	35.9489
IXRNA007_contig_228996	74.2327	2.0177	314.199	612.756	1401.47	950.527	14.1556	137.987	9.11212	764.047	1017.85	752.421	45.2153	61.1685	61.99	238.428	169.671	82.2022	24.7398	36.2758	22.6916	93.6321	71.2429	43.3379
IXRNA007_contig_229759	391.76	84.7872	538.204	967.707	1439.87	1085.83	274.94	306.032	168.902	507.321	535.601	367.602	125.146	243.097	292.564	284.127	307.853	451.509	204.69	293.431	197.563	300.392	300.33	111.112
IXRNA007_contig_22977	225.277	140.707	610.073	1035.46	1124.52	1082.03	242.446	292.915	95.0501	93.0237	113.1	187.375	6.58731	29.912	31.8174	17.9469	11.4141	10.0541	0	1.97796	1.83342	1.70271	8.22759	3.18038
IXRNA007_contig_23024	226.256	108.876	248.718	383.418	467.684	503.293	160.509	203.079	116.19	222.118	246.006	221.922	153.484	87.9764	90.1463	190.357	149.774	148.499	86.1288	126.748	169.255	136.251	152.269	178.589
IXRNA007_contig_230772	0	3.64206	0.692847	0	1.98913	13.1905	0	0	0	1.89844	0.972317	0	0	0	1.76862	21.5798	100.758	2.01082	0	0	0	0	2.35747	0
IXRNA007_contig_23081	244.363	176.494	428.228	1404.96	1430.79	834.85	264.029	271.691	201.746	625.822	628.282	724.176	0	0	1.76862	0	0	3.01622	0	0	0.611139	1.70271	4.71495	0
IXRNA007_contig_23123	101.382	134.334	104.821	43.6317	59.5364	60.4238	118.316	115.773	108.922	41.7562	53.9733	57.8373	35.1499	51.9725	47.7526	34.3221	50.4432	49.2147	83.0995	76.2109	93.7121	79.6188	90.4799	58.2963
IXRNA007_contig_231440	17.9647	40.8494	61.8297	104.507	124.233	173.512	59.858	98.273	52.322	91.0113	128.161	101.002	2.31873	30.4099	9.62127	86.9012	30.4329	37.7129	23.5221	22.3707	9.91268	10.1992	68.0957	111.483
IXRNA007_contig_23178	16.533	16.4621	36.4853	49.1924	59.4426	44.5926	27.8074	55.5044	34.2307	298.739	316.635	258.802	13.4908	10.3912	21.3295	17.4955	33.5289	17.7052	2.64326	16.2193	22.0621	21.6585	41.5859	18.8702
IXRNA007_contig_231840	23.2862	14.5682	13.1156	22.4544	0.663044	5.19684	0.845235	0.761609	1.66128	0	0	0	28.2859	9.95959	40.572	113.174	93.7455	95.554	0	0	0	0	3.53621	2.80933
IXRNA007_contig_232	58.1313	110.26	74.5642	195.792	164.529	156.094	1770.38	2643.77	804.956	924.959	916.876	1206.92	49.4444	8.20006	43.8263	57.1093	44.3937	66.8194	296.877	565.242	1592.36	546.571	1661.83	1189.91
IXRNA007_contig_23217	96.7346	84.5614	72.0977	32.4447	43.7547	43.8837	65.2197	58.0008	68.6773	49.1127	23.1898	31.0443	106.728	175.405	115.844	109.367	91.9192	48.8025	76.8032	85.2106	56.237	26.6815	102.42	42.4368
IXRNA007_contig_232337	0	1.45682	0.692847	2.18925	26.8971	114.148	0	0	0	0	0.972317	0	1.31746	19.9524	0	0.543846	0	0	0	1.97796	0	0	0	0
IXRNA007_contig_23237	120.768	210.693	114.985	48.8787	28.9488	35.0705	57.4077	40.2976	49.9131	16.469	27.6333	26.3001	482.455	1144.19	1360.88	448.521	431.125	768.262	55.0333	80.1074	26.4134	48.97	31.4487	41.0799
IXRNA007_contig_23238	457.734	432.48	1145.52	2162.51	2354.95	2512.99	579.157	880.327	268.812	497.24	612.676	679.63	405.66	656.852	626.886	758.002	705.891	628.3	319.894	310.876	361.905	358.148	854.266	694.234
IXRNA007_contig_23279	463.024	482.34	339.343	220.392	193.44	220.134	397.235	297.425	535.106	360.657	348.916	328.223	397.729	585.989	565.833	503.917	688.663	435.905	485.796	454.318	286.435	721.269	348.069	347.477
IXRNA007_contig_23308	1232.42	1649.29	925.637	561.185	241.286	324.844	244.247	176.744	283.414	162.336	151.915	185.209	6000.58	7687.59	9385.1	5231.48	7090.65	7102.68	505.457	290.938	224.838	350.657	256.116	353.414
IXRNA007_contig_23328	109.236	69.4177	166.2	335.152	468.059	366.159	157.47	149.504	113.881	891.062	1026.29	846.426	73.3168	93.338	117.631	24.7722	50.272	92.8896	64.9233	55.7983	111.655	81.1342	242.596	126.335
IXRNA007_contig_23333	52.4308	27.7379	39.7209	109.959	169.802	118.623	70.4448	74.3415	59.5984	1290.8	1511.55	1299.87	30.1304	12.1673	14.5734	11.9864	32.3875	15.9759	67.0617	38.0362	20.2409	82.224	114.338	55.7308
IXRNA007_contig_23336	10.2693	7.28412	16.2819	33.8823	52.0302	34.3355	41.0579	29.5081	18.191	388.943	454.986	476.913	13.1615	0	5.30585	14.8144	3.57404	7.03786	6.08842	18.3357	15.6757	78.8356	94.8176	41.0799
IXRNA007_contig_23367	336.271	325.695	303.744	83.1185	46.901	98.7204	94.7176	153.244	85.1156	17.086	12.4846	31.59	24.7419	44.4862	74.6356	7.8477	5.4431	2.17168	20.7897	28.9574	19.9476	27.2434	17.6575	19.2095
IXRNA007_contig_234256	8.42177	6.55571	20.0926	41.0338	30.4813	32.5209	6.83018	12.6935	15.7822	2.84766	6.80622	10.5623	0	0	0	0	0	0	0	0	0.611139	0	2.35747	0
IXRNA007_contig_2343	73.4905	50.7922	125.939	177.738	193.277	165.752	101.36	135.44	96.6781	208.477	223.497	163.548	53.041	55.8567	44.463	41.7946	37.4882	23.7377	36.4711	84.8743	96.3706	35.2461	64.7716	38.3129
IXRNA007_contig_234695	0	0	0	0	0	8.45543	0	0	0	0	0	0	0	0	0	14.14	102.142	2.01082	0	0	0	0	1.17874	0
IXRNA007_contig_2348	209.555	115.147	250.125	556.42	604.728	681.624	88.7838	92.087	64.4078	71.0302	133.849	157.026	10.5265	9.94299	12.3803	16.3154	23.456	1.75946	2.96996	4.66799	6.0625	3.40542	7.10779	8.428
IXRNA007_contig_23515	116.02	126.336	73.9337	34.9404	64.0463	29.9647	64.8782	46.0689	110.907	192.303	154.336	132.407	185.789	348.901	428.535	245.514	249.698	387.253	284.641	164.309	88.1507	172.791	177.836	210.35
IXRNA007_contig_235187	71.7061	75.6456	46.3584	21.0387	18.878	21.7109	40.3408	53.5242	78.022	4.45185	1.93491	0	0	0	2.51143	3.29027	1.00587	0	4.90043	0.138457	5.02968	0	0.294684	1.96123
IXRNA007_contig_235204	21.0597	4.37047	38.8202	81.5787	119.811	79.1493	19.2526	16.9839	15.6326	92.6725	123.65	132.372	2.55588	55.5579	0	0.560162	4.25889	1.31708	0	0	0	1.70271	0	1.31456
IXRNA007_contig_235334	2407.99	2177.95	1379.39	672.428	358.851	700.265	607.553	460.816	584.089	115.786	106.566	156.278	4296.1	7387.76	11014.8	3648.79	2889.2	4193.35	799.008	401.744	68.3071	261.264	107.548	413.47
IXRNA007_contig_235511	826.613	1337.82	54.9151	61.1968	137.669	48.5602	43.2094	96.4874	81.5688	119.156	188.902	172.957	955.819	1559.32	788.006	257.783	498.368	266.654	936.547	2274.7	581.774	225.388	50.2731	229.517
IXRNA007_contig_23644	4.21089	126.358	9.47122	0	3.75308	0	1375.23	2100.59	1305.82	420.505	581.504	630.145	1.31746	0	3.67872	0	0.713382	0	508.695	812.824	1449.54	822.495	1555.58	1166.56
IXRNA007_contig_23662	1046.62	1971.16	4849.77	2929.39	2305.53	3173.43	1613.62	2578.66	857.727	812.666	560.035	336.981	543.888	505.731	558.706	140.606	99.8449	116.406	143.508	563.126	745.107	39.0432	133.233	167.224
IXRNA007_contig_236760	385.607	134.101	725.439	1333.11	1823.75	1935.86	427.971	222.872	190.939	2166.08	2548.13	1493.01	4.90096	0	13.6714	8.15769	0	0	0	0	0	0	34.8081	0
IXRNA007_contig_237048	2.22124	0	2.07854	0	0	0	0.862311	0	0	0	0	0	10.5792	0	1.7863	43.524	53.4323	32.2937	3.05906	0	1.28339	1.87298	1.19052	3.85886
IXRNA007_contig_23711	581.113	153.105	964.291	1797.96	2303.42	2840.08	388.748	579.255	203.856	621.199	618.131	567.775	36.5332	36.4355	42.5706	87.6517	102.805	39.7639	25.9574	106.296	46.3244	52.5968	172.437	86.2518
IXRNA007_contig_23714	58.384	38.9701	62.1068	143.535	137.575	90.5836	56.3405	44.5203	43.4508	395.92	318.541	459.538	93.9351	34.2776	23.2573	48.3914	53.6463	36.6069	59.7556	26.1289	33.4966	37.4937	22.6082	20.5452
IXRNA007_contig_23721	64.6687	80.9412	275.989	757.108	707.875	713.645	135.75	163.416	40.7013	109.331	170.34	200.331	0	0	0	0	0	0	0	0	0	0	0	0
IXRNA007_contig_23752	64.7424	13.1114	15.2426	0	3.29646	0	171.318	123.575	110.475	28.4766	10.6955	18.484	0	0	0	0	0	0	0	0	0	0	0	0
IXRNA007_contig_23768	418.999	378.556	226.887	168.178	136.162	147.983	99.2255	60.2856	268.795	194.268	221.795	128.877	260.779	343.888	446.805	260.497	389.813	454.495	89.2176	60.2685	75.6896	108.463	86.425	80.2515
IXRNA007_contig_23769	45.2355	26.8129	32.1689	4.44418	12.1537	3.896	61.7875	51.7387	29.8283	37.9309	16.9864	19.1969	8.28684	7.73528	7.07446	0	2.11161	1.09589	20.8788	2.01752	9.14876	23.8891	5.96441	12.202
IXRNA007_contig_23772	41.0298	7.63376	37.9403	81.7612	141.022	137.121	42.313	70.5166	41.3742	131.676	117.767	97.7363	1.37016	8.23326	5.09361	9.73485	4.39443	1.99071	0	0	0	0	0	1.11313
IXRNA007_contig_238029	35.6031	2.62957	17.7715	59.0441	74.7489	67.728	0	2.36099	2.2095	1.31942	5.51304	11.0816	46.6118	72.8046	135.175	78.7435	90.2642	73.1836	3.29665	0	0	0	1.41448	2.5443
IXRNA007_contig_23827	339.576	453.408	267.848	165.31	32.9208	63.819	57.2369	66.937	101.446	34.2669	25.6594	28.2981	1318.16	2217.55	2254.79	853.86	795.542	1702.78	120.135	89.5028	34.3277	79.125	15.6301	73.5727
IXRNA007_contig_2384	31.1185	13.4756	76.4003	245.211	299.99	219.77	35.0218	43.014	21.5966	49.2266	56.1124	65.1164	3.95239	4.9632	1.76862	2.16995	0.749051	5.02704	0	3.95592	0.611139	7.04923	2.35747	12.043
IXRNA007_contig_239	207.491	219.609	154.311	121.897	78.8397	66.5312	109.966	119.97	128.425	152.236	186.413	199.662	510.201	935.123	714.733	352.331	393.737	550.702	178.999	142.077	100.844	64.022	62.9092	78.2903
IXRNA007_contig_239044	13.1748	7.28412	22.1711	29.9197	54.6699	61.51	1.70755	0	3.32256	0.949221	0	0.88019	1.31746	1.65993	0	1.29979	4.28029	0	0	0	0	0	0	0
IXRNA007_contig_23913	11.5062	12.1062	20.8686	33.3642	36.4737	49.2951	20.0039	13.2012	19.7692	92.9098	88.1794	83.2483	11.8967	15.3212	13.4061	5.35688	22.9994	4.06185	13.4539	13.9051	9.71101	10.1311	8.43976	9.58354
IXRNA007_contig_23926	412.614	482.879	375.135	176.57	113.994	123.287	187.881	182.778	148.56	102.953	80.3328	61.8421	863.689	852.06	1038.02	375.526	481.69	786.621	129.965	109.718	124.342	79.6018	106.923	68.3675
IXRNA007_contig_23928	194.322	230.331	189.459	69.3044	46.288	50.9602	87.1873	48.5061	42.4208	0.949221	5.8339	8.8019	41.039	8.29966	21.2234	23.8259	14.5958	19.1028	47.3115	13.8457	2.44456	3.40542	9.4299	23.3228
IXRNA007_contig_23957	17.9805	7.48808	36.8872	94.0064	105.23	61.8482	10.6892	27.0117	7.78309	43.0472	41.7902	34.1073	14.4394	9.22922	16.9256	12.4921	17.9915	13.3015	14.8498	2.70981	15.9202	6.06166	50.4971	26.8106
IXRNA007_contig_23966	46.7461	37.149	38.0997	19.7178	8.14419	23.428	12.8151	19.4549	21.5966	5.55294	5.8339	10.5799	1.31746	6.63973	1.76862	2.74098	0	1.01546	0	0	0	0	0	0
IXRNA007_contig_23994	106.441	87.8247	148.72	313.377	540.256	448.333	126.452	116.721	112.161	256.033	334.613	198.861	73.1587	147.319	76.6695	146.768	131.612	74.1488	29.0759	34.5154	98.6379	64.8563	55.8486	52.7731
IXRNA007_contig_239997	305.237	255.367	252.959	136.668	85.8955	138.552	37.0794	52.9995	83.5873	8.44807	0	15.2009	837.59	1068.98	2145.03	1208.94	640.866	888.288	86.9604	50.8336	22.8994	75.5153	144.949	197.989
IXRNA007_contig_24003	33.2028	20.3009	36.9288	77.0178	81.9923	85.647	21.6858	24.6254	31.1407	61.3766	79.8078	65.8646	9.16954	36.1533	31.8351	64.5926	26.8232	27.5884	17.0476	24.8432	33.7838	67.4955	46.8312	19.888
IXRNA007_contig_240314	112.468	184.587	165.681	78.5211	82.7492	40.7421	30.0613	52.3987	126.199	107.68	35.7132	33.1127	137.49	161.528	154.789	15.4344	12.7909	29.187	22.9875	161.659	141.613	60.1568	11.5045	18.6052
IXRNA007_contig_24048	14.0802	10.1468	40.0743	64.0866	80.8539	78.2517	43.4058	38.5797	28.3082	26.4738	31.5225	29.9	37.5609	47.9554	22.8151	24.9299	27.8005	27.508	24.7992	7.00198	21.8727	24.4509	15.0289	30.097
IXRNA007_contig_240518	1.29485	4.91678	3.81759	8.757	18.9656	80.4046	0.913537	2.3356	4.68481	0	4.75463	0.0352076	0	9.8268	16.5719	6.02038	1.4553	1.50811	0	3.08562	1.34451	0	1.69738	2.09905
IXRNA007_contig_241035	153.45	635.598	808.574	686.301	387.637	444.964	643.258	819.94	315.693	99.5069	217.877	155.521	377.651	334.327	357.207	123.149	62.8061	204.53	63.171	254.583	262.038	43.5213	142.427	214.612
IXRNA007_contig_24128	42.3773	29.304	29.8617	134.019	214.676	135.391	74.8076	79.7913	42.4706	386.789	356.286	449.495	19.235	11.2377	24.4599	7.32017	26.4165	2.18174	9.47417	0	7.76147	7.44085	19.1191	13.188
IXRNA007_contig_24141	284.782	163.922	407.637	668.393	733.627	674.47	170.012	139.671	94.6846	242.422	250.488	228.867	6.58731	9.87659	1.76862	4.35077	6.02808	2.01082	0	1.97796	0.611139	0	11.7874	11.6826
IXRNA007_contig_24144	70.4534	50.0711	129.285	176.205	191.77	168.224	125.889	119.471	82.0589	140.637	122.58	105.966	33.9642	37.8298	59.4255	47.0427	38.4798	51.7584	31.0361	39.9944	41.4964	30.3423	29.657	24.1603
IXRNA007_contig_241522	67.4637	334.232	243.079	157.247	127.624	100.633	99.3706	336.851	48.4263	69.2172	30.4238	14.0302	994.131	1223.09	1445.9	375.216	355.164	556.252	670.082	1664.53	1767.59	126.852	89.3129	269.399
IXRNA007_contig_241650	28.0708	18.2322	30.8733	26.5702	30.0309	23.8183	7.5132	4.43426	20.9238	10.6313	16.0821	11.7769	27.0739	21.6123	34.8948	58.7082	44.3795	64.9192	50.6081	3.9757	20.4732	80.0275	80.0127	42.9457
IXRNA007_contig_24193	69.5533	98.6635	75.4234	35.2688	15.0874	21.6979	9.22928	8.90237	16.455	15.5293	7.7202	20.218	207.369	292.248	218.672	124.981	211.575	164.636	11.9689	35.5242	7.44979	16.8569	4.12558	20.6088
IXRNA007_contig_241961	3552.9	15141.7	18730.2	10500.2	10494.2	11883.4	7008.28	11095.8	2255.92	1949.94	1389.48	579.719	8451.73	5577.32	5101.46	1200.15	2646.23	2201.01	2627.58	7839.95	19134.3	284.659	538.341	915.429
IXRNA007_contig_242048	1.56856	0	8.62595	44.5585	135.436	91.0194	1.70755	4.28194	0	41.1582	52.4273	28.8174	0	0	0	3.29027	0	1.02552	0	0	3.67295	1.70271	1.16695	2.12025
IXRNA007_contig_24220	21.0334	13.8398	21.5129	38.7424	51.9176	31.8965	13.6091	13.5397	17.4434	41.7942	29.9571	41.3601	2.63493	0	0	0	10.7007	1.00541	2.96996	0	1.85786	0	3.53621	2.12025
IXRNA007_contig_24252	201.37	339.571	247.901	141.163	72.3344	96.6455	50.8678	44.4018	52.9367	29.7106	19.2908	17.7006	523.046	568.626	529.01	314.68	380.81	451.649	78.8227	32.577	42.0769	42.6019	56.5322	42.8715
IXRNA007_contig_24253	136.343	185.213	108.382	55.658	25.6085	34.1469	30.992	26.6648	25.0604	25.1733	13.8166	29.8208	27.3769	43.1914	24.3715	6.6458	9.95881	14.5181	0	0	0	0	0.141448	3.85886
IXRNA007_contig_24267	164.525	108.133	215.039	332.058	499.792	436.287	129.927	101.176	75.4719	110.129	130.31	131.738	104.844	200.935	156.257	197.677	131.198	89.0791	81.5848	50.8138	62.159	54.6741	78.7514	97.5104
IXRNA007_contig_24297	123.142	138.981	126.091	38.414	48.6462	59.3831	36.9427	50.3424	36.2325	2.29712	9.48981	8.8019	85.3979	54.4292	38.3789	53.2534	46.0631	84.8464	0	12.2634	19.7826	27.7712	12.365	16.3789
IXRNA007_contig_24316	181.068	240.842	161.399	29.9197	32.9145	43.5845	63.8964	66.0569	91.578	118.358	80.5954	111.062	145.474	487.987	305.404	92.6659	60.3236	89.1797	39.5896	35.8407	5.63471	35.178	52.9017	50.6528
IXRNA007_contig_24319	30.1131	9.53492	42.7487	66.4729	133.785	116.795	23.8629	4.34964	14.9847	13.6403	31.2114	24.8301	27.6404	11.4037	18.4113	16.4568	20.7309	24.8838	6.47451	15.5072	6.5453	12.2936	11.7992	28.475
IXRNA007_contig_24323	44.4828	30.5205	66.063	100.581	90.9434	134.214	34.0655	40.2637	25.5754	10.6218	15.0904	17.7358	16.7054	14.1426	13.353	8.82118	15.459	15.4531	0	0	14.4534	4.93787	17.1624	11.0889
IXRNA007_contig_243516	74.3643	10.9262	141.292	229.309	554.318	397.405	1.70755	27.071	1.66128	194.049	245.607	150.037	0	0	0	0	0	0	0	0	0	0	0	0
IXRNA007_contig_244134	56.8891	22.5808	33.9495	18.9735	2.50205	1.95125	3.41509	1.69247	1.66128	0.949221	0	0.88019	84.3176	47.8724	40.6781	62.5206	43.4949	61.3299	0	17.8017	0	0	0	0
IXRNA007_contig_24414	21.5966	12.3976	31.0465	37.1589	78.4269	79.2664	21.5065	34.027	12.7254	85.7432	87.0224	51.5351	12.3183	11.6195	3.64335	6.52615	18.8475	3.05644	4.09854	11.037	12.675	12.5149	46.4776	39.055
IXRNA007_contig_244370	225.135	353.113	116.468	44.8431	50.3413	28.4753	49.2798	26.3686	22.9589	39.611	15.1098	48.7185	1128.99	611.867	1058.23	622.78	998.47	996.681	146.181	188.935	120.627	153.465	186.712	253.052
IXRNA007_contig_24483	43.2669	29.6391	51.7418	76.7697	84.5382	87.7999	24.4008	31.3191	30.3516	20.8829	9.72317	20.2444	26.3361	32.7671	33.4799	40.5057	56.9635	21.1236	8.90988	11.8678	13.9768	13.6217	20.9815	28.6234
IXRNA007_contig_24495	93.4291	57.4353	40.9611	5.43664	10.9402	9.76277	30.9663	10.4171	57.6879	60.6078	142.279	91.971	140.705	216.09	293.696	85.3512	93.8668	77.6477	190.048	44.5437	111.093	205.313	154.426	93.6197
IXRNA007_contig_24526	63.5107	117.872	62.7997	25.1399	26.3717	10.166	56.1783	65.4053	86.8101	0	9.40231	24.6277	5.20398	89.1881	29.5712	44.7368	62.371	38.2156	100.414	94.8433	22.3799	66.3206	85.0341	135.166
IXRNA007_contig_24534	45.8355	80.0088	60.8251	22.7682	21.5802	20.8329	72.9378	46.4497	72.1327	167.784	153.276	133.806	7.8916	18.2592	8.06489	1.08769	8.56058	13.0703	35.7286	43.5547	6.2214	6.75977	29.2445	33.3516
IXRNA007_contig_24545	42.6247	42.2479	63.5133	113.805	95.5597	103.761	98.1839	116.679	45.6104	45.4867	58.1932	74.8689	18.2337	31.4889	19.9677	32.9951	14.2676	32.5249	35.6395	57.262	101.724	63.9539	56.379	61.6145
IXRNA007_contig_24552	74.7538	158.182	83.4535	33.3496	16.2634	23.415	174.255	182.448	139.539	72.1503	84.5916	99.4702	169.86	455.917	449.034	234.985	344.592	496.119	201.957	320.133	335.259	251.831	127.622	100.765
IXRNA007_contig_2462	81.3701	92.4501	77.8622	21.8779	28.7486	42.2706	25.6473	24.7523	63.4442	12.3304	23.3842	15.8874	177.818	231.826	306.094	174.683	156.316	92.5679	63.5274	76.2306	98.6562	113.196	71.5611	74.5374
IXRNA007_contig_24626	8.41125	8.74095	27.6515	45.4269	49.4906	43.5975	34.6205	41.4231	21.2228	90.0052	134.248	75.1066	3.95239	10.3414	5.30585	12.7478	5.79979	10.7277	2.96996	9.92937	9.42988	11.0676	27.0992	20.2802
IXRNA007_contig_24646	29.8131	34.8691	50.5016	75.5656	99.5693	74.1476	46.1635	74.24	50.0128	144.405	211.401	156.903	15.8096	16.6325	23.894	10.0231	23.8626	37.0091	14.8498	37.1263	25.6006	30.6488	30.1521	18.5416
IXRNA007_contig_247080	13220.1	27868.2	35875.7	14165	12714.1	14370.9	8498.39	11436.2	6369.45	6160.75	4964.43	1741.88	10661.9	9443.82	13567.2	3516.74	5268.19	2718.84	3273.16	13000.3	8439.74	0	17.4571	371.871
IXRNA007_contig_24709	387.723	372.051	269.49	162.15	166.043	161.349	197.307	175.449	389.628	403.201	346.446	282.514	411.075	762.755	697.542	639.09	358.282	667.862	207.63	146.567	119.576	355.816	163.621	246.49
IXRNA007_contig_247110	205.686	573.559	749.508	377.076	427.363	730.471	354.145	623.631	161.667	175.312	111.729	76.3388	576.64	460.88	580.725	154.066	115.982	188.393	206.115	451.41	803.801	32.7942	95.6899	183.275
IXRNA007_contig_24714	128.843	96.7477	203.919	239.869	384.397	414.921	211.556	360.461	214.82	1214.17	1378.67	1098.15	79.2322	86.5156	78.4381	79.9128	110.26	150.922	101.365	187.709	293.585	418.39	427.316	240.49
IXRNA007_contig_247166	27.276	30.5642	19.372	7.2902	0.625514	7.3302	1.70755	0	7.45084	0	0	0	130.547	66.3973	178.259	27.1651	57.0848	35.2798	2.96996	0	0	0	0	1.06013
IXRNA007_contig_247563	72.6536	43.4061	33.4715	10.8076	6.89316	7.81802	16.0424	6.64293	24.6783	19.9336	11.4636	8.18576	117.136	314.076	310.25	99.8991	87.7531	145.694	20.7897	13.8457	9.19765	20.4325	3.53621	11.6826
IXRNA007_contig_247677	104.425	155.188	95.9663	28.5843	25.227	31.0444	7.70103	14.7414	12.6091	0	0	4.40095	0	8.84744	8.84308	0.320869	0	0	0	0	0.611139	0	0	1.25095
IXRNA007_contig_248099	57.2996	135.55	33.2012	15.551	17.627	8.58551	6.88995	11.5172	10.9977	9.8719	33.8853	27.0482	560.515	874.884	775.891	150.52	239.632	154.37	422.893	643.213	703.69	59.2033	42.0102	44.5783
IXRNA007_contig_24816	101.24	193.321	89.6544	49.7325	21.3988	48.7748	28.8575	11.8388	15.7406	6.75845	17.6767	18.0967	429.401	509.333	581.273	180.024	195.802	250.437	23.7597	25.9311	11.1166	0	11.7874	52.1476
IXRNA007_contig_24817	34.1134	40.8057	23.1965	8.04914	1.26979	0	4.26886	4.30732	3.72957	4.46134	2.69332	4.42735	12.2788	12.8977	6.43776	5.3732	1.4767	2.02087	2.96996	0	0	0	0	0
IXRNA007_contig_24834	58.3418	46.7568	34.5523	20.8198	23.3504	16.7548	24.0508	21.2827	28.8398	47.3661	66.8468	110.121	16.2311	13.2961	19.4901	21.1339	15.6017	23.9589	8.93958	26.1882	8.04871	40.1159	13.9445	43.1683
IXRNA007_contig_24851	43.2405	47.6382	42.3884	12.2233	12.3351	7.38224	12.1321	1.684	9.83477	2.85716	8.68279	7.95691	160.506	218.779	276.753	100.932	119.991	140.657	2.96996	0	1.22228	1.70271	20.0385	14.1103
IXRNA007_contig_248679	21.9071	55.9931	34.8364	5.65556	1.60132	11.6425	2.10882	0	13.6225	3.93927	0	0	67.6781	86.7148	87.4757	51.0508	26.017	35.1189	51.9149	93.9334	92.6243	0	28.7494	86.1034
IXRNA007_contig_248823	6.93744	25.9533	23.7508	6.07152	6.19259	4.76756	5.1824	4.31579	4.24457	7.98295	3.21837	3.57357	179.346	473.545	391.059	106.48	33.1722	63.1798	267.445	417.132	277.946	71.3436	36.8238	150.326
IXRNA007_contig_249523	5.30045	6.61399	14.5498	23.352	62.9955	34.0233	11.2357	11.001	4.8011	12.2639	15.6543	30.8066	0	0	0	0	0	3.01622	0	0	0	0	0	1.06013
IXRNA007_contig_24970	30.85	34.3811	52.9612	81.5641	134.986	126.825	35.312	24.2784	36.3488	31.4572	48.47	23.8443	72.052	114.817	87.1927	93.1282	129.229	78.8039	49.4201	56.0752	36.6561	32.1472	132.608	51.3843
IXRNA007_contig_249733	182.295	303.377	39.6447	83.2499	22.481	28.859	59.1494	65.5661	20.766	3.76841	53.7108	4.56818	132.089	161.246	31.7643	0	8.46071	1.98065	6.14782	48.4601	134.646	0	8.60478	1.29335
IXRNA007_contig_25062	187.795	308.14	471.15	4484.39	7143.62	5662.34	933.78	727.447	503.999	6183.23	6679.93	6204.7	97.7689	233.37	262.781	60.802	67.6714	97.8362	36.4711	35.8011	24.2072	173.966	396.857	117.865
IXRNA007_contig_25091	102.709	109.976	119.454	241.241	271.93	198.95	137.628	79.8167	148.826	99.9815	111.671	104.699	142.128	250.799	272.508	415.993	360.9	337.073	184.88	281.84	152.938	255.662	243.716	370.641
IXRNA007_contig_251	221.903	259.898	154.81	43.8653	47.9143	57.9132	194.66	191.376	155.047	21.5378	18.474	53.6388	35.5188	97.2388	64.2538	24.348	25.5605	56.695	76.5359	97.197	66.5409	55.236	71.3608	123.324
IXRNA007_contig_25117	137.538	131.143	214.499	47.8059	67.4867	83.1819	91.4732	116.027	49.9214	1.89844	3.87955	7.04152	6.54779	44.1044	11.3899	40.8374	16.0582	56.524	23.7597	24.8234	30.557	8.51356	44.9688	35.758
IXRNA007_contig_25118	341.603	340.977	410.727	71.209	110.61	118.929	141.76	136.133	151.043	3.79688	10.0343	22.0047	25.651	181.016	45.9486	64.6905	60.987	139.329	23.6409	46.7986	68.5943	38.5494	64.6655	62.2824
IXRNA007_contig_251241	99.6928	35.1386	89.4674	183.014	425.662	393.346	33.5277	40.213	29.8449	85.9899	96.1135	124.934	1.31746	0	0	0.674369	2.38983	0	0	0	0	0	0	2.62911
IXRNA007_contig_251478	349.746	281.684	268.367	120.11	134.442	42.2446	30.898	100.803	191.82	225.421	113.926	55.4167	171.652	262.319	190.834	16.5112	25.6889	15.7749	197.473	448.503	192.741	50.6387	13.5555	35.9701
IXRNA007_contig_25161	288.962	259.308	529.585	730.64	681.998	780.195	205.247	252.101	208.839	256.347	347.419	344.524	5.28303	1.65993	0.0884308	0	6.42044	1.12606	0	5.93389	0.611139	0	4.71495	0
IXRNA007_contig_25177	82.9124	117.063	78.3402	13.0479	28.1606	17.067	60.4044	44.2326	71.8171	8.44807	4.82269	17.2077	23.8329	53.8814	18.9772	10.9694	20.3956	20.9225	64.6263	37.3044	22.0988	42.5678	14.4395	26.9272
IXRNA007_contig_2518	76.4013	71.6976	111.964	184.598	191.501	147.671	106.892	91.8924	64.7317	90.1286	103.688	109.196	35.2817	41.0003	37.0348	60.4104	63.8191	47.0531	53.6375	31.7265	48.1517	57.143	71.2782	46.4547
IXRNA007_contig_25204	333.276	294.956	262.347	124.182	82.7179	82.9673	98.1839	101.531	154.399	184.88	176.806	136.817	657.44	533.27	856.823	379.463	290.282	497.928	95.5139	59.3784	46.2205	63.8006	26.3919	16.4638
IXRNA007_contig_25205	181.989	93.499	58.0398	41.3768	26.3279	25.3208	18.6549	18.2617	36.2242	55.1118	51.3383	24.3901	834.31	525.8	708.207	267.893	331.879	301.984	106.711	38.8472	38.1657	56.2746	25.6847	16.5168
IXRNA007_contig_25224	102.43	79.732	150.438	257.945	277.365	187.919	76.831	106.058	85.6556	198.672	302.332	228.832	3.95239	0	0	3.80692	4.15902	4.78574	0	3.95592	4.04574	0	4.65601	3.18038
IXRNA007_contig_25236	211.218	275.136	162.611	33.4809	25.3458	24.8394	139.148	73.8846	141.342	12.3399	18.9699	37.3552	57.0857	199.59	103.57	119.831	57.0063	94.8301	294.679	106.177	51.8185	55.4233	56.7916	111.377
IXRNA007_contig_252421	3.40029	121.004	5.09243	0	2.81481	1.28783	896.368	580.397	1178.84	603.429	1148.06	1089.78	0	0	3.60797	0	0	0	33.2041	44.9986	137.048	447.967	173.05	302.486
IXRNA007_contig_25247	43.3985	51.0107	33.9149	7.35588	8.74468	20.0068	24.8363	26.4109	18.2492	27.2806	32.3295	34.389	3.60985	1.56034	13.4592	0	0	0	2.96996	6.05256	25.0445	5.61895	22.62	19.9728
IXRNA007_contig_25266	62.2159	64.4572	110.128	162.296	267.901	241.552	222.502	250.29	224.572	320.362	340.661	306.781	13.1088	35.7881	21.3295	24.6254	51.1352	38.0245	76.6547	122.733	120.535	117.794	101.312	83.1457
IXRNA007_contig_25271	79.6016	97.5199	54.2499	6.991	30.4312	13.2815	44.1571	51.6371	53.46	0.949221	0.972317	13.7134	4.2554	37.8132	21.2234	11.4208	7.13382	1.00541	74.249	55.4818	15.0401	11.919	28.384	42.564
IXRNA007_contig_252748	193.838	202.579	215.822	98.6111	36.0921	41.7243	34.8681	25.387	32.5029	12.4348	7.5938	6.93589	442.272	460.565	382.145	278.444	317.861	586.203	33.8575	31.232	30.5142	10.063	39.2402	27.6057
IXRNA007_contig_25289	45.9145	26.2228	42.2637	85.6872	87.6032	74.0825	46.061	33.8493	34.0645	27.5179	33.0588	33.4472	74.99	78.9464	88.4838	84.8291	96.9985	89.7528	53.2811	43.5152	98.644	76.0772	124.51	130.226
IXRNA007_contig_25291	152.971	57.8578	186.93	277.954	422.803	335.433	146.584	153.143	166.792	388.801	468.511	392.151	78.7843	57.8818	48.3893	111.635	80.6835	49.0539	32.7587	52.5544	36.8211	68.2447	63.2982	54.3632
IXRNA007_contig_25297	54.7942	29.1001	80.3564	146.767	129.794	103.059	104.493	104.053	65.4295	172.35	149.999	124.38	2.55588	5.97575	1.80399	8.70154	0	0	0	0	2.19399	0	1.19052	2.5019
IXRNA007_contig_25298	41.6088	14.1166	24.9702	69.1292	79.8093	61.575	24.2215	35.034	25.592	63.2371	38.6593	50.8838	0	2.3239	0	0	4.9794	2.01082	0	0	0	0	0	0
IXRNA007_contig_253079	63.0001	89.2961	100.061	46.507	47.7705	19.0963	19.6795	32.2668	34.2971	24.8316	17.142	7.37599	90.6019	82.814	134.981	1.18015	8.00414	12.6882	35.491	164.922	55.4181	10.4887	4.84461	13.2622
IXRNA007_contig_2531	34.624	21.8524	54.3816	99.9174	133.009	84.7624	70.2655	53.6681	44.4807	239.061	215.767	180.236	17.127	17.0475	7.07446	47.6899	52.1767	45.1328	38.6095	20.1554	41.698	51.7284	114.892	46.6667
IXRNA007_contig_25334	33.6081	26.6235	47.2106	59.4089	88.873	68.0857	37.1477	36.4895	42.1383	57.9879	67.7511	74.7457	18.0624	23.7038	30.4025	23.7226	20.5525	29.1568	20.6412	44.3261	107.915	57.0409	72.9874	48.4265
IXRNA007_contig_25337	72.9431	104.367	53.758	36.0934	18.6653	28.3257	63.9134	88.3128	104.195	62.4872	76.5797	74.8777	189.649	444.032	276.045	73.7619	132.197	135.509	135.994	152.936	118.115	91.9124	107.265	80.718
IXRNA007_contig_253483	199.638	49.0367	233.94	646.186	609.069	398.771	259.777	227.916	142.172	3515.74	4094.02	2316.75	62.2896	26.7913	55.1277	85.6666	60.1024	48.4908	208.907	56.629	90.7664	447.626	402.869	319.437
IXRNA007_contig_25578	52.6308	32.7858	74.7236	91.8755	126.441	125.836	34.9022	54.5566	41.6566	54.0866	78.9813	73.0469	34.0828	37.3319	17.244	36.8347	44.7005	38.8289	8.90988	20.2543	36.6806	32.3515	16.3727	16.6122
IXRNA007_contig_25586	116.273	79.2294	170.835	209.453	338.278	316.773	39.487	44.1987	40.6847	69.3501	86.0598	60.9971	68.6662	182.277	140.021	66.8278	124.963	120.347	36.1147	86.1402	47.785	40.9843	79.1168	51.9038
IXRNA007_contig_25605	238.626	372.241	172.914	86.4097	59.6677	56.7424	76.4297	69.5857	133.127	137.257	140.072	139.959	358.482	623.437	733.462	418.957	341.31	615.853	79.7137	60.3674	51.0546	62.8301	36.8827	71.6327
IXRNA007_contig_25633	108.43	120.188	39.4923	11.6687	10.396	9.10584	43.5424	38.0805	35.7258	3.79688	2.91695	7.04152	0	0	0	0	0	0	0	0	0	0	0	0
IXRNA007_contig_256359	0	0	3.46424	0.72975	1.25103	2.60167	0	0	0.83064	0	1.94463	3.52076	15.7569	31.5387	14.1489	62.526	56.1003	47.8976	2.96996	0	17.7292	23.838	49.507	67.848
IXRNA007_contig_256426	88.7181	87.0599	85.8992	34.1961	32.7582	18.0751	17.2462	11.5003	20.6829	33.9726	33.088	20.6757	1089.75	1205.09	2491.34	790.404	526.354	564.547	116.512	68.1012	12.7423	48.4932	46.9373	57.1408
IXRNA007_contig_2568	66.8373	29.8649	132.791	185.035	258.969	240.693	95.6226	101.649	106.322	130.015	147.598	130.946	6.58731	0	5.30585	0.9898	9.27396	1.00541	5.93992	15.4677	21.5671	27.2434	10.6086	9.53053
IXRNA007_contig_25701	106.146	86.7831	63.541	32.846	36.7802	35.838	48.4943	21.012	62.5056	52.7103	61.7713	48.8769	7.73351	12.4993	2.36994	0.603669	3.56691	0	8.90988	2.17576	4.38187	1.71974	8.10971	9.85917
IXRNA007_contig_25720	81.2491	141.501	90.7769	27.008	18.1774	29.9452	110.743	104.273	79.5005	8.52401	12.6401	28.8438	22.1334	39.0084	42.4468	16.3154	10.5723	29.9813	47.4897	123.286	25.1056	2.65623	34.0655	63.6393
IXRNA007_contig_25741	35.6294	48.0679	33.2567	7.75724	1.7702	7.25215	8.59749	21.562	8.43099	0	0	8.32659	14.8873	21.0811	9.03762	16.8375	36.7534	55.3075	10.6028	60.5454	33.3499	6.11274	37.6489	6.37136
IXRNA007_contig_257516	795.316	242.299	1046.95	3882.74	3814.46	2023.26	1222.69	1579.95	947.677	22286.9	22051.6	20324.5	756.21	368.721	706.756	1169.19	645.553	710.281	1480.67	1162.86	1050.59	5026.54	4547.62	3041.55
IXRNA007_contig_25796	91.9658	82.0484	57.7211	9.54513	14.1741	5.87327	71.4266	96.7752	67.4313	4.74611	5.36719	9.89333	10.5529	103.995	24.7783	53.248	34.3279	80.8147	56.4589	73.8769	33.0015	44.1854	62.3081	69.1626
IXRNA007_contig_25836	36.0189	2.92822	0	45.7553	4.76016	9.33999	173.572	0	1.9437	0	10.3357	0	10.0918	4.68101	3.53723	40.163	939.374	4.33331	110.987	1.97796	3.70962	7.01517	52.8899	8.48101
IXRNA007_contig_258654	4.50039	3.59836	0.900702	0.78813	1.29481	1.33336	0	0	5.04198	12.207	4.94909	1.95402	91.1816	77.801	135.228	48.7993	45.1214	32.344	112.502	51.8819	34.2238	126.75	33.2286	18.7748
IXRNA007_contig_258681	48.1515	106.071	123.86	44.4053	53.006	19.1678	20.5076	36.9465	25.6086	10.413	12.2804	7.04152	76.65	95.5457	67.1189	0	9.35243	14.1561	49.1231	97.83	85.969	8.68383	6.56557	10.1772
IXRNA007_contig_259304	1.06851	0	2.77832	2.77305	6.88065	373.554	0	4.40041	0.83064	0	0	0	3.95239	1.65993	0	0	25.8316	0	0	0	0	0	0	0
IXRNA007_contig_259355	0	0	0	0.72975	0	0.650417	0	0	0	0	0	0	1.31746	0	0	1.62066	125.512	1.00541	0	0	0	0	0	1.06013
IXRNA007_contig_2594	651.335	858.631	758.82	374.369	260.189	364	298.385	385.324	358.562	406.988	375.577	394.941	1387.63	1213.46	1609.6	941.131	1327.07	1404.83	345.377	214.213	300.222	311.664	371.962	254.61
IXRNA007_contig_25966	158.393	383.444	544.606	146.796	222.514	400.182	86.5213	106.168	117.461	24.2146	15.8974	3.15108	295.797	173.347	138.589	39.0373	79.2852	53.6586	56.3401	97.7904	65.0986	0	4.90355	17.1316
IXRNA007_contig_25968	219.524	282.653	141.971	53.2499	22.5623	44.8918	183.8	231.817	123.757	93.0332	78.8452	94.4091	499.516	443.318	522.219	176.783	155.396	162.655	127.114	138.18	169.805	118.679	140.022	148.163
IXRNA007_contig_2600	36.7558	30.7317	57.1738	79.3676	90.5118	96.0797	61.1984	90.1661	36.3488	104.623	114.879	110.939	23.5562	17.6285	33.586	58.8605	35.3338	27.4577	17.6119	27.2563	66.0214	33.1688	65.2549	20.9799
IXRNA007_contig_26012	57.1154	57.2387	31.4414	16.8061	13.2922	13.1254	15.4277	11.001	6.32947	6.64455	1.02093	1.8748	131.549	48.2708	141.56	49.4465	55.8863	68.2169	14.8498	5.93389	1.27728	10.2333	7.40247	8.76724
IXRNA007_contig_2606	6.22159	181.826	45.527	4.43688	1.2823	5.15131	2956.91	5412.22	3209.14	709.097	929.078	832.554	1.27794	0	6.84454	0	0	0	137.242	213.264	748.077	147.268	421.41	379.239
IXRNA007_contig_26069	85.7495	64.5519	138.881	322.287	442.964	373.58	108.156	150.494	71.8503	167.756	157.885	149.157	178.213	226.033	233.457	284.078	252.202	240.453	130.946	142.413	188.347	183.791	219.104	234.139
IXRNA007_contig_261016	2.6318	0	14.1064	50.9949	130.201	58.2449	0.853773	3.38493	0.83064	71.296	84.1443	57.0363	1.31746	0	0	3.91569	10.7079	3.01622	0	0	0.611139	0	10.809	1.06013
IXRNA007_contig_26112	225.53	236.785	260.178	98.2316	108.014	119.904	139.566	101.091	139.199	23.2844	30.9294	37.2144	97.4659	133.525	102.084	116.329	126.611	102.753	91.2372	76.2504	41.7225	29.9337	42.8	83.6121
IXRNA007_contig_26146	56.3206	32.7786	63.0422	107.609	133.935	111.228	34.7827	57.5184	33.209	90.8405	128.356	88.8992	35.4924	23.239	45.9132	57.577	34.2281	47.1637	13.2757	17.8017	22.606	27.2434	16.243	8.48101
IXRNA007_contig_26150	51.8781	28.6849	55.6287	97.1005	94.3087	100.698	106.559	91.9347	46.8647	233.347	218.266	179.638	48.4563	24.069	45.082	35.3718	50.6144	43.6247	92.336	88.2567	116.306	167.394	146.882	106.129
IXRNA007_contig_261687	76.1486	103.923	70.6774	28.6281	3.14633	8.08469	3.41509	4.23116	5.96399	0	0	0	45.1363	27.5881	39.5109	14.1182	25.9029	6.42456	0	0	0	0	0	0
IXRNA007_contig_26173	43.6458	30.2145	30.028	60.7955	69.138	80.6453	53.3779	60.7341	49.0908	83.9776	76.2199	19.0033	72.4736	46.1129	100.245	75.8829	51.5204	35.6317	47.4897	28.6013	64.6219	106.283	89.5251	104.433
IXRNA007_contig_262096	32.2817	33.1428	27.8386	12.4203	9.439	15.6881	8.85362	23.5422	24.3959	0	7.54518	4.35694	20.0518	19.9856	17.4562	33.0169	48.5028	46.8721	66.3786	34.0407	17.0263	37.4937	26.0501	50.1864
IXRNA007_contig_26212	14.3275	1.45682	11.7576	75.2883	57.4659	46.2577	3.41509	7.77688	8.53897	28.5336	67.1968	20.2356	0	0	0	0	0	0	0	0	0	0	0	0
IXRNA007_contig_26225	58.5208	43.7047	64.5457	80.5206	139.527	121.387	112.092	84.8517	56.3921	54.4283	33.5352	57.4324	23.7143	56.4045	51.5374	45.8408	23.6985	50.9139	17.8198	27.6915	19.5565	22.1523	11.7874	25.337
IXRNA007_contig_26234	92.25	146.877	86.7791	30.6349	21.6428	29.7371	155.131	178.225	156.875	93.5742	56.8708	80.2645	92.0511	91.6116	253.389	66.6701	66.8153	73.8975	28.1849	33.2298	83.7383	58.2668	15.4061	38.1539
IXRNA007_contig_262544	80.9438	113.705	150.874	23.1623	33.2898	0	20.7808	3.59649	3.07337	471.193	256.682	107.392	0	31.8541	54.4203	0	0	0	0.71279	31.8254	0	25.3534	10.3729	10.6437
IXRNA007_contig_26273	23.2441	11.5453	19.9817	36.4072	43.0979	34.1274	24.4777	28.6111	23.6732	39.9622	33.7102	28.703	0	0	0	0.543846	0	3.48877	2.96996	1.48347	1.79064	0	0.306472	0
IXRNA007_contig_262938	6.58477	38.5549	23.0857	14.2228	6.95571	8.27981	6.01056	10.1125	2.92385	6.90084	2.60581	1.90121	785.366	1057.89	874.563	208.657	272.533	148.961	673.557	1201.45	1761.31	207.544	107.996	153.082
IXRNA007_contig_26359	52.7519	38.8608	121.068	169.733	234.605	158.702	141.001	113.395	121.057	2000.53	1829.44	1520.61	114.54	76.9876	44.5691	61.9114	124.292	30.4739	294.858	95.852	294.991	396.936	450.808	199.049
IXRNA007_contig_263679	6.75321	15.4205	13.5175	54.1183	49.941	34.6542	8.4865	4.64582	7.42592	53.6215	60.5267	16.0283	7.93113	0	9.55052	12.242	3.98067	8.8677	0	1.72083	1.28339	1.87298	2.41641	5.70348
IXRNA007_contig_26420	17.1488	15.4132	32.9241	40.4354	53.5127	62.0954	23.1458	24.2192	15.8901	20.9873	30.0932	23.5539	3.4781	2.88828	6.3847	0	9.67346	1.99071	0	6.56683	7.33978	0	11.7166	19.3367
IXRNA007_contig_26458	9.3587	7.57549	16.0879	28.8397	47.6329	25.6069	10.0233	4.3581	2.49192	44.8127	37.1717	36.255	5.26985	6.65633	8.86076	2.03398	4.50144	6.00229	0	0	4.32076	7.96869	16.8206	7.96154
IXRNA007_contig_26460	465.219	585.899	259.381	122.686	0	56.4367	58.1932	46.0604	106.862	26.9484	24.8427	14.4175	1493.75	1874.93	2695.55	861.561	1243.52	1843.55	130.292	147.437	36.6989	15.9544	20.4393	59.2822
IXRNA007_contig_26461	93.687	157.06	124.83	37.0494	39.6138	29.8346	0	0.5839	0	0	0	0	392.841	464.582	336.426	105.381	151.073	206.762	0	0	11.0616	0	1.20231	1.06013
IXRNA007_contig_26481	151.266	132.986	145.9	70.2822	80.3285	90.2714	98.9864	86.925	96.1382	98.0735	118.875	106.723	367.44	552.143	490.932	236.105	124.564	208.391	204.63	326.858	340.747	204.547	173.864	286.531
IXRNA007_contig_264961	50.9517	17.8898	31.9472	58.7522	85.6641	75.533	15.735	26.174	34.0728	94.2577	126.197	88.0542	7.8916	4.9798	26.653	24.4513	6.42044	14.2064	20.7897	16.3973	5.48192	17.9125	23.0561	16.3789
IXRNA007_contig_26518	212.445	198.784	224.219	77.9592	49.3218	112.047	32.9727	34.247	33.807	13.4505	19.3394	12.261	501.018	461.361	848.033	209.06	168.344	231.877	36.382	39.5592	5.51859	6.26598	15.7951	26.9166
IXRNA007_contig_26525	41.7562	26.1791	54.3539	80.3528	77.6012	88.0405	34.9535	63.8313	27.1204	59.6016	68.9665	51.5439	19.7224	20.3176	22.9743	20.8674	42.6174	13.7741	14.8498	19.8983	49.5267	36.0805	24.5295	20.8739
IXRNA007_contig_26528	27.4129	17.5839	37.0881	49.2581	59.4676	61.562	26.5353	18.6848	23.2994	42.5441	26.3303	22.3744	74.1073	108.311	140.57	101.569	151.615	101.355	62.6067	46.1063	55.3142	57.9433	84.0675	77.9192
IXRNA007_contig_2653	56.3627	77.3938	84.6244	29.7811	28.1794	45.3536	42.0142	26.724	15.1093	30.8687	19.1838	25.4815	16.6	0	6.95066	5.66144	4.06628	9.75246	3.02936	0	9.36266	5.2103	10.1607	5.31123
IXRNA007_contig_26620	59.2682	61.9588	29.9518	6.01314	4.3786	7.81802	13.0115	19.8526	30.7752	0	1.94463	6.16133	1.37016	14.6738	5.30585	1.07682	0	2.01082	0	0	2.48734	1.70271	3.67766	0
IXRNA007_contig_26633	55.3626	15.2967	52.012	132.501	241.211	325.092	23.0519	40.5599	28.8896	25.8283	34.9742	29.3719	18.6816	374.613	21.4002	43.4152	101.015	76.1697	2.99966	7.71405	4.76689	8.42843	13.025	4.36772
IXRNA007_contig_26642	33.645	27.1698	91.2965	90.1241	146.433	154.858	64.5025	42.8448	47.1803	69.6064	54.0997	58.6382	95.9508	284.429	269.236	291.42	118.257	142.215	134.005	95.3773	66.327	268.824	123.885	140.732
IXRNA007_contig_266610	321.738	98.292	846.646	1550.94	2083.14	1625.26	408.872	363.279	213.798	523.344	796.211	660.045	148.597	149.244	147.785	331.431	172.203	182.723	63.765	85.349	184.124	115.24	154.45	78.1631
IXRNA007_contig_266864	344.187	136.118	390.995	720.723	884.264	930.292	217.618	241.388	134.771	195.473	361.119	366.564	193.654	207.442	267.91	257.707	154.483	244.666	99.1669	110.212	92.2943	221.455	338.203	515.02
IXRNA007_contig_267214	174.794	552.392	379.944	233.863	139.84	201.135	168.612	303.366	176.511	172.065	141.89	76.4093	136.581	82.482	127.34	14.5533	29.5625	17.4539	24.2943	210.356	181.832	10.7101	43.2714	27.171
IXRNA007_contig_26751	24.9969	16.921	25.3444	51.0606	81.2355	81.9331	51.5935	58.8301	37.8689	75.0929	134.812	88.7935	20.75	13.6612	32.8786	30.3412	27.3511	12.0347	11.1373	21.7576	38.514	34.3097	43.7194	18.2342
IXRNA007_contig_267596	31.4764	183.436	214.769	71.5301	34.9787	57.7245	58.159	143.462	21.4886	20.674	13.6902	0	106.873	70.5139	78.5442	2.12644	14.3746	18.4392	21.7698	63.1959	175.397	0	13.2136	11.7356
IXRNA007_contig_26836	168.82	80.8538	283.97	467.149	969.465	677.741	185.679	163.518	102.144	149.986	201.347	261.416	0	0	0	0	0.713382	0	0	0	0.647808	1.70271	4.75031	3.84826
IXRNA007_contig_268610	12.1063	5.8273	9.00702	10.9462	1.87654	6.50417	0	0	0	0	0	0	71.7095	29.829	51.2722	95.0589	101.857	112.013	17.8198	1.97796	0	1.70271	0	1.06013
IXRNA007_contig_26895	19.0069	7.57549	21.991	31.1749	52.9435	39.8836	8.39259	12.0757	13.3235	7.1951	8.85781	3.03665	1.34381	0	0	0.543846	0	1.04562	3.47485	2.17576	4.11297	1.77082	6.14122	1.17674
IXRNA007_contig_269	28.055	8.74095	29.1827	51.6517	113.199	67.8385	24.8363	25.3447	14.9847	19.8387	37.6676	37.8129	2.63493	6.40734	3.59029	2.17538	0	1.00541	0	0	1.21617	5.3976	12.9661	2.12025
IXRNA007_contig_27030	43.6353	25.8368	26.252	22.0822	40.0767	52.3196	28.7465	21.2743	30.3682	6.66353	4.59906	19.8747	92.2883	72.8046	97.0085	215.227	180.607	211.528	40.3617	35.0297	44.7232	78.9888	168.265	125.01
IXRNA007_contig_27046	915.784	605.507	700.233	278.699	279.505	280.928	295.337	324.632	331.284	79.5732	56.6958	98.9685	910.643	1015.68	1054.45	955.489	636.358	764.663	297.501	485.451	291.171	188.524	224.502	228.775
IXRNA007_contig_2708	4.83726	121.929	17.723	0	0.800658	0.728468	848.539	1592.15	1178.98	412.712	423.911	378.966	0	0	1.64481	0	0	0	358.682	487.034	1119.59	636.678	1640.84	878.007
IXRNA007_contig_27089	46.5145	44.5351	25.5384	15.4634	10.3085	12.1758	34.5778	24.7354	20.2925	10.1946	19.5825	14.6023	1.69953	6.29114	14.9094	7.27122	25.7745	12.4671	21.5322	4.11416	5.8486	0	6.78953	14.3753
IXRNA007_contig_27128	9.40607	10.2269	22.4621	45.4853	58.2603	32.5014	14.3007	16.5523	9.13704	8.54299	6.80622	8.8019	11.8572	7.07131	8.86076	13.607	6.42757	7.0278	5.93992	9.57333	6.80198	1.70271	3.55979	5.30063
IXRNA007_contig_27132	214.303	193.641	172.997	106.441	73.3477	90.2519	73.4928	41.2877	61.5006	134.6	130.028	73.8655	299.96	498.013	538.19	145.957	260.242	253.323	56.4292	37.6604	41.8569	34.0542	47.008	28.5492
IXRNA007_contig_27171	257.848	184.019	219.875	72.8947	103.491	62.6352	193.431	98.7469	102.609	4.70814	17.5017	22.9201	309.432	155.32	214.568	215.287	306.283	400.695	200.888	33.6056	6.11139	34.0032	28.3015	93.2911
IXRNA007_contig_273003	333.392	360.411	281.428	111.477	194.747	127.989	612.164	852.105	490.908	546.922	553.521	422.94	7.25922	10.1422	17.0141	5.25899	6.88413	6.1531	25.1556	25.9311	53.4808	27.1583	74.3901	32.6307
IXRNA007_contig_2734	311.811	398.682	244.762	161.713	129.156	138.155	352.719	207.742	217.553	51.1915	29.432	65.7942	606.599	421.291	405.968	846.671	453.982	675.926	594.229	461.755	227.821	606.881	531.493	782.648
IXRNA007_contig_27400	91.5078	40.405	91.3034	163.683	220.106	224.036	61.4631	70.872	43.2016	86.7303	73.8864	67.2289	40.8413	17.2135	25.132	49.2072	59.0894	29.5087	16.3348	15.9028	35.33	44.4408	34.7374	19.9728
IXRNA007_contig_27403	58.6261	36.661	95.3219	113.586	151.587	140.158	79.4692	76.3471	58.3275	79.4308	75.2865	95.5886	11.4751	16.7653	10.6117	16.3317	5.72132	18.0571	20.7897	20.2345	27.9841	27.005	29.7395	16.1669
IXRNA007_contig_27420	53.273	27.5194	54.6726	90.5912	90.687	89.7511	56.349	69.4503	61.1102	94.5045	86.5459	78.9706	3.95239	4.9798	0	6.52615	20.7808	3.01622	0	1.97796	14.4534	17.0271	4.71495	5.94731
IXRNA007_contig_27422	196.048	199.366	115.858	52.2136	58.7983	62.0758	85.1809	54.2774	117.909	92.8148	109.765	96.416	225.049	337.846	262.586	137.783	207.936	336.5	91.7717	118.678	73.8684	82.7688	28.3722	61.3177
IXRNA007_contig_27435	30.171	18.5745	27.2705	35.2104	20.2979	26.1598	9.78424	10.0617	31.5477	68.5907	85.7195	44.1415	20.5392	26.5589	26.5292	55.6627	84.2218	97.5849	24.6804	34.9506	78.7575	101.805	81.0853	48.4371
IXRNA007_contig_274601	13.9749	13.818	40.8295	120.38	73.5416	76.3395	77.3177	135.973	28.6737	291.401	358.318	295.858	86.4783	11.6195	12.2034	32.6145	45.5566	28.8954	11.8798	27.553	76.258	67.8701	241.842	112.246
IXRNA007_contig_274909	382.58	466.184	463.487	208.49	89.7737	159.157	198.912	187.584	103.124	69.2931	111.748	135.435	321.356	457.892	544.061	449.494	272.412	350.495	71.1602	61.3168	54.1103	121.999	175.844	227.821
IXRNA007_contig_275	17.3804	17.4965	40.1574	68.1951	111.692	111.124	68.2677	54.8443	47.3714	160.675	206.112	185.121	13.1746	11.6195	14.0959	17.1475	36.3825	21.0432	24.7398	5.93389	15.6696	11.919	34.8906	11.6614
IXRNA007_contig_27507	43.7353	50.1002	75.2848	111.608	134.329	145.511	74.0392	86.7558	43.3843	53.7829	65.68	53.9028	52.6063	33.3812	37.6184	41.2616	54.1813	72.0274	35.5504	23.8344	68.7532	50.3662	85.3524	57.6284
IXRNA007_contig_275470	31.7185	97.7894	111.632	38.1294	22.4997	44.7032	32.0677	56.5706	23.2247	11.9412	0	8.21217	284.282	398.035	328.52	95.8203	141.328	155.547	341.842	573.095	1022.72	46.6032	71.5376	85.0751
IXRNA007_contig_276117	843.267	665.252	759.084	364.51	389.032	176.348	144.569	155.817	1189.92	1139.83	808.9	388.753	367.243	455.319	495.035	53.0522	19.247	102.702	339.199	851.671	352.915	375.516	51.5226	127.618
IXRNA007_contig_276318	222.935	147.584	76.9476	70.523	43.2167	43.3568	19.1672	10.781	19.6197	21.4144	47.7894	28.7734	285.231	262.236	389.343	116.742	170.883	160.232	12.5035	2.17576	4.68744	0	14.3099	13.8664
IXRNA007_contig_2764	242.768	169.028	297.987	444.403	582.585	662.001	241.319	278.402	245.977	396.471	438.632	397.573	113.987	106.07	117.153	180.067	108.534	144.346	58.7161	98.5816	108.991	94.6027	181.691	114.557
IXRNA007_contig_27664	119.842	56.8307	144.798	182.219	220.481	243.38	47.3161	81.7799	48.4097	45.2873	52.7676	57.0451	53.0806	35.8877	42.5529	50.3384	125.527	68.79	38.1343	48.0447	90.9498	32.2494	56.603	41.1647
IXRNA007_contig_27753	296.91	240.005	288.869	108.579	40.9086	70.8044	47.1026	25.5562	30.9413	14.6085	15.6251	3.52956	454.472	539.345	675.434	248.549	174.379	358.78	50.0141	10.1074	5.53692	6.70869	16.5141	21.2449
IXRNA007_contig_27754	83.0071	85.5011	105.244	35.8745	7.51242	19.8963	8.67433	6.74447	5.78125	1.05364	0	0	200.478	271.034	429.915	124.198	104.097	196.044	5.93992	5.93389	0	8.51356	1.17874	5.25822
IXRNA007_contig_277561	58.9156	27.1698	85.1579	165.128	139.483	170.136	42.7996	71.7859	19.8855	31.3528	53.7789	44.2383	5.28303	13.545	9.073	34.9312	16.1795	27.6487	14.8498	20.1159	26.224	18.7298	21.5237	6.64699
IXRNA007_contig_277585	4338.42	17075.2	18458.1	9738.65	6584.71	10761	6243.11	10427.7	2527.4	2222.85	1333.65	959.028	7839.8	6114.84	5342.42	2044.03	2192.11	3016.83	3123.45	7374.91	20934	789.854	1819.03	2716.16
IXRNA007_contig_27760	45.6092	19.3248	102.659	383.104	541.463	451.728	23.9056	47.626	31.1822	79.7061	84.8055	71.8675	6.58731	1.65993	7.07446	0	13.5543	2.01082	0	3.95592	3.0557	11.936	9.4299	2.12025
IXRNA007_contig_27781	69.8744	75.6384	69.0561	16.7842	19.3847	27.246	44.4645	93.6695	57.1148	0.949221	11.6678	11.7593	11.8572	26.2767	37.1409	1.63154	11.4141	2.01082	32.6399	40.9636	26.2912	17.0271	22.4078	38.1645
IXRNA007_contig_27800	117.442	88.7498	221.136	267.286	494.368	470.577	172.197	166.327	67.7553	193.802	198.1	217.715	12.2261	21.7617	17.4916	53.7864	44.9145	32.2032	3.92035	26.5245	19.0737	18.4404	51.6051	45.808
IXRNA007_contig_27832	37.4664	47.711	60.3678	10.8149	10.9715	16.1629	26.2023	44.698	44.0239	7.59377	5.51304	4.40095	16.6659	25.231	7.07446	22.9068	18.5194	34.2341	2.96996	13.7468	30.9542	7.18545	18.7183	10.474
IXRNA007_contig_27871	70.8955	62.7017	36.0835	16.6821	28.4734	26.7842	30.7444	26.284	37.3954	30.3466	24.1037	39.3533	57.639	57.9648	66.2523	66.2459	66.4016	64.7684	58.8052	70.5143	21.6893	47.4716	54.1276	48.4689
IXRNA007_contig_27898	16.2698	10.3435	19.2542	35.9548	48.0957	40.6966	13.0286	10.8233	7.11858	45.8664	33.5449	72.0523	2.72715	6.63973	10.5586	12.3127	23.7699	13.9752	0	5.93389	20.7849	20.2963	28.2425	5.75648
IXRNA007_contig_27900	70.3481	48.8328	60.0075	134.741	180.748	168.094	37.0196	41.4231	40.9588	215.15	362.84	247.791	14.5316	23.2888	22.992	34.953	46.9191	29.8204	20.6115	15.6852	12.6567	31.381	73.4589	37.2846
IXRNA007_contig_27911	75.0643	31.2635	73.5111	115.986	158.599	110.116	43.7815	65.5323	62.2814	85.7052	94.6065	95.747	27.2978	39.9546	36.4335	49.7946	51.9699	46.0678	20.5224	36.8296	31.8465	56.6663	17.3392	23.5772
IXRNA007_contig_27912	40.0824	72.6664	65.2316	123.488	149.779	99.8781	107.567	173.444	79.6085	65.2874	97.8054	79.1819	24.5443	39.2408	26.4054	59.9047	49.6514	40.5079	33.6793	24.5069	91.2798	34.4288	77.7024	53.4515
IXRNA007_contig_279154	1237.08	346.083	232.229	127.298	156.391	48.0008	58.9103	50.0547	1204.78	1020.75	1467.09	784.258	148.807	204.288	212.216	15.8259	23.1492	11.5521	239.527	617.658	196.469	958.337	19.461	42.7867
IXRNA007_contig_27976	16.6646	23.7608	34.1712	43.8069	63.4646	81.3997	31.7603	60.4887	23.8394	33.1468	26.0095	30.9123	15.9281	13.8936	0	8.68522	23.6343	13.8143	45.8859	19.3642	90.4914	19.2236	85.6471	49.1262
IXRNA007_contig_27979	34.2082	40.8858	37.0743	84.5707	85.195	77.7769	44.9511	82.0846	77.1498	70.2424	96.5608	103.862	15.8096	46.6109	24.796	28.7151	21.4015	46.2488	13.0975	31.6474	21.8788	8.51356	5.89369	21.2025
IXRNA007_contig_279855	0.526361	2.91365	4.15708	2.919	46.3005	70.154	0	0	0.83064	0	0	1.76038	0	49.8311	10.6117	0.527531	0	14.0757	0	0	0	0	0	0
IXRNA007_contig_28082	34.3872	50.6101	29.64	14.0842	12.7355	16.1369	101.112	140.847	69.3584	10.0523	15.0709	40.6648	10.184	7.2041	6.08404	4.60638	0	0	0	11.5513	42.0281	7.5941	63.7461	30.733
IXRNA007_contig_28085	209.128	248.877	114.5	55.7967	21.3988	63.5978	48.7931	55.4198	102.235	53.6405	66.0592	58.8847	636.124	552.309	668.236	208.07	217.86	288.12	44.9355	34.0605	38.5262	22.3396	8.19222	19.3155
IXRNA007_contig_28086	50.6201	55.5269	40.6355	31.8171	24.8579	20.7418	9.9123	23.6522	37.0714	27.404	22.3536	10.1662	222.216	198.345	247.765	59.2575	101.957	94.6994	4.09854	11.5513	14.7285	12.8895	3.8309	0
IXRNA007_contig_2826	58.1997	87.2784	44.6956	34.5464	16.3071	25.2232	48.537	40.7461	95.9389	10.2136	14.1861	10.6151	97.8611	71.1447	56.3481	83.1867	95.0153	92.035	39.6787	114.01	49.8323	14.8817	31.9909	23.6408
IXRNA007_contig_282952	0	0	0	44.9964	29.9621	33.9323	1.05014	1.0324	1.31241	0	1.41958	0	3.95239	0	0	7.15702	7.14095	6.34412	0	0	0	0	0	0
IXRNA007_contig_2836	348.019	240.667	368.685	166.186	130.407	107.286	179.856	151.476	215.086	70.2424	56.4527	53.7356	704.974	431.549	393.57	345.837	444.786	331.342	282.562	81.0964	134.316	189.188	90.7628	100.754
IXRNA007_contig_28384	187.421	249.845	161.662	84.3737	65.3474	118.929	46.6075	57.5607	110.799	33.0804	36.948	46.8965	559.553	924.582	633.907	227.371	305.691	360.399	75.2885	53.2269	50.8162	23.838	34.2187	46.5077
IXRNA007_contig_284	19.2911	1.45682	942.203	634.35	15.4127	211.139	1489.52	509.813	329.573	53.0615	42.0333	17.1901	529.58	2.4899	42.7474	1.09857	16.9214	18.1074	591.705	5.89433	90.8398	29.7464	8.25116	293.125
IXRNA007_contig_28407	0.526361	0	1.38569	23.3739	6.26139	4.55292	6.83018	1.69247	4.39408	0	26.3887	0	15.8096	0	0	48.5818	59.9241	34.1839	32.6993	0	0	17.0271	0	26.5031
IXRNA007_contig_28425	51.9466	25.3925	51.4023	105.821	107.745	89.2568	80.0668	46.2297	48.9247	53.593	63.7257	63.6553	7.90478	19.5872	6.57925	13.5962	6.99114	6.22348	8.93958	0	14.6735	0	0	2.92595
IXRNA007_contig_28432	27.3971	13.8835	30.5615	62.9263	63.9212	38.4137	17.084	33.3754	14.3202	9.61561	16.7725	20.3148	0	0	0	0	0	0	0	0	0	0	0.777967	0
IXRNA007_contig_284371	2.6476	4.12281	12.3258	63.0285	31.601	54.479	0.572028	5.92363	0.382094	17.8454	26.8748	4.72662	1.44921	1.69313	0	0.870154	0.78472	0	0	7.19978	0	0	0	1.55838
IXRNA007_contig_28465	25.2864	31.0522	50.8273	77.1346	63.0268	95.9951	53.1815	65.9554	36.4817	6.31232	8.43971	15.6586	7.93113	23.7536	19.4371	22.5533	22.3859	17.9968	28.274	14.7754	11.905	13.1109	34.4073	82.4354
IXRNA007_contig_28477	154.14	115.854	256.035	471.667	500.373	414.615	305.241	326.011	211.232	2156.67	2325	2204.65	20.144	23.4714	35.5669	7.61385	19.2613	11.0595	92.0687	112.388	117.003	262.218	275.542	139.937
IXRNA007_contig_285200	1.04219	0	2.07854	2.30601	3.14008	4.55943	1.70755	0	1.66128	0	1.94463	0.88019	68.0338	31.5387	26.8122	82.6483	99.6452	82.3329	0	3.95592	5.50025	7.86653	1.17874	0
IXRNA007_contig_28569	9.89558	17.7733	10.462	28.7448	46.7571	33.3014	30.8553	25.4885	23.8892	45.6101	34.7117	46.2364	10.8691	10.8892	9.01994	18.8551	4.64411	8.1237	14.8201	24.0916	28.7419	31.3129	26.7102	46.0625
IXRNA007_contig_286108	5.81102	2.91365	9.96314	42.2379	48.127	17.4442	8.53773	6.27058	12.9995	33.8872	31.2114	36.2462	2.63493	0	1.1496	8.72873	3.64538	0	2.96996	6.05256	4.80356	23.5655	17.0799	15.9655
IXRNA007_contig_28643	219.914	162.866	372.599	547.867	642.659	650.17	272.994	274.518	120.252	229.303	175.455	205.727	54.1609	51.4911	65.651	138.458	111.33	80.4829	75.437	51.7237	41.7408	74.1191	111.45	98.4751
IXRNA007_contig_286542	2.10544	1.45682	24.2635	75.5145	114.907	86.8372	0	15.9769	1.66128	48.6571	56.2874	37.364	0	0	0	1.08769	0	0	0	0	0	0	0	0
IXRNA007_contig_28668	66.1794	58.0326	49.0813	8.24617	11.0591	13.8214	31.3164	30.1682	19.9769	0	1.00149	1.07383	10.4211	19.6702	7.76422	17.4683	7.99701	25.276	8.61288	17.6039	26.6701	12.8384	8.13329	13.3788
IXRNA007_contig_287006	170.394	136.475	78.4511	37.9835	13.1608	29.9842	20.4479	13.4974	26.8712	11.3527	3.88927	7.04152	112.59	176.816	248.119	175.407	95.3363	131.125	2.96996	3.95592	3.66684	6.81085	3.53621	12.7215
IXRNA007_contig_28747	98.3242	87.9558	111.964	158.356	292.872	213.851	103.537	77.8449	98.2564	153.612	151.681	148.47	77.0452	57.7324	79.0925	76.4756	74.7767	88.2346	53.3702	93.34	94.1032	70.4071	73.9422	86.8561
IXRNA007_contig_28755	144.707	21.2842	475.266	1226.99	2410.11	1475.82	70.5131	408.028	20.2344	814.622	1108.86	854.162	75.9912	54.2134	35.1247	309.166	225.265	302.286	20.4927	48.915	45.1449	65.9631	107.029	36.7016
IXRNA007_contig_2876	40.6772	28.9034	26.3143	78.813	54.3884	72.9118	34.5436	62.7312	31.2819	34.7984	75.8602	62.379	30.1962	17.7613	11.16	5.61793	31.8311	10.3557	26.5217	36.6912	38.7218	19.479	28.4783	14.1527
IXRNA007_contig_287831	14032.3	34184.8	3794.88	1903.92	1878.5	350.386	405.465	459.123	2058.78	1667.67	2111.84	734.448	25980.2	31039.3	24104.6	7249.69	15031.2	12222.8	24654.6	48745.5	42469.8	3244.01	288.461	2794.23
IXRNA007_contig_28790	88.8602	56.6122	63.0214	19.8565	33.2398	17.9905	66.9016	54.1589	65.2135	16.1368	7.77854	22.8849	1.31746	3.31986	5.30585	1.64242	4.28029	0	0	0	1.22228	0	0	0
IXRNA007_contig_287914	2.10544	74.9828	38.4115	3.64875	2.15802	3.25209	1911.63	1740.57	2297.33	1942.37	1856.9	73.7599	0	0	0	0	0	0	6.86061	24.9223	43.8004	14.8987	50.7211	2.66092
IXRNA007_contig_28793	78.6173	77.9401	46.982	15.5218	18.7717	27.1679	45.4719	35.5079	108.382	0.949221	9.75234	3.65279	5.74414	36.0371	25.0966	7.45613	10.3512	20.078	29.759	47.4909	20.9315	8.54762	21.0405	43.9846
IXRNA007_contig_288235	0	0	0	0.72975	1.25103	124.737	0.853773	0	0	0	0	0	1.31746	0	0	0	2.85353	0	0	0	0	0	0	0
IXRNA007_contig_28840	166.893	143.781	116.412	49.3165	91.0748	47.4349	212.957	177.337	263.379	1922.15	2609.77	1839.95	19.314	66.6961	45.3827	22.1291	10.8862	22.7222	82.654	134.323	157.148	215.836	309.607	114.017
IXRNA007_contig_288440	33.2397	20.2499	33.035	57.3583	73.8294	63.149	3.65415	0.846233	4.1532	0.949221	1.94463	6.16133	377.084	235.876	238.462	268.616	572.917	454.334	44.5494	35.6429	23.8956	20.688	15.3236	50.8542
IXRNA007_contig_28875	38.2875	52.8973	24.3744	22.5274	10.6337	9.47008	23.9142	23.3391	78.2712	73.1375	74.0614	36.2638	2.55588	9.57781	0	3.69272	1.53377	0	0	6.38882	1.11227	5.023	15.3589	8.58702
IXRNA007_contig_288950	49.6516	70.4885	37.7463	18.9224	7.16839	6.77735	3.03943	3.94344	113.656	67.4706	106.43	187.375	8.40541	6.85552	7.74653	10.072	2.25429	6.97753	4.90043	6.78441	1.38118	5.31246	11.5752	31.4857
IXRNA007_contig_288953	1787.84	8603.23	6256.67	4825.79	1789.88	2562.7	2487.54	5579.29	806.169	765.509	738.212	246.339	2141.77	1803.93	1608.22	214.003	359.98	427.399	735.095	1583.28	3771.51	151.797	416.189	1045.64
IXRNA007_contig_28920	29.9236	40.9295	27.0349	55.4902	84.1879	57.0676	35.0132	44.8503	34.8869	93.0142	103.066	72.4572	9.36716	8.28306	1.73324	10.6431	2.86779	13.764	0	0.909862	0.611139	1.70271	1.17874	3.18038
IXRNA007_contig_28925	61.5369	25.9461	35.1343	5.8234	0.625514	3.9025	3.41509	9.41857	3.69635	0	0	0.88019	1.31746	3.31986	3.28962	0	0	0	0	5.93389	4.43076	2.6392	2.36926	2.12025
IXRNA007_contig_289625	13606.5	29609.3	28276.2	12603.6	8006.31	11037.1	8044.89	15183.6	8590.19	8894.01	6069.88	2936.43	8069	11914.1	14908.6	2392.12	3000.98	4670.64	7869.23	17425.7	14087.2	1759.53	1133.36	2067.46
IXRNA007_contig_28976	58.6945	44.4696	47.3076	15.8794	21.9117	20.3646	11.1247	13.5736	17.7591	10.7642	9.16895	10.6151	1.13302	8.54865	3.59029	9.18012	3.56691	3.01622	0	0	0	0	0	3.18038
IXRNA007_contig_29022	79.4752	56.6195	84.8322	173.542	221.288	157.889	76.8396	93.1702	93.5632	690.891	881.094	620.815	109.982	148.829	106.135	78.254	55.1444	49.265	112.858	75.1625	108.453	106.998	137.912	81.0572
IXRNA007_contig_290468	41.0509	42.0075	15.6168	13.7047	5.99242	17.21	7.41929	9.14777	5.89754	0	3.04335	1.46992	320.302	309.063	355.828	75.9644	78.8144	172.307	14.434	10.2656	9.25265	0	4.53814	18.6582
IXRNA007_contig_2905	10.0009	5.8273	13.8569	17.514	119.461	9.75626	245.699	14.386	153.668	37.0956	8.75085	1.76038	192.797	66.7625	19.4548	0	14.2676	0	77.2189	35.6033	4.27798	6.81085	3.53621	63.6075
IXRNA007_contig_29057	99.5822	60.1159	119.766	146.833	193.941	239.854	73.2452	88.7444	36.8555	20.9303	27.6916	19.2938	51.605	31.6549	64.1123	48.6525	80.7548	103.175	35.9959	21.4015	47.9133	11.6295	71.5494	40.9527
IXRNA007_contig_29067	24.081	3.29971	23.5083	45.3394	61.3691	47.6236	20.3539	35.034	18.2658	76.3459	81.4899	36.255	1.42286	5.54417	6.66768	2.86607	4.40157	7.5104	6.47451	3.95592	7.55979	9.73951	10.3611	12.1702
IXRNA007_contig_29068	20.886	18.4798	33.2844	68.5162	57.81	66.7328	17.2804	37.962	15.8237	60.3515	42.325	49.9068	4.4662	17.8941	0	15.9564	15.3448	15.1314	8.49408	7.55581	8.66596	14.1155	25.8615	9.02167
IXRNA007_contig_290698	0	0	2.77139	0	0	41.9519	0	0	0	0	0	0	11.844	1.65993	12.3803	59.0073	1351.47	17.0819	0	0	0	0	5.89369	0
IXRNA007_contig_29159	137.722	191.441	164.08	71.6323	78.1704	84.2616	134.256	125.886	198.872	22.0884	31.9892	19.4786	52.9488	44.6356	35.3192	16.2012	11.0003	37.7531	7.0982	34.0012	26.6823	5.10814	25.225	31.3479
IXRNA007_contig_2919	214.929	207.095	215.268	57.424	62.2949	78.0696	125.214	140.949	155.944	6.43572	26.8457	17.7886	42.5409	75.9419	55.7821	71.5049	29.6695	24.9844	26.3138	61.5937	42.9387	23.3272	51.3576	50.8224
IXRNA007_contig_29205	35.082	24.4164	96.5968	130.698	190.913	138.832	58.8932	95.7428	51.076	176.327	172.878	154.94	0	3.63525	0	4.32902	0	0	0	0	0	0	0	0
IXRNA007_contig_29206	24.4653	27.5995	39.52	115.14	146.308	128.945	57.3052	88.7444	42.2962	569.466	891.819	709.204	156.831	128.031	88.9967	97.43	81.9105	136.142	89.0988	110.37	67.0603	44.1684	102.479	92.8988
IXRNA007_contig_29219	82.1913	27.8326	80.9592	138.762	138.889	150.565	94.5297	84.6317	59.5735	48.8469	61.9074	71.7531	63.1723	27.7541	30.2079	48.8428	27.0443	51.7081	29.6402	46.9766	53.2608	37.8172	72.4334	45.7656
IXRNA007_contig_29225	33.5713	11.691	33.3467	125.196	136.744	142.363	37.3867	43.9787	19.7194	79.858	173.588	112.347	1.10667	1.65993	7.07446	9.79467	17.9915	3.01622	0	10.6414	8.87374	7.69626	19.3077	12.0324
IXRNA007_contig_29249	116.063	114.463	187.117	220.202	342.362	274.496	128.715	126.689	77.9638	109.198	72.0973	88.4679	38.2986	51.1093	66.7829	64.4458	61.7575	71.9671	54.5879	29.6496	69.8593	56.8365	42.8943	68.7067
IXRNA007_contig_29291	23.0072	25.1157	42.2013	56.3002	62.5764	78.0241	49.0749	31.0313	36.1494	37.9024	28.7514	25.6135	23.7934	16.0847	4.29773	31.4669	15.4019	23.788	21.7401	21.718	44.5704	20.6539	66.9876	68.9612
IXRNA007_contig_29304	101.777	62.5852	76.0261	35.4585	36.5926	41.9194	20.3369	17.5763	27.0373	12.6341	10.3843	12.7804	157.266	71.709	193.504	92.5844	113.421	120.317	26.6999	36.8692	39.7118	33.3902	19.2252	25.4536
IXRNA007_contig_293824	0.415825	2.54216	1.13627	4.45147	0.744361	0.767493	6.02764	0	0.423626	0	0	0.959407	5.17763	3.81784	0	55.5049	33.4291	25.3866	0	0	0	3.91624	2.91148	14.7782
IXRNA007_contig_29422	76.0276	95.8081	46.9335	12.1795	18.9718	8.20827	29.6771	30.439	36.49	59.8294	71.0375	40.0662	36.5464	46.8765	29.1291	38.1399	49.58	44.9618	59.5774	26.6036	49.4656	29.9337	16.019	33.4788
IXRNA007_contig_29486	109.615	103.085	109.809	59.0368	28.8049	50.2447	44.5499	49.4877	45.3197	68.4958	53.1857	36.2198	352.698	351.872	372.47	252.845	225.514	314.844	74.6648	81.4525	57.5754	26.0856	33.5115	59.9607
IXRNA007_contig_295569	30.6237	16.3092	40.3722	85.2932	94.3838	87.4942	6.50575	9.57935	11.629	13.3555	9.16895	14.5935	27.7458	35.3233	34.6472	36.4703	14.8883	51.6478	8.90988	0	0	0	1.17874	2.72452
IXRNA007_contig_296137	227.625	763.311	2128.74	1386.71	649.934	1281.1	706.488	1605.81	208.349	156.878	191.06	84.6214	969.178	559.414	517.355	277.264	175.891	314.763	240.745	1012.58	2122.84	59.0671	216.593	361.238
IXRNA007_contig_296365	4.30037	8.60984	11.6052	30.5692	38.5442	55.0448	13.0627	34.5855	21.9206	103.607	122.561	86.7427	11.3829	4.9632	10.2403	23.3147	16.4006	17.293	8.58318	22.4103	37.2367	17.7593	45.6761	9.45632
IXRNA007_contig_29707	53.0572	85.9818	39.8595	10.7857	23.0126	18.4263	52.4729	60.8187	45.6769	16.6114	40.5067	38.4291	6.52144	19.6038	10.877	0	4.28029	14.8499	10.0979	11.4524	14.9607	8.51356	24.6002	11.672
IXRNA007_contig_29731	211.281	261.15	154.671	107.901	73.8356	135.215	154.038	162.375	161.95	142.383	142.999	136.236	173.286	85.8351	150.191	54.7	36.4823	46.9626	50.4299	43.5349	89.6603	169.829	164.729	137.413
IXRNA007_contig_29779	802.242	660.51	638.099	420.19	277.171	343.245	29.976	14.6991	46.9644	4.84103	1.03066	0.924199	17.5354	0	5.88949	4.67164	4.10194	2.48336	0	0	0.660031	1.77082	0.44792	0
IXRNA007_contig_2980	231.951	234.534	212.164	41.603	25.6461	42.3032	137.321	143.8	113.798	6.64455	4.86159	12.3227	10.5397	105.09	22.992	38.0148	25.6889	64.3461	23.7597	59.3784	50.7246	15.3244	25.7083	41.3449
IXRNA007_contig_298076	61.6105	40.5216	37.5939	23.8044	13.9927	25.7825	8.58042	11.001	8.3064	12.3019	1.96408	2.62297	31.6191	175.388	152.101	51.5457	141.792	81.438	11.8798	9.88981	9.16709	39.1624	17.6928	12.7533
IXRNA007_contig_298369	106.262	331.653	489.476	368.823	296.512	301.508	198.272	511.861	87.4497	79.9339	72.739	32.699	299.446	260.958	187.491	95.3906	124.97	128.582	169.288	474.394	578.437	27.2264	53.3496	87.5028
IXRNA007_contig_29858	150.302	251.747	178.935	22.8631	20.1728	16.6117	126.068	105.906	97.3925	0.920745	8.75085	5.21072	45.7291	75.4937	61.4947	19.3664	23.2277	21.8073	78.8524	74.4307	10.2733	8.37734	30.7886	78.3751
IXRNA007_contig_29907	52.6993	41.8327	39.9634	18.3094	17.4518	16.8978	33.596	40.1368	51.6492	34.3049	37.2884	56.4026	8.827	1.42754	7.0214	1.64785	14.3247	15.4632	18.0574	17.9006	17.228	10.3184	12.6714	7.47389
IXRNA007_contig_29937	166.725	106.37	107.516	17.514	16.2634	14.9596	17.9292	20.3096	21.5966	1.89844	0	5.28114	3.95239	29.8788	37.1409	0	4.99367	0	0	1.97796	1.09394	1.70271	0	2.12025
IXRNA007_contig_29947	4.14246	0.735697	3.2356	7.46534	3.80938	6.58873	6.55698	4.36656	3.44715	0	0.962594	0.88019	42.3433	54.0142	48.4954	74.3111	108.477	101.798	102.553	56.0357	60.5272	70.8839	55.3417	44.3981
IXRNA007_contig_29958	95.0503	39.4071	123.999	220.625	231.24	212.752	42.6374	28.7465	44.5472	88.2871	88.1017	80.0708	68.7847	42.9092	63.1749	70.9502	83.8152	57.4792	23.7003	19.3642	31.6448	16.1417	10.8797	24.3193
IXRNA007_contig_29965	316.675	67.7059	473.159	1268.63	1749.82	839.624	196.53	158.229	104.378	1104.93	811.622	1160.04	295.085	123.565	133.159	401.951	343.722	274.406	163.942	58.3103	81.471	185.97	380.096	143.128
IXRNA007_contig_30004	56.7049	66.5113	49.4624	11.8876	34.5847	31.5843	13.6091	37.3019	40.7096	9.49221	2.07104	4.40095	11.8572	13.9766	22.3553	20.329	16.9285	31.0269	9.53357	21.8763	25.0506	30.751	13.1193	32.9911
IXRNA007_contig_300609	197.98	189.307	133.138	114.038	49.353	62.5506	108.233	109.714	123.3	52.0268	26.1164	39.7582	387.558	248.259	958.89	368.744	426.738	255.896	113.987	115.533	72.6034	107.322	102.42	208.378
IXRNA007_contig_301064	110.078	11.5235	452.041	1344.31	4444.98	2278.43	6.23254	73.5122	3.39732	1987.54	2352.84	1407.39	16.6396	5.24538	9.26754	69.1174	34.2495	35.9836	0	2.27466	0	17.9636	50.3439	1.60079
IXRNA007_contig_30129	59.3525	10.1686	64.9337	127.677	231.34	221.994	45.25	71.6251	40.5435	116.194	160.646	134.555	35.532	33.1488	22.992	54.2758	75.5186	49.8783	26.7593	64.976	80.1937	67.3933	141.472	68.9506
IXRNA007_contig_30157	173.968	105.86	139.775	12.9604	18.5215	38.6023	70.2655	80.6206	60.3875	3.85384	2.91695	14.9632	26.7181	85.9347	45.418	34.6811	31.4887	70.2076	47.0145	47.4909	59.1216	26.988	26.2858	29.1429
IXRNA007_contig_30178	35.7557	52.5404	41.2729	21.2868	19.4034	13.997	43.6961	44.3087	38.3174	3.4172	7.26321	19.4082	16.073	24.3844	3.67872	13.917	6.91267	11.2304	2.82146	46.3041	6.7592	13.3833	24.3056	25.1674
IXRNA007_contig_3019	58.0576	12.3903	55.4901	77.7913	106.544	100.971	18.783	4.23116	17.4019	10.356	19.4269	19.2321	7.91795	14.2588	7.10983	8.17401	6.42044	3.02628	2.96996	6.27014	0.611139	4.80165	3.8309	6.27594
IXRNA007_contig_30207	7.80593	9.51307	9.69986	17.6818	12.2163	13.0344	12.0126	15.1899	8.3064	40.3134	32.631	22.392	67.1511	47.2915	35.3369	92.3886	110.917	146.478	35.6395	5.93389	32.641	31.6194	17.74	27.0968
IXRNA007_contig_302141	410.009	350.126	116.565	89.3944	69.3257	94.8048	97.7484	139.019	124.887	111.524	340.826	364.443	607.811	934.01	853.516	361.065	220.463	269.932	477.421	494.57	294.38	446.434	113.442	333.251
IXRNA007_contig_30263	434.885	309.218	417.648	852.611	733.515	746.692	490.86	690.34	514.847	2147.46	1572.42	1840.33	52.5536	540.905	121.875	112.451	75.383	135.921	178.495	432.422	404.825	300.597	424.758	199.6
IXRNA007_contig_302685	67.7584	88.8445	27.9356	13.4858	12.5791	5.70416	16.973	0.820846	12.8417	9.20745	24.3079	52.4857	4.62429	2.63929	2.12234	1.28892	0.749051	0.633407	0	9.45466	0.721144	0	1.28482	10.4104
IXRNA007_contig_30304	60.1367	57.5519	30.9703	20.6008	14.4806	12.1563	17.7841	5.77131	6.07198	8.92268	5.02688	7.95691	10.4738	27.5881	10.93	13.2916	6.30629	12.447	20.7897	12.3029	10.1816	8.64978	5.85832	4.2405
IXRNA007_contig_30317	19.5648	15.8575	27.3744	59.6935	72.2719	78.1216	15.1203	9.8163	20.9487	25.6669	29.6362	33.8433	1.01445	4.46522	11.7082	12.9707	33.9641	25.9496	3.62335	6.34926	3.92351	7.73031	6.78953	4.06028
IXRNA007_contig_303555	23.4494	16.0251	26.4876	62.0579	57.6473	55.6042	16.6144	12.6935	10.1836	25.648	33.8172	40.4887	0	0	0	0	1.42676	0	0	0	0	0	1.17874	0
IXRNA007_contig_30378	15.7908	7.85229	26.9518	30.5765	58.3292	55.9554	15.385	9.92631	9.51082	87.7365	140.373	85.5984	2.8062	1.65993	5.80106	5.98231	2.85353	13.8344	6.47451	4.76689	10.6216	3.40542	7.07242	3.10617
IXRNA007_contig_30382	369.558	296.544	639.512	1105.43	1020.31	1228.78	271.534	340.676	136.017	386.38	436.765	390.461	324.043	635.355	429.455	609.374	591.686	453.7	208.046	208.339	276.113	357.518	732.267	605.851
IXRNA007_contig_304034	70.306	71.9599	44.7233	14.8577	23.5131	16.3645	11.7735	9.33395	19.2459	42.5726	43.7543	54.8446	130.534	124.76	192.054	102.21	196.18	196.416	59.3695	15.8237	20.0943	38.9921	39.4405	33.8604
IXRNA007_contig_30413	64.1739	46.1085	230.49	529.448	658.366	516.685	81.0999	88.8544	44.8545	66.4265	62.1797	73.1878	0	0	0	0	0	1.02552	2.96996	0	1.08172	3.40542	2.22781	4.2405
IXRNA007_contig_3043	47.8988	21.51	48.5409	63.2036	110.053	118.799	19.6112	13.3874	9.98429	35.2826	82.6178	46.9229	9.7624	4.9632	24.796	9.50643	18.3624	11.0695	11.8798	5.93389	2.44456	1.60055	1.17874	12.8063
IXRNA007_contig_30537	335.155	879.653	668.563	391.314	1065.7	901.836	729.472	1600.67	226.407	196.631	102.006	75.4411	323.121	234.615	215.842	50.4037	80.4195	50.4815	120.61	305.674	447.012	23.1058	16.2666	92.9836
IXRNA007_contig_30564	9.81663	3.91886	11.4112	38.9103	35.7856	30.0233	3.24434	13.5059	6.84447	13.2701	4.10318	0	12.8453	9.95959	1.76862	12.7314	12.6483	1.77957	2.85116	1.97796	3.44071	0	4.16094	11.725
IXRNA007_contig_3058	136.859	182.598	62.1623	85.7675	36.2235	54.7001	21.2846	34.7378	39.7876	13.4979	18.4351	20.9749	557.985	598.273	639.354	286.563	235.758	250.216	62.3097	71.3649	9.39321	8.44545	14.0977	22.9941
IXRNA007_contig_30589	387.638	725.892	526.141	81.0095	83.1871	91.0519	403.92	283.369	365.465	25.629	40.8373	57.1859	50.6169	216.853	120.443	78.7	49.2162	104.874	223.638	175.643	50.8529	91.8443	140.494	224.853
IXRNA007_contig_3059	61.5369	132.141	57.9844	48.8495	23.2128	31.2396	21.8737	20.4027	28.0341	11.1818	7.81743	12.4635	389.297	334.609	467.923	128.554	169.849	165.49	38.6689	31.6474	5.27413	18.7979	11.8345	16.2305
IXRNA007_contig_30593	5.11623	8.66811	5.26564	2.71467	2.47703	0.975626	5.82273	3.23261	7.86616	7.96397	4.99771	1.70757	13.2668	26.0941	26.5292	65.974	48.4957	51.5674	51.4397	18.9291	9.61322	30.5296	50.1671	23.2486
IXRNA007_contig_306266	23.6704	22.0563	35.9726	53.7753	79.7342	51.3505	49.5188	40.9746	37.5366	101.481	109.959	100.218	6.58731	0	8.87845	5.80284	4.71545	5.01699	16.8694	1.97796	6.7592	21.6755	21.6534	6.69999
IXRNA007_contig_30658	88.9234	135.237	97.1857	55.461	36.0734	48.8073	85.5224	104.315	102.169	51.2579	27.2249	45.7699	74.1205	106.202	91.5435	124.013	67.1221	115.572	130.678	100.975	143.41	132.812	71.8912	126.293
IXRNA007_contig_30669	18.4384	7.13844	13.6491	24.6874	45.65	35.864	18.8001	30.4898	25.7747	229.806	225.014	179.603	2.63493	1.65993	19.4548	1.70768	6.32056	15.1213	14.0479	9.88981	16.6658	51.1154	19.7321	18.0221
IXRNA007_contig_30687	168.625	211.123	184.72	95.4732	53.888	64.9897	292.127	357.855	299.047	315.331	315.634	278.184	250.871	190.992	566.381	215.184	312.311	229.384	113.928	168.661	301.42	258.267	313.143	287.686
IXRNA007_contig_307135	21.7071	28.9835	20.7438	46.1421	43.8985	60.7165	9.41711	3.1903	11.114	38.1587	25.4844	30.569	56.9407	148.365	91.2429	93.2424	64.4112	70.4087	16.7803	4.60865	9.20987	17.8274	65.0309	20.6406
IXRNA007_contig_307795	53.0624	52.9847	28.5938	23.0966	19.2408	20.4491	16.7937	7.54839	21.2062	7.57479	18.3768	11.6009	63.6993	123.433	99.9975	113.441	111.188	119.302	134.331	149.751	46.8561	100.869	139.409	99.1112
IXRNA007_contig_30812	184.279	215.435	273.973	238.57	169.42	324.227	324.972	380.001	134.622	151.372	128.881	119.803	179.267	235.893	305.015	66.2677	76.66	96.9917	54.0533	124.374	529.289	40.2181	80.0363	147.453
IXRNA007_contig_30894	18.4226	17.4819	19.372	51.0752	35.0288	50.7326	14.5141	17.7793	19.1047	21.0252	31.1141	34.3274	10.5397	14.9394	21.2234	23.9292	11.7779	5.02704	11.8798	0	14.0562	10.2503	7.07242	10.6013
IXRNA007_contig_3090	182.389	110.391	135.341	54.4175	18.8092	20.3451	22.7787	11.001	23.9723	0.949221	6.80622	1.76038	108.151	219.094	256.414	80.3587	68.4347	83.4187	8.90988	0	0	0	1.17874	4.2405
IXRNA007_contig_3091	21.4124	0	31.3098	58.2267	111.235	81.1786	17.1267	27.2402	9.83477	74.4379	96.4927	71.9027	19.538	16.0515	6.57925	2.14819	42.9741	20.0177	23.7003	32.6364	27.6785	55.5254	45.4403	7.44208
IXRNA007_contig_30951	101.73	110.566	150.389	47.0908	50.479	59.8904	109.257	142.522	139.963	9.57764	10.8802	14.083	101.194	105.721	57.6038	145.669	108.263	94.2469	195.364	98.7201	115.89	87.877	89.9023	116.9
IXRNA007_contig_310266	32.0764	23.1562	49.691	79.8127	169.577	168.12	45.6854	44.918	19.6114	68.6097	46.3795	25.6047	12.147	37.5477	28.8638	35.1977	11.7351	31.2179	16.6615	20.0763	9.89435	55.9681	48.8704	28.1993
IXRNA007_contig_310643	71.1219	522.104	573.497	412.228	113.349	209.174	183.348	381.854	66.2684	39.4022	24.9691	19.7955	234.574	96.359	138.465	5.69951	14.5815	31.0872	10.4543	100.441	309.389	3.40542	24.7535	37.0726
IXRNA007_contig_31107	14.5749	23.0324	29.0719	36.1956	57.7036	46.0691	22.5481	31.5306	10.8731	24.7557	31.9114	24.0908	3.97874	8.34946	3.5726	11.6655	18.5622	5.07731	23.7597	12.026	25.5823	32.2153	13.7912	4.53734
IXRNA007_contig_31109	61.1158	48.0461	50.0859	15.3247	18.021	6.5432	15.3679	18.4648	17.4434	1.89844	1.94463	2.64057	16.0599	45.7311	14.1489	31.9129	42.2108	44.8814	19.9581	36.4341	21.231	20.4325	35.2207	22.4005
IXRNA007_contig_31112	39.5034	42.4373	27.028	12.1138	7.50616	9.10584	29.8991	38.7913	30.7835	41.2626	44.221	29.0463	6.60049	13.794	14.1312	6.54791	1.46243	7.32942	5.93992	17.8017	7.50479	17.6231	13.1547	28.6764
IXRNA007_contig_31129	46.3461	45.89	42.423	5.10825	11.8848	18.2117	10.2453	23.2122	24.1052	5.69533	7.77854	0	0	0	0	0	0	0	0	0	0	0	0	0
IXRNA007_contig_311472	0	0	0	0	1.25103	0	0	0	0	0	0	0	21.0794	8.29966	10.6117	42.2786	35.4907	57.258	23.7597	27.6915	38.4223	28.9461	29.4684	37.1044
IXRNA007_contig_31174	21.1702	18.9897	32.058	58.3216	53.8442	44.8593	26.4926	38.0805	14.3368	85.1736	110.066	97.6746	10.3816	9.92639	15.9883	14.1454	14.6671	0	0	11.8875	11.6544	3.43948	13.8973	18.6476
IXRNA007_contig_3120	81.8649	11.8731	21.4159	0.90489	3.75308	1.29433	343.072	372.072	205.808	46.7491	23.5981	33.3328	2.63493	0	3.62566	0.543846	0	0	29.1353	5.39984	43.8676	90.7205	71.3372	44.2709
IXRNA007_contig_31254	49.52	51.273	31.8918	30.1752	10.3648	23.6427	42.1678	60.3364	32.6358	21.1012	17.0058	19.0737	55.5047	58.5624	62.6267	59.3717	48.7382	70.2277	41.0151	38.4318	41.9547	12.1744	22.9618	17.068
IXRNA007_contig_3126	1.62646	121.419	31.7601	1.47409	2.50205	0.650417	2429.28	3983.57	1738.87	586.884	846.878	758.415	0	0	7.09215	0	0	0	654.431	1263.4	1942.37	699.338	1349.25	1092.5
IXRNA007_contig_31269	78.5962	117.857	61.2823	26.7745	38.2939	24.3581	55.1452	68.9172	109.163	43.6452	64.3091	22.8057	77.2692	262.468	320.049	78.2649	62.7348	113.913	73.2095	111.893	59.5983	47.727	40.0181	101.867
IXRNA007_contig_31302	55.4626	28.4154	40.3237	16.0837	11.6095	15.0962	3.41509	6.7614	4.98384	0	5.50331	0	5.67826	8.99683	6.79148	5.43846	4.26602	5.82131	0	7.91185	1.83342	0	0	1.07073
IXRNA007_contig_313180	6.84269	0	1.91919	5.838	9.38271	7.7855	0	0	0	0	0	0	25.0318	3.31986	5.30585	60.5192	62.3424	47.5457	2.96996	0	3.06181	3.40542	5.89369	6.36075
IXRNA007_contig_313367	4.8162	11.5963	32.2382	29.1827	27.1661	1.48946	15.8204	19.7765	22.5934	22.8478	4.88103	8.07134	9.67018	0	14.4319	130.142	101.393	89.3104	34.9564	41.2405	42.7003	7.25355	17.7046	10.6225
IXRNA007_contig_313687	128.543	175.336	287.636	80.433	102.459	34.1469	32.6739	49.7416	75.4719	52.5109	78.4174	17.3485	144.368	205.616	184.431	2.30591	10.1942	39.9549	107.245	294.4	133.962	24.0253	24.8714	37.2846
IXRNA007_contig_31447	29.4867	26.2228	40.4138	58.6865	73.354	74.8305	35.0901	36.388	16.4799	14.5136	7.61324	8.59065	0	0	0	0	0.713382	0	0	0	1.22228	0	0	2.10965
IXRNA007_contig_31457	42.4194	23.9866	86.308	142.447	147.308	126.109	79.9644	131.648	95.889	185.326	211.518	118.13	40.9994	13.0471	19.8969	52.318	92.7824	40.2063	19.7799	11.2942	90.1675	34.3778	124.31	107.158
IXRNA007_contig_31471	51.257	58.9431	80.0793	35.6337	22.1057	28.7354	39.6748	31.0313	12.8915	8.0494	11.4442	15.0688	11.8176	3.75145	9.33829	0	5.69279	17.8762	0	7.4767	7.49257	0	4.62065	4.65395
IXRNA007_contig_31496	57.9102	137	150.348	80.1995	55.1265	87.5072	57.7065	65.4815	59.424	45.8474	57.1917	40.1366	659.048	750.488	615.213	201.006	256.133	251.181	309.737	961.448	1612.85	111.817	143.747	243.585
IXRNA007_contig_31497	59.3472	42.4155	86.3288	104.748	146.37	134.448	60.1739	41.1269	70.7705	157.837	124.019	159.534	5.4543	1.67653	1.87473	3.3229	12.3843	9.109	17.8495	0.791185	6.19695	3.62678	24.8831	7.6223
IXRNA007_contig_31506	213.402	181.513	203.697	69.516	67.6868	63.4027	60.9935	111.136	106.613	51.0871	26.5929	17.9295	217.948	245.62	173.819	263.303	256.946	272.918	131.153	112.15	74.1068	46.0584	40.2892	65.9398
IXRNA007_contig_3151	14.7381	9.46936	22.864	35.7577	54.745	40.3519	24.2642	23.7114	0.83064	55.0833	34.984	64.2538	10.5397	27.8703	3.48417	20.639	14.981	20.5606	8.90988	5.93389	4.42465	15.3244	12.4121	20.1424
IXRNA007_contig_315211	466.966	1755.69	2365.29	1360.58	1209.08	1025.71	984.528	1335.39	222.595	229.028	336.723	126.483	549.382	596.862	427.297	121.854	142.99	175.313	166.318	444.23	2906.48	108.327	591.349	649.656
IXRNA007_contig_315883	69.7112	341.982	432.815	439.039	98.0993	432.248	160.979	313.301	36.4235	32.881	20.9923	4.45376	121.72	73.3026	72.4955	10.0557	27.2726	40.2465	15.9487	107.206	171.4	4.68246	12.6714	38.843
IXRNA007_contig_31596	29.0604	12.7254	19.7392	58.577	90.9685	84.6713	16.1278	20.1488	6.64512	95.3398	108.384	66.8152	13.0165	10.0426	7.07446	11.5241	27.7006	13.1105	12.6817	7.91185	16.6597	50.1449	47.8449	8.71423
IXRNA007_contig_31628	171.794	195.506	297.003	559.353	581.127	677.911	295.943	211.956	191.695	212.758	212.908	155.855	137.042	184.186	183.388	226.49	187.876	158.613	112.858	128.864	86.1218	117.487	227.779	269.59
IXRNA007_contig_316869	19.7491	5.88557	24.3952	112.557	66.6172	161.531	17.8951	31.226	3.20627	30.6693	25.2705	40.7264	0	0	1.76862	4.92725	0.713382	6.03245	2.96996	0	0	1.70271	2.35747	2.12025
IXRNA007_contig_31736	16.9225	13.3882	19.6838	48.7619	30.8253	29.2298	31.5213	22.7129	12.8749	14.7224	2.6836	9.31241	15.0849	12.6819	21.7186	8.30997	24.1836	11.1299	12.3847	12.837	11.4161	22.6461	30.3761	26.4395
IXRNA007_contig_317496	5755.34	8485.84	6377.95	2111.01	3189.67	3083.84	2331.63	3217.85	2514.06	2263.47	1883.88	1258.35	2870.5	5151.65	5155.88	1166.63	1063.71	639.158	3413.64	5991.03	4114.07	588.559	284.795	718.765
IXRNA007_contig_31802	60.5368	27.7161	59.0652	106.543	111.836	105.199	45.25	23.2206	16.6128	93.0237	59.3113	70.4152	9.22224	9.97619	20.1622	8.74505	14.6529	2.01082	0	0	0	0	3.53621	1.10253
IXRNA007_contig_318313	3.33186	86.5573	19.5106	2.54683	1.30107	0.66993	738.761	976.341	1012.75	488.232	574.056	297.328	0	0	3.69641	0	1.40536	0	443.296	530.746	788.009	1352.29	947.363	933.727
IXRNA007_contig_31866	1064.7	444.543	2210.83	3472.26	3956.82	4559.61	854.294	1483.2	391.929	913.834	1066.53	1260.85	281.094	442.77	372.47	693.551	715.921	607.97	173.327	538.876	677.711	538.585	1123.48	612.933
IXRNA007_contig_318821	5.98472	1.81375	15.0971	61.5398	24.2449	50.5765	6.71065	3.48648	5.89754	10.9066	3.22809	1.4083	0	0	0	0	0.713382	0	0	0	0	0	0	0
IXRNA007_contig_319008	0	0.735697	0	6.57505	0.625514	0	0	0	0	2.88563	1.96408	0	296.574	366.928	436.689	911.829	892.64	932.606	261.356	276.677	239.004	715.446	962.286	1090.28
IXRNA007_contig_319558	97.2241	25.8004	115.976	405.77	439.254	287.901	77.8726	87.7205	41.3492	1121.37	794.033	1248.31	38.0483	20.7823	28.5808	127.891	18.6977	48.1088	82.1194	19.4829	24.8795	99.9492	99.7447	141.548
IXRNA007_contig_31980	21.9229	22.1	14.8893	38.4797	54.1757	55.9814	77.9921	107.302	41.9058	206.313	192.334	196.423	22.9634	74.3151	36.0267	8.26102	12.313	0	23.7894	7.63493	35.2383	48.2038	71.5729	51.7659
IXRNA007_contig_32049	32.1554	34.5705	41.1136	69.2314	102.334	101.465	195.582	261.325	88.3717	206.522	228.475	336.646	27.1266	23.405	48.0356	34.6267	31.2675	26.8142	105.879	153.252	242.463	252.342	299.387	228.892
IXRNA007_contig_32109	187.458	368.737	324.377	53.6804	33.3023	89.0682	169.5	213.496	373.447	17.086	10.6955	7.04152	18.4445	107.912	40.5897	29.3623	43.5234	25.9094	106.889	247.265	263.597	89.9883	54.1748	65.5052
IXRNA007_contig_32182	0	0.728412	5.54278	108.237	190.031	101.751	19.2782	29.652	17.4517	1115.19	1306.15	1140.6	0	0	0	0	0	0	0	0	0	0	19.3784	0
IXRNA007_contig_3224	111.973	72.5353	48.146	23.3082	12.8981	27.3175	24.1703	13.709	20.5085	5.6099	4.02539	2.18287	247.933	67.2438	208.997	46.3846	85.299	106.945	13.6915	13.9249	12.1006	5.10814	1.17874	8.4598
IXRNA007_contig_322965	10.4167	3.10304	33.1943	78.1781	64.7156	73.8744	45.9671	53.9643	36.1411	72.7673	52.7385	14.1799	2.77985	1.87572	0	2.32766	0	7.48024	1.42558	0	1.14283	0	0	0
IXRNA007_contig_323104	251.737	86.3314	451.39	1489.1	1154.82	989.116	288.959	306.192	177.258	2947.91	2885.33	2626.34	65.7282	40.1371	68.9229	147.779	66.8011	101.677	48.8261	41.2405	47.3205	80.0275	230.679	114.631
IXRNA007_contig_323255	0	0	0	2.18925	0.625514	1.30083	0	0	0	0	3.88927	0	290.224	369.7	364.299	841.694	581.556	704.781	282.146	276.4	141.338	417.182	556.6	672.554
IXRNA007_contig_32359	462.092	430.754	287.739	180.971	206.663	152.178	392.727	513.875	645.548	18.7281	51.2703	93.7402	187.106	76.3901	103.305	277.699	147.784	224.367	464.175	303.34	756.762	486.107	939.831	752.71
IXRNA007_contig_32402	27.6234	34.789	43.7741	124.919	137.569	84.7104	113.219	147.49	63.3197	59.165	86.089	52.1424	37.8375	48.9016	28.3332	46.8795	64.825	50.9239	29.6105	73.3033	100.086	59.3906	66.9405	49.3489
IXRNA007_contig_32497	19.0227	28.7941	41.5916	92.0507	63.9087	66.0824	48.5797	53.6511	24.371	33.7068	40.1956	38.6667	0	1.65993	0	0	2.85353	6.03245	2.96996	0	2.44456	1.70271	0	2.12025
IXRNA007_contig_32501	284.898	227.775	295.77	87.5408	109.665	109.088	52.6607	72.8945	61.6168	4.15759	3.88927	13.6253	86.834	113.656	36.2212	48.0978	42.4034	73.4249	60.8545	30.3815	19.5259	10.4206	21.3351	26.1003
IXRNA007_contig_32545	66.0267	53.9171	31.3306	10.7127	18.4589	15.5905	21.4809	32.0214	32.9432	23.7305	45.2808	34.0897	16.5869	9.46161	13.2646	6.12371	4.25175	4.02163	4.95983	24.863	13.0662	12.9576	21.7006	22.8139
IXRNA007_contig_32562	32.9923	23.7171	18.5198	71.8658	41.8844	56.04	40.8445	73.453	29.5292	16.0134	30.521	46.0075	1.34381	0	0	1.20734	0.0214015	2.99612	0	0	5.39025	0	1.20231	1.29335
IXRNA007_contig_32630	33.4766	49.8016	29.2451	15.0328	6.40526	8.13022	24.1447	25.0739	34.0811	4.60372	9.62594	12.9564	0	3.43606	0	0	0	1.06573	12.5332	12.6985	5.7936	14.2176	2.25139	15.4248
IXRNA007_contig_32635	93.5027	90.1338	113.572	31.6638	31.5822	51.7797	7.92301	1.86171	20.0516	3.92028	16.6266	7.68406	342.356	491.107	509.892	165.231	257.088	315.909	21.1164	17.1885	2.34678	0	13.968	12.7215
IXRNA007_contig_32636	381.527	363.121	253.457	51.2139	24.8329	69.7833	33.7411	40.5769	49.2569	17.2379	13.8069	3.82882	58.8379	155.154	125.43	47.1134	68.0495	112.224	15.8596	10.681	1.75397	2.75839	2.21603	0
IXRNA007_contig_326471	0	0	0	1.4595	0.625514	206.026	0	0	0	0	0	0	0	0	0	0.543846	7.13382	0	0	0	0	0	2.35747	0
IXRNA007_contig_32660	83.6914	1.45682	0.692847	0	0	0	12.8066	0	0	0	0	0	0	0	0	0	0	0	0	0	0	0	0	0
IXRNA007_contig_326633	0.526361	2.18524	2.72289	2.76575	4.3786	171.151	0	0	0	0	0	0	0	0	0	0	11.7637	0	0	3.95592	0	0	0	0
IXRNA007_contig_326748	0	0	0	0.722452	0.625514	130.506	0	0	0.83064	0	0	0	0	0	0	0	2.85353	0	0	0	0	0	0	0
IXRNA007_contig_32741	86.7969	100.543	54.0421	15.3247	20.0164	36.3193	65.749	56.6976	37.3788	28.4766	25.2802	28.1661	23.7407	13.2795	35.2485	15.7661	8.56058	17.0919	17.2258	21.7576	15.2724	6.75977	38.0614	32.8533
IXRNA007_contig_32763	19.4754	16.0251	48.9219	113.841	113.418	108.242	31.5896	16.0784	14.9515	10.4414	12.6401	12.3227	0	0	0	0	0	3.01622	0	0	0	0	2.35747	6.36075
IXRNA007_contig_328222	17.3699	18.9606	41.6471	117.862	142.811	94.3626	75.6955	109.993	76.992	391.81	274.466	149.183	0	0	0	0.543846	2.12588	0	0	0	0	1.70271	1.17874	0
IXRNA007_contig_32867	113.499	71.4864	185.26	524.595	512.465	517.472	87.9386	78.6912	51.4997	138.415	162.358	199.961	0	0	0	0	0	0	0	0	0	0	2.35747	0
IXRNA007_contig_328791	150.371	119.168	71.4741	36.7064	23.2003	35.3242	23.0775	26.1063	39.663	14.7794	18.6101	30.2081	213.916	174.724	132.045	188.579	229.595	314.974	229.548	107.641	53.9147	74.9534	175.502	126.441
IXRNA007_contig_3289	69.7744	91.8237	41.7787	17.1856	6.48658	10.192	35.9182	38.1482	59.0086	0.958713	4.57961	18.9153	0	24.3678	2.05159	3.06185	5.57864	1.00541	8.79108	2.69003	7.187	4.85273	16.8442	11.6826
IXRNA007_contig_32894	82.9229	68.682	60.3054	23.6658	21.0736	24.7224	40.5542	43.3525	59.0585	2.99005	5.97003	11.4777	14.9927	42.6768	31.2691	22.7219	36.6321	23.4863	43.2426	51.8226	12.675	24.3318	19.9207	20.7997
IXRNA007_contig_32903	128.885	132.811	131.502	27.8837	17.5144	22.1337	95.5286	95.6412	64.6404	7.59377	0	20.2444	120.772	154.556	147.326	49.6803	118.407	102.723	65.6064	110.489	43.8309	20.705	128.86	122.243
IXRNA007_contig_32933	70.5324	27.7234	45.333	93.5612	164.635	172.113	40.9043	26.3601	32.5445	119.232	168.386	158.205	40.8413	39.7554	33.0908	39.6953	69.198	37.18	8.37529	11.8678	25.9734	32.2664	55.047	13.824
IXRNA007_contig_329448	163.114	33.609	240.231	386.716	526.076	533.681	90.0645	59.5748	64.5241	200.789	226.55	125.401	7.73351	6.77252	3.53723	1.66417	9.33817	8.88781	2.70266	4.03504	4.32076	1.73677	8.0272	5.9261
IXRNA007_contig_329480	179.247	629.239	659.625	320.572	494.906	593.623	444.764	914.574	135.452	127.338	112.312	64.0866	402.854	348.685	281.174	86.874	125.248	86.7466	264.118	692.227	694.682	29.1164	96.5386	138.315
IXRNA007_contig_32961	121.605	190.327	190.145	39.3773	57.3971	47.4154	119.375	85.4695	112.984	15.1875	10.6955	37.989	107.821	147.435	81.3563	115.149	79.806	168.104	205.224	199.537	77.7064	88.541	163.809	304.797
IXRNA007_contig_329977	404.003	409.717	322.867	169.375	174.781	160.959	168.859	114.174	190.15	41.6993	43.8612	43.5078	410.679	350.08	187.049	336.043	445.728	583.277	228.776	153.332	88.1874	86.5999	111.379	192.572
IXRNA007_contig_32999	17.3699	15.2967	39.4854	45.2372	70.0575	52.0269	23.9142	17.7709	17.4434	30.3941	39.865	40.4887	1.31746	0.97936	0	0.543846	0	0.924975	8.90988	1.97796	0	13.6217	1.20231	0
IXRNA007_contig_330041	75.2749	82.7768	28.4899	15.3904	13.1796	13.5742	23.6922	23.5422	27.2201	19.0129	38.6593	26.168	222.77	264.344	268.193	124.155	116.167	189.238	64.6263	34.3176	46.471	47.8292	24.7535	42.6065
IXRNA007_contig_330221	101.156	237.936	549.698	767.938	901.547	1082.81	616.014	573.83	164.616	77.447	37.5801	106.881	23.8988	22.7245	77.7483	109.971	61.7004	73.4451	49.1231	38.0758	18.6459	37.9705	108.55	340.226
IXRNA007_contig_33031	33.8082	34.2864	60.9913	84.1402	132.671	98.7594	57.8431	58.3816	46.7899	95.1215	77.8145	66.6832	7.58859	17.5289	8.84308	13.9333	13.5899	12.6179	5.93992	3.95592	10.6277	1.71974	10.7619	5.82009
IXRNA007_contig_330376	37.4032	29.5735	64.2408	127.684	74.0858	97.1984	37.7709	27.9511	12.4596	37.0006	64.6494	45.7787	42.1983	26.5589	56.5957	59.8231	28.6351	40.7793	26.7296	21.1444	18.1875	39.6391	59.0312	42.8079
IXRNA007_contig_330483	11.5326	4.21022	20.6399	29.8833	43.2105	41.5096	4.25179	3.38493	8.3147	10.5458	50.2493	17.4278	31.5532	14.8896	13.9367	12.5683	15.6587	25.6178	15.6814	27.9882	9.18543	24.0593	57.2041	48.0025
IXRNA007_contig_33073	49.5042	40.2521	54.437	88.11	103.397	106.265	42.3813	45.8743	45.4028	97.9027	83.1428	82.9403	16.8767	41.1995	12.3803	19.0292	30.6897	29.4283	23.7597	12.2436	46.4955	31.5683	21.9245	14.8842
IXRNA007_contig_33076	90.8025	189.526	110.121	34.7653	20.6982	36.8917	103.161	130.498	90.7225	186.427	116.095	185.095	130.521	328.716	301.62	136.386	139.659	210.925	72.4076	104.931	139.926	114.422	59.7856	43.815
IXRNA007_contig_33085	24.7337	26.1791	50.5986	69.7568	74.2735	100.932	44.7206	37.4543	51.1176	31.2958	46.1364	34.3802	56.203	136.297	118.108	163.371	55.6224	50.0794	103.265	69.466	47.5894	128.487	73.5178	115.776
IXRNA007_contig_33100	31.4764	60.1596	42.3953	20.9803	12.7417	20.254	42.1337	44.9519	38.3506	86.8253	76.5019	84.9647	55.1753	123.482	223.217	35.883	82.26	91.4016	41.9358	43.5349	30.8442	42.9083	37.3895	19.7819
IXRNA007_contig_33147	208.907	146.061	266.545	403.128	544.034	540.562	144.774	129.44	231.15	985.035	1102.75	887.002	45.4393	81.1707	67.2958	71.146	107.25	52.0198	66.0519	53.0489	75.9218	101.158	109.151	74.2618
IXRNA007_contig_33173	1.76857	21.8232	34.58	6.06422	14.4932	6.90743	15.0349	4.58658	9.53574	27.1287	31.7753	8.64346	1.26476	6.80572	22.3199	78.1017	55.016	40.5179	13.3648	29.531	30.4347	1.78785	88.1695	71.2511
IXRNA007_contig_33212	176.178	133.066	84.8322	49.3822	20.9547	40.2673	4.87504	13.9798	13.5477	5.18275	0	5.26353	483.166	355.624	1167.09	392.423	376.58	294.695	123.996	19.8192	8.53762	14.6944	7.56749	45.0659
IXRNA007_contig_332177	40.8088	149.31	312.017	115.155	234.418	175.144	135.024	436.698	32.4448	28.3817	24.4635	19.3378	79.5484	79.5107	107.744	12.3616	22.6784	1.23665	18.978	222.837	133.442	5.60192	19.7321	65.1235
IXRNA007_contig_332209	97.9768	262.6	80.2456	45.3394	55.3517	18.8231	40.2298	64.1783	20.5666	57.6177	69.4137	45.8227	721.904	809.748	658.562	172.666	369.303	149.012	549.472	1134.74	1100.73	101.584	41.3619	70.6892
IXRNA007_contig_332932	39.1507	45.4821	21.0141	18.3167	8.16295	9.35951	0.998914	1.4386	3.79602	3.79688	1.92519	1.76038	11.2907	11.6029	4.98749	10.3113	8.42504	8.57613	0	0	2.34678	0	1.17874	1.50538
IXRNA007_contig_33357	41.0614	42.3936	75.9153	160.545	167.137	162.559	58.9103	37.2342	42.3626	55.0548	54.3914	70.4152	21.0004	11.6195	12.3803	11.9646	26.3951	12.0649	11.8798	15.8237	4.88912	11.919	16.5023	16.962
IXRNA007_contig_33365	18.9806	25.2031	24.3952	56.2856	35.8232	63.4677	22.7018	82.44	26.6884	23.4173	22.6647	27.902	20.4338	11.1049	2.14002	8.46768	6.27776	14.2466	9.56327	16.0413	28.3874	0	16.8324	7.64351
IXRNA007_contig_33425	165.909	96.5365	95.7723	32.7658	44.6304	39.2787	45.5061	30.3628	44.6386	21.4524	19.9033	16.4771	22.1202	15.9519	23.0981	3.3936	9.13129	5.9118	8.90988	7.65471	1.83342	1.70271	5.36325	0.985917
IXRNA007_contig_33430	67.6479	68.4198	97.4628	44.0477	22.5873	33.5876	732.853	1078.37	825.606	1111.69	1037.83	920.758	58.4558	69.1362	49.645	69.0685	88.759	77.8387	1055.02	1086.83	2068.39	1504.06	947.952	707.231
IXRNA007_contig_334306	272.602	228.751	217.228	68.7351	23.3254	27.5517	18.9452	11.6357	33.5661	13.8302	14.332	12.8596	701.812	648.801	767.827	409.755	512.843	779.111	82.2382	15.9819	24.9162	9.21167	28.384	28.0615
IXRNA007_contig_33449	370.669	365.051	415.009	87.0519	192.352	128.848	261.912	302.334	193.747	56.023	92.4187	58.3654	1.31746	0	7.07446	3.26308	0	0	37.9858	11.9667	13.8851	32.3515	27.2524	19.8137
IXRNA007_contig_33487	362.668	503.53	154.346	67.8011	34.3032	52.4627	185.499	128.627	189.494	255.265	210.682	252.562	1.31746	0	5.30585	0	0	3.01622	35.6989	73.6989	73.4956	45.9732	78.5275	20.9587
IXRNA007_contig_33559	38.4296	12.2883	42.5963	96.4365	97.0922	63.9035	20.4479	19.0656	16.0064	48.1255	31.9309	34.8555	20.9081	34.7092	5.30585	12.6118	32.5516	10.1747	26.6999	23.5773	13.0112	11.919	18.129	11.5978
IXRNA007_contig_33565	109.251	64.3334	159.93	224.281	250.606	239.932	67.7298	80.4429	68.0294	119.554	148.492	89.9994	65.5701	63.1272	49.3797	43.3772	92.4757	38.0245	59.3992	65.9848	58.211	59.4757	94.134	35.6732
IXRNA007_contig_33589	152.308	93.2222	159.175	307.32	413.671	296.733	86.2311	68.3756	131.507	70.119	118.448	129.133	228.25	118.137	182.574	197.742	143.047	135.298	72.7046	93.162	34.9633	59.9525	84.5155	140.594
IXRNA007_contig_336271	21.1755	3.98442	66.1184	96.4	98.9375	127.931	19.7563	39.9422	6.90261	14.1719	24.3663	22.3128	17.2719	19.388	8.61316	23.9347	33.0438	38.7384	8.07829	26.8805	44.3321	20.7901	88.0399	30.5952
IXRNA007_contig_33653	326.817	247.405	315.654	650.003	554.562	696.903	151.195	161.605	184.452	108.705	77.6881	138.815	338.153	137.824	242.902	243.436	190.68	274.507	171.456	79.3558	31.9076	33.9521	90.2559	257.006
IXRNA007_contig_336757	31.0816	41.2281	37.3306	26.6359	2.46452	7.66842	7.10339	2.48792	10.898	2.13575	0	0	448.78	339.439	297.817	132.53	430.647	461.744	25.215	13.3315	2.51789	11.1528	7.75609	6.65759
IXRNA007_contig_33690	15.2066	11.3195	13.171	31.3209	61.8508	56.5538	57.4845	76.5671	22.6349	78.6715	51.2703	61.138	11.8703	9.95959	10.6117	29.9061	20.6667	13.01	14.2855	41.5372	32.1215	37.5107	108.833	64.9751
IXRNA007_contig_33723	99.2506	43.5882	115.74	211.117	267.42	194.371	146.687	170.99	100.964	191.391	172.022	113.588	3.25413	3.31986	0	0	6.4347	1.00541	0	0	0	0	2.73467	0.816297
IXRNA007_contig_33727	136.954	214.292	116.024	62.1893	45.8126	57.8872	118.393	148.996	168.155	275.891	229.302	236.709	107.373	485.995	378.218	122.333	100.301	217.078	61.9237	91.006	117.999	97.293	90.751	86.1882
IXRNA007_contig_337632	0.542152	0	0	0	0.744361	0.767493	0	1.06625	0.730963	0	3.39339	0	9.85462	25.9115	5.16436	45.161	41.7328	28.0509	128.599	285.618	332.087	362.456	272.123	104.274
IXRNA007_contig_33774	39.1823	34.7526	26.1896	14.7847	10.396	13.3856	15.2484	16.2731	26.0489	2.84766	4.29764	3.14228	35.3343	44.9178	53.2884	35.5132	33.1437	56.886	40.6587	28.5222	14.9607	14.2006	32.7217	28.1887
IXRNA007_contig_33775	34.2871	41.9784	22.566	2.80954	7.73135	15.2913	12.1492	13.0151	38.3839	0	1.06955	5.26353	3.88651	11.8187	4.10319	0	1.33402	7.27915	3.02936	11.7887	6.78976	1.70271	11.0919	6.98623
IXRNA007_contig_33798	16.8067	15.4788	20.9378	33.3861	32.4454	53.5749	34.9961	30.4136	12.4596	41.424	67.7705	47.8823	2.60858	0	0	0	0	2.01082	8.90988	0	3.0557	1.70271	3.53621	3.91186
IXRNA007_contig_33831	2161.56	2338.42	1520.83	735.624	230.664	529.83	225.08	245.831	416.483	146.322	68.5192	92.7544	7028.19	6831.93	8125.71	4329.55	5160.91	8328.31	489.123	218.565	203.931	126.392	215.202	305.571
IXRNA007_contig_33873	45.2934	76.4906	78.9638	13.8725	25.6461	18.8621	38.9747	40.6107	15.3004	4.74611	15.5571	7.05912	3.92604	3.31986	0	5.43846	0	0	2.96996	1.99774	1.22228	6.81085	1.17874	1.06013
IXRNA007_contig_339161	110.341	72.2949	134.038	227.478	277.065	349.58	18.0146	6.92218	16.2805	15.1211	3.99622	8.45862	287.431	189.946	242.495	440.129	510.175	558.705	18.5622	11.9667	10.1938	22.4247	14.5574	67.2332
IXRNA007_contig_33917	47.3356	41.5851	23.8478	7.3048	4.3786	9.75626	35.2864	8.46233	18.922	0.949221	4.86159	8.8019	151.969	156.316	253	101.46	100.794	94.9708	61.8049	23.7355	4.88912	5.10814	21.2173	30.7436
IXRNA007_contig_33923	108.025	106.45	123.022	278.67	385.892	273	115.866	78.9281	114.246	143.143	310.49	406.058	33.345	14.2588	25.698	43.6165	24.9969	37.3107	97.7117	29.5705	26.4929	46.484	132.089	93.3335
IXRNA007_contig_33976	86.6916	39.48	72.07	191.289	153.082	207.477	128.185	162.138	77.3824	104.215	111.35	101.248	46.1771	39.772	37.9014	13.2807	63.2413	45.1428	52.0634	42.9218	75.2129	38.7708	37.4603	47.5996
IXRNA007_contig_339778	100.435	136.468	164.267	79.6741	69.113	31.0184	17.6731	51.9756	64.6155	53.1279	13.2527	20.7373	104.053	121.49	95.346	11.6274	5.79266	26.1909	80.3671	241.905	88.9819	0	20.1093	9.98638
IXRNA007_contig_340439	1478.9	1489.93	1120.18	715.133	550.283	565.408	508.396	368.509	526.817	652.95	652.094	563.55	2513.48	2702.49	3249.18	2602.48	3483.1	4052.63	718.671	314.397	333.212	613.555	847.866	719.168
IXRNA007_contig_3405	17.5489	11.6692	18.0279	33.0139	53.7754	42.5893	17.9292	32.1568	24.9192	12.4823	14.8473	22.9025	0	0	0	0	0	0	0	1.97796	0	0	0	3.18038
IXRNA007_contig_341313	0	0	0	0	0	0	0	0	0	0	0	0	52.6985	23.239	41.4563	72.7992	93.4387	116.446	17.8198	0	0	0	0	11.6614
IXRNA007_contig_341378	0	0	0	0	0	0	0	0	0	0	0	0	18.0756	9.7936	12.8932	62.9502	43.716	53.2364	11.8798	3.95592	3.66684	3.40542	25.8143	25.443
IXRNA007_contig_341511	2.61075	9.61504	1.41341	1.76599	5.37316	4.42284	0	1.90402	7.60866	65.9234	46.9921	92.2879	217.315	167.587	178.63	53.0522	73.2286	62.7676	116.601	60.13	29.7808	79.9253	142.615	90.2379
IXRNA007_contig_341633	1244.78	1650.74	958.263	691.161	449.044	603.828	512.195	451.135	619.225	468.754	468.812	539.327	3654.8	5614.79	8131.92	2838.06	3491.99	3171.63	860.932	744.505	426.667	638.177	505.926	527.519
IXRNA007_contig_341961	12.4484	15.9158	10.85	2.9117	6.19259	4.92366	1.70755	2.43715	6.57867	11.3242	17.4336	8.8195	99.6924	122.453	96.4603	54.4118	61.9715	29.6193	71.3978	54.6511	49.3862	69.6069	263.33	78.0677
IXRNA007_contig_34205	90.5393	111.615	100.338	21.1336	16.3634	31.2526	99.9853	114.343	89.9749	28.695	27.7402	37.3817	7.81255	4.9798	19.4194	14.1618	12.2773	4.61482	39.4708	17.9401	33.1421	27.1072	67.1409	31.3691
IXRNA007_contig_342067	0	0	0	0	0	0	0	0	0	0	0	2.64057	0	0	0	90.7081	0.713382	9.01851	0	0	0	15.3244	0	27.5633
IXRNA007_contig_342713	0	0	0	0	0	0	0	0	0	0	0	0	0	0	0	64.7177	6.99114	23.1244	0	5.93389	0	1.70271	0	19.3155
IXRNA007_contig_342832	0	0	0	0	0	16.9109	0	0	0	0.949221	0.972317	0	5.26985	0	3.53723	22.7654	740.818	13.191	0	0	0	0	0	1.06013
IXRNA007_contig_343109	0	0	0	0	0	0	0	0	0	0	0	0	0	0	0	82.1208	3.61685	4.02163	0	0	0	1.70271	0	19.0823
IXRNA007_contig_34354	13.9749	28.6266	22.3928	81.9509	49.8222	78.9607	58.8762	55.2675	34.6211	36.6589	84.1832	76.5765	6.60049	7.1709	8.0472	0.875592	3.97354	7.70142	7.4546	5.95366	25.9612	14.3709	19.3902	23.8422
IXRNA007_contig_34405	71.9641	88.6041	54.7072	20.8417	24.2699	37.0738	16.2217	25.4039	20.7411	16.7917	11.6678	14.972	17.1402	11.5365	7.58736	8.02717	7.8472	13.6735	5.93992	1.97796	6.72864	1.70271	17.8343	14.4601
IXRNA007_contig_34438	10.8272	5.8273	18.014	25.8696	49.7096	29.2688	16.2217	7.61609	18.2741	12.3399	30.1418	14.0918	0	1.65993	3.53723	0	2.14015	0	14.8498	0	0	0	3.53621	0
IXRNA007_contig_34451	42.3194	59.6716	45.0351	108.952	107.601	89.7381	57.0662	58.5508	43.1766	74.6562	100.761	88.107	3.67572	22.6083	21.2234	8.15225	18.5479	17.3433	8.90988	17.8017	5.50025	20.1771	15.3943	23.3652
IXRNA007_contig_34507	284.319	295.684	177.909	64.3348	98.2494	101.14	83.7978	77.0072	130.178	101.14	95.0926	108.422	456.106	513.417	550.729	180.106	471.139	295.61	60.4387	61.8113	64.7563	93.6492	64.9602	51.5009
IXRNA007_contig_34529	19.807	5.12074	28.2127	31.3136	53.9193	44.5016	38.7015	29.762	46.7567	170.774	179.12	158.496	15.8491	24.318	36.7695	7.10263	1.66931	18.1175	7.5437	14.4589	23.1744	17.1804	24.2231	7.88734
IXRNA007_contig_34567	17.2173	10.3143	42.7625	45.2518	87.2216	91.0845	80.229	69.3318	71.4516	263.969	227.231	300.998	13.9915	13.2961	25.2028	3.84499	23.9625	19.515	44.9652	21.1246	40.873	29.1334	47.232	36.7016
IXRNA007_contig_34573	32.008	47.8931	30.7901	15.7918	11.4469	22.2053	36.4646	59.2871	34.4051	0	4.81297	6.26695	12.7267	0	2.14002	0	1.49097	3.58931	13.3351	4.66799	4.93189	2.41785	7.63822	4.27231
IXRNA007_contig_346	80.5122	102.473	71.8483	24.1255	29.0051	36.2022	57.7065	101.091	58.0368	11.3812	16.6072	23.7475	26.2307	24.7164	28.8815	17.2182	39.7782	25.7083	20.6115	59.418	48.9767	4.41002	19.9796	21.1919
IXRNA007_contig_34609	20.6123	15.2967	22.1365	62.6636	65.0347	66.8044	0.853773	0	0	3.84435	5.89224	4.50657	0	0	0	0	1.44103	0	0	0	4.88912	3.49056	0	1.06013
IXRNA007_contig_346356	455.76	479.827	415.889	235.33	153.332	153.505	109.667	83.2947	137.878	140.969	89.4823	115.041	1458.38	1483.98	2246.67	1562.43	1936.9	2083.34	260.733	179.638	95.7533	241.955	296.771	227.1
IXRNA007_contig_346467	175.952	105.263	142.747	75.967	13.7613	18.1141	4.21764	5.15356	74.0183	23.7115	5.12411	12.6307	581.238	782.874	1081.54	558.405	561.446	1333.13	126.847	14.2809	11.3489	42.9083	27.111	103.914
IXRNA007_contig_34654	27.6708	17.2488	31.0257	64.7361	46.6508	55.5066	10.2367	4.89969	3.43054	0	1.04038	1.76038	8.15509	11.5531	1.76862	2.27872	0	9.19948	0	4.23284	1.09394	0	1.17874	6.62579
IXRNA007_contig_34655	13.4696	6.61399	24.7208	54.2788	26.7657	54.3034	8.53773	0	4.62666	1.89844	2.6836	0	1.48873	0	0	9.04416	2.85353	3.78033	0	1.97796	0	0	0	2.90474
IXRNA007_contig_3466	117.373	83.4761	109.477	9.44296	6.88065	9.75626	13.6604	12.6935	19.9353	0.949221	1.94463	5.28114	453.299	1153.6	1293	264.581	226.213	396.804	44.5494	15.8237	2.44456	3.40542	12.6714	28.2417
IXRNA007_contig_347	106.672	140.496	97.2273	49.7762	53.7942	54.3034	148.522	128.577	89.9915	57.6082	67.0413	51.6935	41.5923	56.8693	36.8756	38.1508	44.4365	64.1752	43.9554	156.318	79.4298	61.2466	85.2934	70.2651
IXRNA007_contig_34766	94.7818	36.8868	108.285	168.499	223.865	158.669	43.5339	36.9381	49.8135	231.297	326.942	222.16	19.6565	8.36606	9.76276	32.6471	19.3612	34.4453	59.2804	19.7796	36.375	84.8632	52.7131	39.0868
IXRNA007_contig_347766	20.5333	20.5777	21.7693	16.6091	14.9998	14.3092	19.6368	15.8076	13.2155	44.0913	14.6334	22.2248	34.5834	11.6195	14.7856	52.7966	50.2363	60.6362	24.8289	13.8457	16.623	37.4256	48.4933	52.1052
IXRNA007_contig_3478	4.32669	323.459	90.8254	10.0705	8.2255	4.48138	3697.54	6519.8	3725.08	4164.14	4539.7	4333.65	0	4.7806	4.0855	0	0	0	1090.36	1127.64	2337.05	2023.01	2572.49	1713.87
IXRNA007_contig_349014	98.3611	104.258	58.7465	57.3219	3.67802	14.1466	9.42565	6.44829	20.766	0	0	0	501.466	443.252	573.049	239.629	215.534	428.002	11.8501	18.1181	7.70647	4.23975	6.48306	33.3834
IXRNA007_contig_34991	109.43	173.632	226.72	385.257	443.627	347.063	351.49	419.384	188.539	135.729	195.98	247.817	86.8076	76.2241	37.477	84.9433	154.041	126.882	58.5379	128.33	191.03	76.4688	152.646	137.265
IXRNA007_contig_34993	455.955	705.344	431.505	163.88	127.129	168.64	297.548	344.391	213.3	64.623	74.9754	83.8909	153.313	198.063	171.237	134.363	81.3326	123.715	177.544	190.161	59.5372	87.1618	106.723	268.371
IXRNA007_contig_34998	35.8557	23.1781	43.9889	61.8463	91.9067	68.2613	30.8127	32.1568	24.9192	63.5978	105.973	64.2538	3.95239	3.27007	0	0	0	3.00617	4.09854	3.95592	3.88074	1.70271	0	2.14145
IXRNA007_contig_35045	67.8584	139.185	41.5708	2.919	0.656789	4.55292	9.43419	6.76986	12.6922	0	0	0	0	6.63973	3.59029	0	0	0	0	0	0	0	0	0
IXRNA007_contig_35056	706.397	322.308	411.905	143.914	72.0842	93.2634	42.6545	38.4867	50.8268	262.735	267.3	182.56	586.152	789.48	2024.41	489.13	338.514	375.289	111.789	13.7864	14.6918	90.2267	64.1469	38.4296
IXRNA007_contig_35058	2.10544	5.8273	5.54278	3.64875	3.12757	2.60167	0.853773	5.01816	9.13704	3.79688	0.972317	6.16133	14.4921	25.9115	5.30585	45.2099	65.517	51.2356	35.6692	187.412	155.016	44.7643	34.2659	8.51281
IXRNA007_contig_3507	61.0368	74.2325	88.9755	178.964	272.38	275.569	404.859	579.703	181.329	238.349	279.434	333.609	12.1075	1.80933	5.58882	25.898	7.84006	18.7509	65.8737	259.548	185.572	158.778	333.076	312.536
IXRNA007_contig_35171	16.8435	23.0324	40.878	64.9477	56.1586	74.5964	33.2801	48.7853	23.2579	27.5274	67.0899	41.3689	0	0	0	0	0	0	0	0	0	0	0	0
IXRNA007_contig_35182	39.4665	22.0126	37.4415	12.413	18.1774	13.6588	21.3785	5.92363	11.197	4.74611	3.88927	16.7236	6.58731	0	1.76862	1.08769	0	1.01546	0	0	0.507246	5.10814	2.35747	3.18038
IXRNA007_contig_35246	45.1986	16.7681	97.1995	125.459	147.477	173.031	61.89	106.397	53.3271	80.3706	114.656	108.571	31.5928	34.9582	36.5396	29.8191	47.4113	50.0593	13.5133	54.0775	49.9729	20.0579	13.4965	13.877
IXRNA007_contig_35305	84.5494	46.6767	119.267	154.262	228.844	158.455	113.586	146.026	77.9638	888.367	787.071	855.967	62.5927	45.6813	44.5514	32.2174	73.4212	55.0964	86.9307	26.1882	57.8993	68.1425	126.891	66.4593
IXRNA007_contig_35330	30.2552	48.8109	26.9379	19.1997	15.6504	11.5839	18.0829	34.1793	20.467	18.918	14.3514	7.8689	9.15637	5.66037	0	1.52277	0	3.18714	76.7438	76.9229	60.68	49.3787	479.711	127.035
IXRNA007_contig_35365	94.1396	133.147	126.001	34.8602	32.852	39.1486	123.003	168.519	146.168	10.4319	15.4112	29.0815	23.8197	56.3381	29.8542	21.1774	11.6923	37.4112	78.3475	104.674	60.6984	34.4969	56.544	65.3355
IXRNA007_contig_35370	42.4931	42.3645	62.5918	100.078	112.63	90.8048	25.3144	36.7519	9.89292	3.73044	9.65511	12.261	25.73	27.9367	29.925	40.6362	45.7064	57.7205	26.7296	10.3052	18.0653	26.9029	75.1091	51.5327
IXRNA007_contig_353904	22.9809	1.45682	78.2571	180.329	572.057	431.968	5.12264	15.3337	0.83064	313.727	443.046	353.722	1.25159	0	1.76862	7.29842	3.21735	1.19644	0	0	0.611139	0	3.53621	0
IXRNA007_contig_35398	81.5544	65.5863	149.031	402.72	358.832	269.644	99.2169	93.1787	44.8628	173.185	158.799	222.609	0	0	0	0	0	0	0	0	0	0	1.17874	0
IXRNA007_contig_3542	140.175	157.519	99.9017	44.9599	35.7731	66.5702	61.7534	60.2518	165.505	30.9826	31.3378	21.1686	152.931	101.106	72.8493	104.119	108.905	136.273	119.422	135.075	47.4428	30.0188	60.2688	77.8132
IXRNA007_contig_354377	5.88471	5.60878	2.16168	0.72975	0.0125103	4.55292	0	0.829308	1.66128	0	0	0	118.282	221.8	173.537	46.3792	44.3153	107.74	3.05906	0	0	0	0	1.43117
IXRNA007_contig_35443	47.1409	34.2572	67.6565	86.8329	116.564	106.987	49.8518	36.1426	66.8	117.409	107.46	75.7491	23.5035	22.9403	28.6869	34.5016	27.4153	29.8405	40.6587	27.553	35.4339	37.3405	14.1095	24.7751
IXRNA007_contig_35479	41.5825	48.0752	15.4921	9.48675	15.7254	24.6118	14.5141	16.3492	21.5966	39.8673	22.3633	17.6038	105.423	69.7171	83.1249	30.9992	39.9494	45.2434	11.8798	37.5813	20.5343	44.2705	15.3589	12.7215
IXRNA007_contig_355123	314.816	662.142	96.7076	42.0993	73.7918	17.8605	33.0837	32.2245	62.8545	69.9386	152.459	110.781	1351.26	1952.33	1791.11	329.728	691.752	417.586	1206.72	2133.63	1835.51	235.11	80.8378	114.981
IXRNA007_contig_35540	22.1072	8.01254	34.6424	45.9742	63.1456	54.557	11.9528	12.5496	13.2902	24.6798	29.1792	20.2092	0	0	0	0	1.42676	0	7.95949	1.97796	0	2.17947	1.2141	4.08148
IXRNA007_contig_35576	89.6077	77.809	104.398	437.361	482.471	530.149	61.429	64.1444	80.1816	212.588	223.798	295.374	35.2685	86.1837	67.1189	144.652	50.5431	63.954	23.6409	41.9921	42.1992	67.2401	42.1045	73.5939
IXRNA007_contig_35577	36.5189	47.711	44.7025	218.94	169.489	189.018	26.9707	52.7203	39.1896	140.228	158.653	182.516	34.6888	43.7724	26.1755	81.4736	50.7999	52.9749	25.1259	49.1919	16.843	49.2765	25.3546	29.7153
IXRNA007_contig_35591	28.9604	18.254	27.0072	50.2068	68.3999	55.0643	11.6967	31.1921	14.2205	60.959	42.1499	57.8901	14.3603	16.9811	22.09	30.7327	12.9621	22.9334	28.3928	14.538	21.5427	22.9185	17.4807	9.39271
IXRNA007_contig_35613	30.3868	38.5403	47.2314	73.1939	84.876	78.9347	55.9392	54.3958	58.4023	54.286	43.8223	66.9472	0	0	0	0.543846	2.14015	0	0	0	0	0	1.17874	0
IXRNA007_contig_35617	79.2542	91.4231	149.641	272.438	285.428	249.136	150.162	115.925	52.3552	81.633	122.084	132.028	21.0794	16.2507	7.07446	10.3331	5.70705	56.3028	14.8498	25.397	33.5943	28.0266	29.4684	15.8383
IXRNA007_contig_35672	35.2346	51.4114	62.7512	245.451	213.138	279.666	8.09377	21.1304	24.0802	38.1112	56.443	55.6984	39.2472	50.0801	32.5425	68.7422	85.4132	53.91	28.5413	11.8084	9.14265	29.5931	50.2614	15.7959
IXRNA007_contig_35699	148.123	53.9826	214.118	265.753	260.114	182.78	136.612	117.178	93.0316	159.07	97.9221	148.013	239.739	139.434	214.374	619.37	530.014	604.19	257.02	47.3524	94.5372	175.788	112.558	236.588
IXRNA007_contig_35823	659.325	554.001	414.461	173.768	58.5043	179.58	60.302	50.0039	57.1563	8.93217	5.44498	12.8244	190.795	111.597	138.093	77.6177	79.6134	68.2974	57.2905	57.2027	40.5002	11.936	8.23937	26.3229
IXRNA007_contig_35824	101.214	79.5499	63.1392	20.8708	7.50616	16.0133	9.37443	5.2551	8.58051	0	0	0	33.951	14.5078	37.7422	30.5913	15.2236	23.9287	12.4738	9.17774	4.20464	0	3.44191	4.63275
IXRNA007_contig_358402	812.154	1365.41	1408.65	818.028	1174.96	1334.77	879.463	1824.28	561.762	536.519	492.77	175.536	1523.34	1202.45	1160.02	379.681	377.165	282.902	495.003	1263.7	900.349	65.1287	120.29	184.366
IXRNA007_contig_35888	29.4236	22.1219	35.4738	48.8932	61.3003	62.9344	43.4997	51.6371	45.3861	35.1212	19.1352	33.7641	0	0	0	0.201223	5.72132	13.5328	2.96996	3.99548	7.77369	0	0	4.10269
IXRNA007_contig_35904	36.3189	35.6849	23.5845	18.1854	9.40147	9.10584	1.70755	3.41878	9.96767	0	0	0.88019	0	1.65993	0	0	0	0	0	1.97796	3.66684	3.40542	0.884053	0
IXRNA007_contig_35947	94.8397	3.62749	5.52892	8.02725	0	0	1.77585	0	2.45869	0	0	0	0	0	0	0	0	0	0	0	0	0	0	0
IXRNA007_contig_359909	178.942	706.91	409.965	344.048	212.956	218.957	242.984	605.234	115.791	94.457	77.6006	32.8487	410.337	327.272	357.455	57.0712	85.5202	127.978	159.606	421.543	779.197	23.8209	48.8704	67.8162
IXRNA007_contig_360	4.44249	274.786	32.155	1.91924	5.83604	1.22929	3927.12	6231.15	1487.68	2105.92	2171.18	2613.62	1.85762	1.99192	0	0	0	1.00541	887.869	1359.69	2354.62	979.826	3193.59	1998.69
IXRNA007_contig_36020	45.2881	16.0251	83.3287	364.598	402.518	248.446	48.1784	21.1558	18.2741	240.039	227.114	250.801	0	0	0	5.43846	0.713382	0	11.8798	7.87229	2.44456	11.919	7.07242	7.42088
IXRNA007_contig_360534	85.9232	354.569	373.957	196.025	147.258	260.837	497.22	798.767	256.875	644.844	589.049	1287.2	1295.22	1255.72	1675.76	459.708	500.423	749.522	2235.22	3037.65	4444.63	1972.4	3928.02	3321.35
IXRNA007_contig_3607	10.5272	20.2353	34.6424	56.2272	56.9343	43.682	20.6101	19.4633	18.2741	31.3243	32.0962	42.2491	0	0	0	0	0	0	0	0	0	0	0	0
IXRNA007_contig_36075	7.95858	11.997	36.5962	41.4352	57.4472	59.5197	24.0935	11.678	2.93216	13.9346	3.1892	4.26892	48.3772	26.1605	0	5.95512	21.6511	22.9233	9.71177	0	5.76304	0	14.7578	0
IXRNA007_contig_36149	16.433	15.4569	30.4922	58.0662	53.594	43.3308	31.5213	32.8084	6.77802	50.9637	61.8977	76.7701	0	0	4.75757	0	6.18502	5.25828	0	5.26138	12.4245	7.44085	22.172	6.66819
IXRNA007_contig_36154	97.1346	129.687	62.8205	33.3715	17.5644	34.212	26.2535	20.9866	33.3419	4.74611	3.88927	7.04152	330.275	363.558	414.28	124.813	213.002	181.406	29.3432	43.5152	6.11139	15.7331	9.54777	20.1636
IXRNA007_contig_36202	75.1907	107.652	45.2776	25.2129	5.41695	17.2426	23.3934	17.0093	10.9146	3.71145	7.66186	5.5716	637.757	578.968	760.929	314.702	612.831	472.15	31.8677	11.7293	33.3499	20.6369	30.1639	26.747
IXRNA007_contig_36262	64.6108	89.0557	60.2223	34.3566	50.1099	21.0475	100.609	139.857	64.9477	33.1468	35.509	32.2237	5.26985	10.5572	17.6685	3.80692	2.14015	9.00846	48.2618	59.4971	43.837	36.438	127.115	187.939
IXRNA007_contig_3629	33.6029	20.0095	60.5341	91.0144	110.347	95.4488	286.962	494.301	208.947	492.902	574.328	483.356	34.4648	13.2297	12.6102	35.4207	16.2794	29.3378	151.587	127.361	313.227	199.473	260.796	180.486
IXRNA007_contig_3630	23.1704	17.4892	39.0489	64.415	60.7812	53.8871	233.345	303.899	144.697	403.561	521.211	560.267	0	9.95959	3.53723	5.48741	2.14015	7.03786	45.9156	53.4841	85.8956	77.1329	93.0849	85.3083
IXRNA007_contig_36375	719.667	989.65	1032.95	226.135	151.487	290.561	68.908	159.616	150.495	25.572	35.5382	30.657	26.3493	368.372	96.5841	10.3331	70.6319	22.0486	28.9571	37.3044	9.14876	3.88218	11.1037	64.7737
IXRNA007_contig_36386	19.4806	14.6338	16.85	34.0282	47.4139	44.0268	25.6132	14.3775	19.03	26.7111	34.0797	40.6119	1.31746	1.65993	5.30585	1.63154	0	3.40833	0	19.7796	9.83934	3.40542	4.71495	4.2405
IXRNA007_contig_36388	33.745	33.3394	47.467	90.022	85.514	102.792	28.1745	34.8902	35.6843	62.7435	67.0315	64.2538	29.0501	22.8573	12.3803	45.8082	43.766	29.6696	17.8198	17.9797	20.8215	28.1629	20.9933	9.53053
IXRNA007_contig_36477	129.011	178.701	96.4651	33.9115	35.6668	40.7877	89.8425	67.7494	92.0266	29.274	21.3618	23.3866	6.57414	13.4122	8.61316	7.55402	11.7922	25.7586	2.96996	19.7796	9.35654	6.82788	12.2942	16.1139
IXRNA007_contig_36550	31.0553	15.2967	36.035	77.3024	80.1846	46.0756	44.1571	40.7799	38.2177	137.637	229.058	237.986	16.824	16.5993	14.1489	42.4418	22.1862	27.0656	44.4009	27.6915	44.5643	79.9594	134.447	97.3831
IXRNA007_contig_3656	16.8435	0.728412	29.7924	51.0825	53.7879	56.6188	11.099	16.5777	4.98384	19.9621	52.9038	36.9592	0	0	0	0	0.713382	3.01622	0	0	0	5.10814	2.35747	2.12025
IXRNA007_contig_365672	205.139	293.441	70.6496	73.4201	32.3015	50.1732	87.8447	81.2045	30.2602	46.1037	73.7891	3.86403	134.526	137.193	34.1873	0	4.98654	12.9698	41.9358	52.6533	202.391	0	8.89947	5.29003
IXRNA007_contig_36585	225.482	82.2232	301.971	591.112	610.089	475.982	425.486	399.938	298.075	918.039	913.813	940.087	1.31746	3.48586	0	3.80692	2.14015	1.00541	0	3.95592	0.611139	0	20.0385	3.15917
IXRNA007_contig_36679	152.203	127.225	98.516	101.691	100.689	107.403	108.668	73.5884	56.1845	404.482	395.344	398.893	73.9624	125.873	118.267	57.4193	42.0467	52.9247	19.6908	33.9418	22.166	64.5158	116	94.7328
IXRNA007_contig_367423	403.371	254.136	902.808	1548.05	2886.75	2864.71	78.1202	42.0662	30.2104	45.3063	22.5675	21.5999	92.3146	548.259	59.1602	103.102	65.4171	131.477	22.3044	0	0	18.0147	32.6982	20.4816
IXRNA007_contig_36806	12.7853	8.96676	31.6562	57.5189	70.8519	71.4744	53.9926	75.9155	21.4388	25.4771	46.5254	21.9959	19.4194	17.0807	5.64188	18.4581	28.1572	27.8096	24.027	0	28.1369	24.3828	27.1463	34.2527
IXRNA007_contig_36850	56.8207	44.4332	60.9706	29.1608	31.307	17.5613	37.4294	24.7269	21.0899	9.49221	15.5571	9.68209	15.4934	13.2795	14.8387	5.43846	7.14095	9.04867	32.6696	35.3462	11.6055	30.6488	18.8598	19.0823
IXRNA007_contig_368523	18652.4	47649.4	57844.6	23246.8	27388.1	38750.4	14809	19876.8	12654.6	15679.6	10410.2	7169.34	4891.4	5213.48	7957.48	1783.95	2796.96	2775.25	4873.26	5466.24	19285.5	1789.14	1755.47	7099.87
IXRNA007_contig_368588	11.7326	99.2681	73.3725	90.7809	40.8085	44.1568	78.5727	83.8617	14.4531	30.6504	11.7845	9.62047	170.993	64.09	81.9223	8.00542	17.9201	23.3958	15.2656	36.889	32.5248	0	33.1579	30.3302
IXRNA007_contig_368825	13153.8	32676	16670.2	13765.3	14664.8	11510.3	9738.19	29021	8203.79	7251.39	5093.89	2621.13	15965	17017.4	15452.5	4659.18	4384.26	5550.2	7642.6	29592.2	22615.2	1484.02	1468.58	3343
IXRNA007_contig_36892	29.4762	14.5682	18.7069	37.2172	49.4156	42.9406	45.7281	22.8483	26.5805	83.5315	53.4288	63.3737	0	0	0	0	0	0	0	0	0	0	0	0
IXRNA007_contig_37019	83.8703	85.8361	132.95	46.5799	26.3717	56.879	39.5553	64.2121	46.1088	17.086	16.9767	15.8698	31.0789	28.2354	31.1276	24.484	48.8952	39.1506	2.96996	32.7155	9.51544	5.32949	8.59299	17.1104
IXRNA007_contig_37036	22.5282	8.47144	18.6722	40.1071	26.3842	36.9112	30.881	60.1841	27.8763	11.8273	7.37016	15.8346	10.5265	8.29966	10.6294	7.53771	12.0776	2.00076	2.96996	9.33598	39.2963	40.3713	53.2082	53.3561
IXRNA007_contig_37146	28.534	0.728412	44.1344	187.568	296.443	217.474	10.8344	55.8683	10.7734	201.529	254.397	210.92	14.4262	12.2005	7.07446	85.9494	59.3676	63.4915	0	11.8678	4.93801	10.2163	8.32189	3.18038
IXRNA007_contig_37163	17.4489	9.95011	12.7622	38.4213	57.3096	38.1665	16.3668	26.3432	11.7203	173.499	167.054	102.12	0	6.70612	0	1.64785	2.17581	1.01546	0	0	4.49187	0	2.54607	2.30047
IXRNA007_contig_371717	276.897	451.769	283.562	78.0103	18.7779	65.0157	6.03617	7.38761	49.2403	52.5204	66.5454	4.09288	257.564	873.207	798.636	256.282	237.677	565.12	899.482	1387.56	941.479	248.783	29.103	333.187
IXRNA007_contig_3722	734.6	857.349	833.807	288.207	282.432	213.929	856.71	455.764	506.474	37.0196	41.7416	103.097	577.997	445.293	337.752	586.538	395.784	615.601	274.305	47.3326	2.73179	59.7652	71.5611	373.313
IXRNA007_contig_3723	335.187	449.904	275.726	67.5092	83.0807	44.8658	267.214	125.149	165.463	3.78739	23.8704	40.0662	291.133	198.694	194.3	231.553	151.158	285.083	76.3874	9.90959	3.06181	47.8462	26.6041	131.625
IXRNA007_contig_373296	112.552	102.976	202.263	269.059	288.562	360.494	71.2644	41.22	19.3622	36.8108	34.0408	59.0431	162.878	115.963	120.531	181.492	119.763	127.526	29.0759	11.6898	39.4002	60.6166	115.669	106.256
IXRNA007_contig_3733	76.8066	163.805	119.246	49.3457	15.1437	20.9239	46.0781	75.3824	84.4345	9.80545	0	1.31148	1.6073	11.1049	7.39281	10.0666	6.52744	5.09742	0	38.3527	52.833	10.3525	15.1586	19.4639
IXRNA007_contig_37336	89.3287	102.794	69.7282	26.7088	18.0273	24.3972	35.0644	47.0336	23.6317	53.7639	136.416	155.688	239.027	299.02	450.926	115.497	130.599	184.04	44.9355	16.8918	29.793	45.4284	48.564	75.5234
IXRNA007_contig_37369	89.334	127.975	44.5362	29.5038	13.2797	22.3679	11.6711	19.5987	29.0558	24.8031	21.0896	19.8307	72.2101	103.879	129.763	39.7987	40.4131	57.64	14.9389	2.74937	8.23205	5.61895	14.0623	12.1596
IXRNA007_contig_37417	66.1794	78.3772	98.3982	24.8042	26.9721	28.3127	49.5615	47.389	19.6695	1.89844	2.91695	3.52076	22.3969	38.1784	37.4062	15.7715	14.981	22.1692	26.789	67.2111	13.0723	13.6217	29.5038	21.0859
IXRNA007_contig_37512	42.73	12.6744	15.9771	57.7816	76.0312	59.8709	28.183	42.3539	12.8915	46.7681	99.0013	81.928	3.87334	0	30.261	9.09855	12.4984	16.539	6.94971	21.8169	8.76374	15.716	27.7475	6.97563
IXRNA007_contig_375247	20.5912	58.3604	120.729	64.5318	43.8297	34.8299	38.5649	55.0305	30.8084	14.4661	9.03283	5.06109	120.693	90.9643	101.112	4.28007	9.52365	6.86694	41.9061	158.019	173.545	6.64058	14.2745	10.0076
IXRNA007_contig_3757	420.304	657.159	416.429	268.687	195.661	247.432	647.518	344.62	215.676	28.5241	33.6908	56.7986	146.844	179.223	191.523	150.156	118.999	194.908	362.781	347.449	85.5595	96.3905	254.973	528.918
IXRNA007_contig_37579	109.667	155.975	71.3356	28.6865	29.8996	48.5342	46.0525	47.9814	86.0626	81.2723	61.9658	53.2691	136.252	158.44	202.117	99.687	107.171	96.8107	12.8005	34.7132	20.0209	30.734	22.9264	21.6478
IXRNA007_contig_3761	6.83743	452.876	5.54278	0	12.5103	0.650417	518.735	709.236	957.487	4.74611	32.0865	89.7793	0	0	0	0	0	0	0	0	0	0	0	0
IXRNA007_contig_376246	31.7396	69.4687	182.558	94.9113	61.0814	60.0335	46.7526	68.1217	17.1942	24.5469	11.2594	5.52759	144.697	123.698	74.7417	14.7926	25.0397	37.0996	62.1019	198.33	225.871	25.4385	30.3289	33.2349
IXRNA007_contig_37640	33.1186	17.5183	42.9427	58.11	75.6496	60.4823	71.2473	74.9254	42.7032	43.892	29.8307	18.8889	15.4143	8.11707	6.57925	12.5683	10.501	22.0788	10.4246	6.76463	14.6918	12.3787	21.1701	11.3115
IXRNA007_contig_37646	61.8264	37.3093	58.9059	99.3409	97.3424	130.727	20.2344	9.32548	17.2358	18.9844	19.5436	18.8977	7.90478	4.9798	3.53723	1.08769	1.42676	2.74476	0	5.93389	6.74087	6.81085	4.71495	2.12025
IXRNA007_contig_377	91.7973	72.477	52.206	31.0946	40.527	29.6265	37.6172	40.103	21.5966	0	0	8.73148	25.3743	16.4997	8.63084	3.48062	3.70245	3.29774	4.06884	11.6106	0.592805	0	2.01564	14.9054
IXRNA007_contig_37726	75.1538	44.4842	154.38	306.123	316.272	240.628	52.7034	31.3106	31.5643	99.6303	103.017	131.087	7.20652	0	5.30585	3.26308	5.22909	2.13146	5.93992	5.93389	2.45678	6.81085	47.1613	9.54113
IXRNA007_contig_37727	187.674	132.105	84.6867	48.2219	34.7723	28.4363	22.3688	9.2324	28.7983	30.3941	33.6616	27.3827	145.422	272.644	622.022	140.068	105.338	113.702	28.1552	14.7754	8.70263	26.8688	12.0703	30.8815
IXRNA007_contig_37728	436.006	400.066	336.551	178.898	67.7932	118.077	68.908	83.6078	54.4235	45.2873	74.2947	100.588	525.47	821.102	2125.45	356.649	254.777	318.986	101.632	18.4742	22.6672	16.6525	26.5923	54.3526
IXRNA007_contig_3777	136.122	241.396	112.83	25.1983	16.6199	30.0168	36.7122	58.3816	99.6601	7.89752	9.75234	4.73542	36.7572	260.692	98.954	111.363	177.711	134.664	297.59	288.703	385.562	276.486	170.398	185.723
IXRNA007_contig_37803	258.117	94.7082	258.681	400.545	474.252	502.233	193.123	214.664	170.962	393.025	444.184	548.2	72.0257	48.802	113.863	235.491	116.231	103.175	82.3867	209.169	181.838	282.923	328.243	291.45
IXRNA007_contig_37809	6.74268	111.68	28.5869	1.76599	1.7014	0.650417	1778.31	2969.88	1632.88	597.782	758.991	671.866	0	0	7.30438	0	0	3.01622	1306.63	1922.74	3190.12	1893.18	3361.79	1326.74
IXRNA007_contig_37818	85.5758	90.3741	69.2432	52.3814	21.5802	38.2966	41.7922	29.3389	31.2154	21.8226	13.5833	18.352	149.822	300.746	220.387	91.8556	57.256	122.308	32.6399	29.4716	26.0406	23.8039	19.6378	25.231
IXRNA007_contig_37834	35.9241	42.4956	21.2358	16.9375	9.87061	9.89935	9.11829	11.7711	14.8435	15.3679	20.0297	28.7734	6.46874	0	5.76569	0.157715	0.121275	1.02552	8.70198	12.6787	5.17635	5.05706	5.31611	0
IXRNA007_contig_37850	702.455	3.64935	8.29338	2.18925	4.45366	3.37567	69.5142	7.29453	1.70281	0	0.972317	0.915397	0	41.9797	1.76862	0	334.205	0	5.79142	32.6561	0.611139	0	2.35747	0
IXRNA007_contig_378509	7.94279	14.7868	11.626	49.5281	39.7576	21.5743	134.939	257.678	188.007	927.712	698.201	507.737	0	0	0	0	5.4003	0.794272	28.4225	34.4957	21.9888	98.8765	23.669	36.691
IXRNA007_contig_38006	32.7344	36.1584	22.8917	93.8312	170.09	108.581	25.5278	15.2322	9.95106	147.006	195.407	111.265	10.5397	9.95959	10.93	29.3623	29.855	21.7269	8.90988	3.95592	8.56206	8.51356	12.9661	7.5481
IXRNA007_contig_38028	34.0345	22.6609	46.5039	57.0518	84.8322	65.8353	16.4949	31.0398	28.6238	109.122	91.5339	121.132	8.40541	0.614175	2.49375	2.91502	11.8493	21.4956	5.99932	0	2.49345	8.44545	10.4908	7.10284
IXRNA007_contig_38101	3010.67	2604.9	2190.09	1030.36	657.871	931.502	538.901	468.263	663.565	164.092	87.6058	220.391	942.052	794.51	1556.81	640.319	834.97	1127.17	34.3921	74.1142	29.5119	25.4555	51.9823	157.726
IXRNA007_contig_3814	112.378	121.128	59.8066	38.4943	19.1908	35.116	63.1963	51.0786	71.8752	39.9527	51.7175	45.4706	520.306	393.835	546.573	291.632	360.008	479.238	476.084	314.1	242.818	287.384	254.065	396.445
IXRNA007_contig_38169	201.554	257.093	184.498	91.9339	101.871	89.7511	163.352	160.793	116.622	22.4396	27.0985	33.4472	83.6721	69.9495	59.567	78.961	56.7495	46.1784	96.1376	30.9749	17.9125	23.2931	102.373	69.8517
IXRNA007_contig_38203	82.1755	105.904	93.9847	18.9662	27.7103	13.236	58.5944	68.6972	46.8979	57.3994	39.0871	33.0247	69.6016	119.498	70.6031	63.3744	55.9434	51.497	19.1859	31.7858	43.1892	63.0344	56.4144	51.0026
IXRNA007_contig_3822	96.0135	62.0243	68.5919	34.955	38.9132	17.958	93.5564	77.7434	105.832	126.977	159.567	72.334	12.5027	30.6091	33.1262	34.4418	38.0589	11.6426	204.036	195.541	182.205	214.729	334.962	141.06
IXRNA007_contig_38223	24.9495	10.2342	27.4368	36.3051	48.715	42.843	28.1404	23.6945	36.5315	88.3535	60.0309	53.5419	19.9332	14.707	17.6862	26.6321	7.29789	11.0695	11.8798	5.95366	11.3977	18.5425	15.4768	1.06013
IXRNA007_contig_38338	47.0725	35.6267	31.0257	20.2433	13.5924	15.7466	3.41509	0	4.1615	3.79688	0	3.52076	107.847	48.7688	49.4682	43.2956	74.37	72.6005	12.0283	11.8678	2.414	0.408651	3.53621	3.23338
IXRNA007_contig_38342	46.1461	28.175	49.4347	130.545	151.012	161.967	93.2064	111.127	70.2472	271.477	467.179	560.205	16.7581	11.7855	21.6655	44.9434	50.1293	51.4367	39.7678	71.1275	102.274	149.566	173.687	70.4878
IXRNA007_contig_38401	347.614	348.254	363.253	168.696	86.3271	103.716	58.5688	37.7335	86.046	101.946	68.1497	49.4403	921.736	1017.95	1301.01	883.783	1121.22	1244.2	121.917	65.4903	66.1131	101.737	47.9628	74.6329
IXRNA007_contig_38410	160.308	174.535	183.106	28.5186	36.2047	42.2511	82.0561	165.464	55.0631	0.949221	1.92519	10.5623	21.7777	89.7027	46.0194	15.6465	32.4731	69.3229	29.759	87.4457	66.0275	10.1822	34.4427	29.8955
IXRNA007_contig_38417	362.452	487.293	423.184	238.774	170.008	213.233	240.713	307.453	173.263	177.685	103.532	145.416	691.971	687.511	800.652	337.739	595.795	605.527	121.679	86.9512	140.281	137.494	111.921	125.222
IXRNA007_contig_38421	45.5723	12.383	70.5596	128.772	180.467	108.444	22.0103	18.0248	9.96767	104.5	108.744	106.793	15.7964	16.5495	8.89613	55.2765	34.9343	23.0238	20.7897	9.79091	4.87078	17.9806	34.1834	27.7541
IXRNA007_contig_38424	11.8221	5.84187	8.24488	9.6327	21.7053	12.9823	12.8493	11.5257	12.9995	71.6947	84.9027	63.9722	33.5821	28.1192	44.3392	138.001	126.961	66.0352	75.7637	165.259	356.019	223.038	321.937	113.433
IXRNA007_contig_38466	302.294	303.282	167.018	126.867	68.9003	53.3928	52.396	43.6064	127.03	237.875	231.402	183.88	247.683	243.944	204.346	196.562	154.212	231.254	170.06	56.4312	86.6535	157.075	211.925	124.279
IXRNA007_contig_38469	13.6854	30.6079	34.6424	110.243	46.6946	62.9214	59.397	36.6503	36.1827	41.9841	43.7543	81.3647	119.889	248.774	143.877	300.056	362.591	347.801	133.648	123.583	92.8443	159.987	169.809	229.793
IXRNA007_contig_38579	38.6928	46.6111	54.1044	67.9105	100.895	122.051	185.089	190.665	177.009	265.231	279.92	289.151	22.3442	8.29966	17.6685	19.9374	24.0909	9.05873	25.3635	21.7576	38.3673	106.573	191.651	138.664
IXRNA007_contig_38583	14.4855	3.948	19.1572	44.4199	54.6386	32.9697	14.6678	12.1011	12.5344	68.5433	148.57	89.2952	6.15255	3.23687	0	3.69272	7.83293	5.01699	16.513	13.8062	14.9729	15.3074	41.5859	8.18417
IXRNA007_contig_38669	70.8008	77.6998	142.138	208.358	257.024	230.079	94.1882	129.33	59.6482	118.207	89.2587	90.5011	63.5544	39.1578	44.6398	53.2697	91.7552	62.7978	24.5022	42.4866	64.7258	25.4045	44.9806	44.8963
IXRNA007_contig_386864	6.93744	2.39648	17.4736	55.7748	41.678	35.9681	1.75023	5.09432	8.3147	20.0286	16.0627	14.9544	0	0	0	0	0	0	0	0	0	0	0	0
IXRNA007_contig_38690	74.4853	68.8204	77.9176	172.688	180.023	157.921	62.3254	65.2699	46.2749	55.3871	100.907	75.7315	11.8572	19.9192	7.07446	31.4452	29.905	13.6735	14.8201	13.826	4.32687	6.64058	7.70894	4.34652
IXRNA007_contig_38693	44.1775	27.2936	458.506	1007.5	1073.62	987.035	308.383	105.991	36.3405	716.994	386.321	6709.81	17.7726	0	0	8.93539	0	3.91104	0	0	0	0	47.7978	31.9416
IXRNA007_contig_38708	129.237	128.652	101.059	171.367	108.395	154.754	94.6919	115.646	48.9994	33.2227	40.8762	40.6912	92.6045	49.3332	102.014	19.1651	37.5667	34.5559	14.8498	5.93389	11.1655	15.3244	22.396	22.6655
IXRNA007_contig_3872	7.88489	344.423	44.5847	6.56775	12.504	0.650417	2845	4774.73	1585.44	1800.19	2151.34	2151.54	0	0	17.6862	0.543846	0	4.02163	1763	2300.94	3755.17	1904.81	4974.04	3521.49
IXRNA007_contig_38732	4.7583	14.5682	5.56356	1.4595	1.87654	1.95125	7.43636	11.001	30.3516	0.949221	2.91695	3.52076	2.66127	3.31986	0	57.1909	28.5353	45.2635	41.5794	35.6033	259.973	150.452	278.948	67.4346
IXRNA007_contig_38735	16.3172	8.01254	18.014	42.3182	48.4773	53.9846	25.8096	22.8314	27.137	120.551	158.459	80.9774	9.22224	6.63973	19.4548	17.2454	16.0582	7.03786	20.7897	15.8237	25.9245	114.712	66.8108	29.6941
IXRNA007_contig_38764	41.1351	61.7184	42.7695	22.7171	19.0969	27.0379	23.6068	15.393	41.3326	48.5906	73.8669	50.0124	120.969	117.125	85.4595	123.964	111.452	97.6854	84.2874	48.9348	75.1763	147.506	270.968	151.28
IXRNA007_contig_38767	100.33	88.7935	39.8734	21.6298	2.75852	13.249	11.7565	17.3308	6.21318	36.6304	20.9243	28.879	180.15	80.0751	145.752	55.9237	67.0293	97.4944	0	3.95592	5.35358	8.00275	16.8324	22.1672
IXRNA007_contig_388716	484.363	841.382	586.177	265.308	194.335	233.461	292.383	284.656	314.688	133.29	126.207	142.467	1679.55	2707.7	3452.39	1372.55	1520.78	2202.36	320.756	265.284	207.714	220.995	214.801	299.878
IXRNA007_contig_388717	1024.08	990.102	809.488	338.619	147.221	202.468	95.0932	76.6348	247.497	80.5319	103.464	67.8978	2572.11	2590.16	2966	2058	2976.05	3973.23	305.252	86.6347	78.4703	68.8066	75.9932	84.0362
IXRNA007_contig_388718	9157.02	28252.1	16362.6	4878.34	5562.08	7337.54	3938.54	3645.79	4305.2	4526.2	2792.15	1376.1	9513.7	15370.7	13691.3	2351.98	3291.54	2696.73	7834.84	10728.7	14684.6	1900.16	1021.32	1192.63
IXRNA007_contig_388736	217.082	344.852	485.61	827.215	688.966	961.61	577.953	416.626	211.788	227.984	260.173	242.087	29.9986	63.7414	63.4756	56.5709	123.601	52.7839	44.2524	56.2532	35.6355	70.9009	92.7077	109.553
IXRNA007_contig_388742	218.924	223.71	263.753	138.441	96.6919	98.3236	177.542	109.012	188.48	57.4279	70.7944	85.2552	22.6077	67.4098	34.6472	57.3703	33.5289	45.7561	79.1494	98.3047	45.7927	78.8356	74.4373	149.266
IXRNA007_contig_388756	3688.17	1189.76	5991.65	10683.8	11994.3	14167	2811	3141.25	1298.02	3928.28	4725.85	4076.36	1029.27	1002.6	1069.68	2081.2	2474.79	1867.89	755.409	1272.64	1685.17	1730.53	2537.23	1070.83
IXRNA007_contig_388766	24.5863	124.231	275.76	128.991	299.684	430.889	309.578	961.227	42.3875	27.3755	29.821	6.13492	1406.97	1666.37	1539.56	539.604	638.077	755.021	1494.34	3650.78	504.63	33.4923	98.7782	212.301
IXRNA007_contig_388769	2956.06	3438.24	3411.46	1553.07	1250.76	1574.46	804.647	1194.27	2181.91	1702.48	1630.88	765.43	5980.25	8569.2	8117.93	2676.84	2306.36	2045.64	5946.84	14748.5	13494.8	1708.5	1094.07	2773.34
IXRNA007_contig_38879	676.437	859.068	551.707	231.44	342.55	341.827	370.734	394.285	482.444	90.138	91.6992	148.47	748.134	846.316	603.434	801.7	885.314	1174.3	522.297	590.224	279.254	333.868	938.911	800.904
IXRNA007_contig_38891	48.8673	18.4507	42.3953	85.6216	122.995	91.2601	23.2397	43.3948	30.4845	101.804	87.0613	65.8558	12.5291	22.3593	8.84308	19.1543	6.22782	18.8715	17.6713	16.2786	23.4983	19.0023	29.1148	9.79556
IXRNA007_contig_389	177.494	114.281	221.386	334.16	448.65	447.773	140.027	126.038	120.75	165.003	193.656	160.995	102.485	211.691	155.903	213.895	171.155	199.935	111.878	69.8616	98.6685	93.2235	74.8027	79.1702
IXRNA007_contig_38917	89.0497	77.0588	127.193	164.661	228.719	211.965	98.4315	118.98	49.3981	148.439	156.572	196.432	84.4757	85.7189	48.0356	68.492	123.572	51.9997	89.0691	85.2304	94.036	127.584	134.4	126.441
IXRNA007_contig_38925	56.5206	96.4782	59.5017	25.4975	13.1358	21.3272	41.9544	37.285	19.5117	0.949221	0	5.28114	6.58731	18.7074	14.1489	22.8415	13.5543	9.04867	17.8198	19.7796	6.09306	6.81085	5.89369	9.64714
IXRNA007_contig_38992	137.001	105.19	188.545	162.705	186.81	317.735	50.0055	39.993	27.9427	28.5431	13.3888	22.8409	71.0244	141.343	105.197	24.7124	50.3005	46.2085	32.432	24.4278	31.2292	31.3469	40.8668	38.1645
IXRNA007_contig_39000	36.3189	50.9889	31.871	71.3841	151.124	136.555	72.306	65.9977	50.7687	15.1591	21.391	38.7459	32.9366	29.8788	54.8801	7.61385	39.9494	9.04867	23.7597	43.5152	22.001	22.1353	56.5794	77.5694
IXRNA007_contig_39176	136.085	120.297	106.407	56.9205	40.3456	52.0594	39.2479	99.5423	69.0012	17.086	22.3633	13.2028	101.036	136.944	86.2377	76.0841	163.999	142.124	29.6996	74.3911	40.9036	18.7298	21.2173	30.7436
IXRNA007_contig_39216	370.974	300.74	204.965	116.205	135.749	135.007	123.746	97.706	125.236	107.129	93.8189	110.737	573.109	674.995	415.625	286.455	293.385	324.717	429.248	267.203	263.395	551.781	737.288	362.722
IXRNA007_contig_3928	4.79515	16.4476	17.0995	45.0329	72.3031	37.7958	80.4083	110.053	69.1175	633.131	806.255	589.947	7.90478	39.2574	5.30585	1.85452	2.26855	19.706	38.0452	11.8084	13.2495	75.9069	75.9343	47.324
IXRNA007_contig_39287	29.5815	43.763	38.1551	11.1214	11.278	7.85054	28.0977	25.3785	19.1047	0	0	7.04152	1.22524	3.91744	2.12234	0.516654	1.54804	0	5.93992	4.50975	0	0	3.91341	3.08497
IXRNA007_contig_39370	22.2072	38.2708	42.8526	79.8565	83.8313	58.0953	37.6087	14.4452	22.5103	0.949221	0	3.52076	3.05651	14.9228	6.87991	1.94697	4.99367	6.02239	0	5.97344	0	0	0	5.30063
IXRNA007_contig_39536	44.7617	44.8775	25.6561	20.4476	18.7466	15.597	10.86	11.8473	16.6128	4.74611	9.72317	9.65568	74.6606	62.9612	43.7555	80.0215	78.1652	114.637	17.1664	5.93389	4.88912	0	11.7874	16.5804
IXRNA007_contig_39644	148.402	177.048	139.255	57.0446	23.4192	44.0918	77.2408	97.5029	119.429	75.7384	86.9251	26.4937	281.924	498.527	281.687	321.565	383.015	280.127	73.3283	139.031	224.936	182.769	392.814	139.926
IXRNA007_contig_39662	86.818	117.165	71.0099	23.3447	29.3929	38.3746	27.6281	41.0423	39.0401	0	0	0.88019	18.0097	36.5185	15.9352	1.08769	27.1085	20.1082	23.7597	37.5813	11.6667	6.81085	7.07242	11.6614
IXRNA007_contig_3971	101.714	93.1494	51.3816	11.5373	9.35143	11.0441	33.5277	14.6398	37.6944	5.19224	13.4471	5.37796	134.658	116.278	152.773	72.598	64.7109	88.4457	11.7016	7.67449	2.40178	4.63138	4.43205	11.7462
IXRNA007_contig_39765	31.6185	35.4518	50.8204	99.4357	84.4006	121.166	41.8605	45.4765	36.1577	44.6039	57.357	38.922	30.7891	13.9268	10.7001	12.242	11.5354	20.0881	2.99966	17.8017	24.2683	17.0782	34.2895	22.2944
IXRNA007_contig_39875	61.579	60.3198	63.8944	36.4437	25.1394	16.1564	23.3336	18.5663	17.377	6.64455	19.6505	8.40581	56.8353	24.899	17.7215	99.0833	102.741	32.3942	11.8798	18.7115	18.872	11.919	14.1448	10.6543
IXRNA007_contig_39881	118.31	167.382	168.009	306.531	328.632	275.634	662.297	1052.1	223.799	416.205	503.135	606.011	0	0	3.82021	12.4269	2.85353	1.93038	94.8902	296.892	530.891	355.475	921.89	917.952
IXRNA007_contig_3990	88.4549	150.271	116.648	42.486	39.1509	54.2448	48.5541	40.9238	76.992	9.96682	13.0485	14.2855	262.807	305.444	173.236	244.888	326.294	164.706	188.385	198.706	272.464	167.768	273.054	369.623
IXRNA007_contig_40065	283.387	396.89	256.61	90.2482	68.9942	80.8404	29.4979	50.8501	63.2698	14.9218	10.6955	17.4102	78.692	180.086	67.8087	40.2446	71.6021	31.1676	20.8491	33.6253	1.22228	0	10.6086	15.9019
IXRNA007_contig_40108	80.6595	50.0201	131.883	199.616	200.684	195.633	145.013	106.177	65.2135	261.767	236.993	234.35	26.3229	14.8398	5.96023	13.0904	33.8714	22.2798	13.4242	22.8455	15.9568	21.4031	32.9693	13.8664
IXRNA007_contig_40195	66.3267	76.5707	52.6772	14.595	25.6461	21.4508	53.6682	76.8887	100.458	10.4414	19.4852	12.6835	10.5529	55.3421	19.4548	10.8769	31.3888	36.1947	32.6696	28.9771	32.6043	28.9461	22.7968	32.9381
IXRNA007_contig_40205	36.8032	40.07	50.6956	176.665	208.377	180.289	80.1266	58.407	57.3307	145.069	177.866	189.206	0	0	0	6.52615	1.42676	1.00541	2.96996	0	3.70962	7.79842	1.17874	4.2087
IXRNA007_contig_40227	64.974	100.084	70.2409	24.0817	22.0056	32.8461	84.515	104.603	87.159	0	1.94463	7.93931	7.9443	18.2426	7.00372	16.6526	7.85433	18.0973	5.58352	29.6101	14.044	4.78462	23.6337	18.213
IXRNA007_contig_40329	17.3804	20.9928	34.1227	38.1732	69.7823	64.4629	13.2676	15.3253	6.13843	2.89512	3.88927	2.63177	2.97747	4.53161	1.32646	2.2624	0	0	5.88052	0	0	0	0	2.80933
IXRNA007_contig_40361	307.037	375.555	257.739	125.116	74.6363	134.474	167.963	150.976	78.7862	71.0587	81.9372	91.0908	456.527	458.191	630.122	265.212	377.714	361.836	165.13	61.2377	104.542	120.314	304.338	182.84
IXRNA007_contig_40413	347.24	232.021	542.319	1016.61	1023.09	943.391	180.052	227.941	122.029	184.643	195.416	257.605	3.95239	4.8968	1.76862	4.88918	2.85353	1.00541	0	5.93389	1.22228	1.70271	8.45155	0
IXRNA007_contig_40482	16.1488	18.4143	26.8132	47.5432	81.2292	84.7169	32.6056	29.5928	7.84954	29.0082	33.0199	47.3718	27.311	37.0829	57.6922	34.6212	38.8722	27.3069	37.57	50.4182	67.2498	65.282	94.2165	62.7912
IXRNA007_contig_40493	25.318	24.97	41.4461	58.3581	80.6975	68.3459	34.1338	30.9806	11.8698	30.4985	56.5597	42.1435	1.15937	0	0	0	0.0642044	2.81514	8.93958	4.23284	7.39479	1.44731	9.53598	23.3758
IXRNA007_contig_40536	49.5095	62.4832	119.863	128.553	175.644	192.621	113.219	149.072	53.6759	53.65	72.107	65.4421	90.0354	69.2358	63.0688	70.961	82.524	79.5981	78.6445	73.4219	106.79	75.6004	129.095	111.303
IXRNA007_contig_40609	74.1379	110.529	108.86	88.4968	64.9471	112.392	20.8918	7.75149	23.1832	1.90793	1.94463	0	79.4825	60.4713	107.373	31.2875	32.3947	35.4909	11.8798	4.35152	0.52558	0	3.02935	21.2979
IXRNA007_contig_40624	71.4588	92.217	73.6635	28.7886	38.6693	32.3843	39.8968	22.789	45.1286	28.0495	36.8703	20.6316	15.4934	21.1475	5.76569	22.0366	24.4904	11.4415	13.5133	0	17.7108	26.2388	16.4434	11.6296
IXRNA007_contig_40664	274.208	235.678	206.025	90.7809	49.4343	155.86	34.1765	17.754	50.071	8.52401	3.88927	7.04152	415.963	798.527	705.642	484.491	801.156	860.619	14.8201	19.7796	6.01361	2.65623	8.33367	14.8418
IXRNA007_contig_40683	22.2703	13.0823	25.0256	40.1654	50.6416	46.6544	52.2338	51.781	54.9634	575.684	474.675	460.33	11.8045	3.31986	5.05824	13.036	34.9557	12.0247	68.6952	6.1119	27.5257	32.0621	89.2186	27.4997
IXRNA007_contig_40711	102.782	25.3488	223.984	1811.11	1085.26	1306.99	93.3942	83.8193	44.3894	56.8014	51.5328	48.6393	14.9664	3.50246	10.6117	16.6689	3.65965	10.6071	7.3655	8.52501	0	1.99217	2.51071	13.7392
IXRNA007_contig_40730	40.7088	82.7331	41.4392	13.6171	8.79472	7.792	50.2018	35.0171	59.1997	8.6569	24.6774	17.3573	126.411	248.01	157.814	70.7816	53.097	133.146	8.37529	64.6002	78.9531	93.5981	105.603	27.8495
IXRNA007_contig_40862	29.1499	58.2803	40.7325	11.676	14.3868	14.9661	90.5768	99.6354	42.5121	3.79688	5.84363	8.91632	6.0208	16.5993	17.7392	1.63154	4.28029	10.5166	17.998	37.5813	19.0187	1.71974	32.2503	38.2811
IXRNA007_contig_40993	137.206	111.862	81.4026	47.2951	28.267	37.3665	32.2982	35.9903	44.597	8.78979	15.5765	19.2585	119.823	100.459	165.702	96.0052	99.4097	121.946	45.2919	28.0673	21.0904	31.7045	35.5389	33.6166
IXRNA007_contig_40999	34.345	52.3146	25.379	31.6566	13.8426	7.64891	118.982	65.5323	56.01	0.626486	1.94463	1.07383	155.592	101.804	145.203	296.728	291.317	445.004	441.574	80.1272	26.4684	166.185	99.1907	167.86
IXRNA007_contig_41002	86.4864	59.4967	86.4188	162.004	179.228	158.721	59.7129	57.6454	44.0156	92.4541	148.765	88.6439	13.1746	18.3422	31.8351	23.3854	34.2423	35.501	5.93992	15.8435	20.1676	23.838	49.5659	46.6455
IXRNA007_contig_41003	77.6382	59.0888	86.9731	144.337	159.6	140.932	86.2311	82.0761	47.8199	58.8992	89.317	94.1891	1.31746	4.9798	0	0	0	3.01622	0	5.97344	0.611139	1.70271	1.16695	0
IXRNA007_contig_41021	61.0631	43.5154	33.7694	21.6809	19.2658	21.2687	13.6091	16.0784	7.43422	0	0.972317	5.28994	18.3523	14.9062	2.45838	5.34057	7.66885	8.16391	0	12.6392	2.44456	3.40542	7.33175	9.50933
IXRNA007_contig_41081	59.3051	35.6776	37.5385	24.5415	13.4235	19.5255	23.197	22.2136	12.1689	22.0694	22.0327	21.7847	0	0	0	0	0	0	1.45528	0	1.84564	6.04463	0	0
IXRNA007_contig_41187	59.8578	99.0204	79.3518	10.0487	10.6963	10.8229	15.0776	23.5083	11.6705	0	0.972317	2.47333	7.69398	19.1556	8.33018	8.35892	13.6327	12.6882	0	5.91411	2.79291	0	5.64615	3.96487
IXRNA007_contig_41188	232.515	414.838	334.992	73.0042	47.8455	70.7589	56.4258	94.575	81.2947	5.26818	7.78826	12.0762	66.1366	104.078	66.0401	28.9054	46.0131	25.0849	0	55.1851	16.2013	14.5752	22.7968	34.5389
IXRNA007_contig_41203	182.547	132.309	203.676	555.668	403.256	382.862	153.875	105.601	68.4281	132.198	180.2	243.698	5.3489	1.67653	0	0.549285	0	0	0	1.99774	1.27728	0	4.75031	1.07073
IXRNA007_contig_41228	47.3777	53.1741	24.9425	19.696	3.55292	20.1629	37.3782	24.6592	21.5966	2.84766	1.94463	5.28114	0	0	1.76862	0	3.56691	0	2.96996	0	0	3.40542	1.17874	1.06013
IXRNA007_contig_4143	58.5155	52.5768	61.6426	114.308	147.759	160.432	41.8776	62.5958	30.1854	69.5684	114.646	68.602	35.8218	45.9967	67.2427	50.0067	57.7197	30.2427	28.1849	26.0498	17.9064	22.7142	14.2274	31.8038
IXRNA007_contig_4144	124.269	94.9631	100.463	282.063	329.708	356.234	73.9367	93.9149	123.724	203.921	311.258	210.436	77.48	158.374	121.628	138.708	107.628	114.818	59.3992	57.5982	81.0188	68.8236	97.4816	66.2261
IXRNA007_contig_41473	37.5243	62.658	36.6031	2.919	8.68213	4.76756	10.8258	22.5944	26.4143	0	2.91695	4.02247	2.46366	16.4499	9.05531	3.20325	8.28236	2.91568	0	16.9116	5.97083	3.40542	2.35747	6.36075
IXRNA007_contig_41497	222.63	160.782	152.655	99.4284	68.206	67.2597	175.058	271.615	115.907	91.7802	109.094	105.922	699.125	583.848	845.38	375.934	527.118	472.23	228.954	190.972	353.196	173.03	102.538	127.809
IXRNA007_contig_4152	101.972	110.063	71.1138	50.6155	53.7566	35.9421	57.7407	36.1764	118.142	145.354	147.744	142.01	143.933	151.817	168.018	212.133	195.146	147.916	224.945	136.44	113.91	201.039	319.013	191.586
IXRNA007_contig_41572	201.633	100.776	324.765	375.996	549.733	595.75	128.057	147.888	75.7709	82.9904	133.81	141.262	98.454	81.9674	88.3246	126.738	173.544	151.284	44.9355	60.7432	128.584	69.9134	71.4786	75.0463
IXRNA007_contig_41579	45.5092	64.7267	48.9982	24.505	13.68	32.9306	21.3016	30.6167	8.48914	12.4443	7.0493	5.04349	98.7175	106.451	77.2885	59.6382	53.1755	74.0684	20.7897	33.6253	45.8293	42.5678	70.3824	37.1574
IXRNA007_contig_41599	36.6347	12.383	41.2521	77.4921	104.417	92.3658	25.0838	26.2332	36.191	80.7977	70.386	60.8475	1.31746	1.65993	5.30585	4.90549	0	2.26217	0	1.97796	2.44456	10.2163	5.89369	2.12025
IXRNA007_contig_416	60.9421	109.99	83.2664	29.9489	24.2074	42.908	79.7936	90.4623	52.322	0.892268	0	13.15	16.7845	48.2376	14.8033	17.6587	4.69405	28.9759	42.0843	60.6047	37.2245	5.04003	20.1328	37.4118
IXRNA007_contig_41630	28.9498	19.6671	31.2474	55.7456	89.9614	70.2256	42.6886	37.2342	36.6312	96.7636	77.7562	63.3737	0	0	0	0	0	0	0	0	3.0557	1.70271	5.89369	0
IXRNA007_contig_41664	159.529	179.881	238.499	175.527	181.086	155.398	168.321	211.38	95.1664	258.359	237.411	225.408	241.03	162.159	122.034	318.019	370.409	379.511	166.526	114.682	255.297	169.369	275.023	222.224
IXRNA007_contig_41699	14.2802	12.4267	19.3997	6.93262	16.082	13.0149	31.1371	15.5453	9.95106	51.0396	54.5081	40.4447	22.5154	11.0053	5.67725	44.8619	65.0461	53.7391	0	9.65245	11.4772	59.7141	85.6706	29.8955
IXRNA007_contig_41726	73.4747	91.9257	66.645	35.1812	29.3303	25.6004	98.0814	162.731	104.611	48.7425	54.4206	60.3634	43.7793	103.43	64.8551	59.2412	73.9277	104.764	89.574	188.796	122.876	66.7633	175.667	143.658
IXRNA007_contig_41754	3074.75	1989.66	2258.64	1308.8	743.267	938.52	78.5556	60.5987	102.434	10.4984	2.91695	6.14372	2973.3	2122.69	2921.56	2202.5	2384.71	2350.28	117.224	65.2727	4.88912	11.919	15.2175	52.7201
IXRNA007_contig_41763	43.0774	25.509	73.9545	94.7726	172.31	133.043	32.4775	36.7434	28.2417	108.116	247.251	172.737	13.9124	6.52353	0	3.85587	19.3112	9.24975	2.96996	8.08986	4.69355	5.09111	21.123	33.2349
IXRNA007_contig_41812	109.794	132.739	81.6243	35.1521	31.6447	28.5533	35.2181	18.9979	77.7645	76.9154	87.1099	89.9026	171.863	214.596	165.578	129.696	168.351	188.041	88.2672	44.9591	63.2407	81.8494	101.701	56.1019
IXRNA007_contig_41904	23.4389	32.276	20.5914	64.2107	78.9023	49.8415	17.8182	5.63591	20.9238	32.0172	56.5694	34.169	1.31746	9.95959	10.6117	1.08769	1.4339	3.14693	8.01889	11.8678	18.1814	6.81085	20.1564	13.8876
IXRNA007_contig_41998	18.0542	10.1978	36.2983	185.298	242.743	111.709	58.1932	6.76986	25.1019	988.49	1162.03	1391.36	54.1345	0	15.6169	57.1691	31.7883	7.7517	6.47451	0	6.20306	107.935	509.297	250.508
IXRNA007_contig_42065	67.4005	46.9098	93.8808	134.712	140.866	163.704	79.4692	76.2794	93.231	91.2296	110.193	116.396	25.2031	26.4261	27.7142	42.4689	67.1578	62.6872	14.5528	23.5773	35.1772	49.7192	33.04	54.7767
IXRNA007_contig_42069	159.045	192.439	124.595	93.0869	42.9415	74.2582	96.852	107.091	89.7672	38.6333	39.3788	56.2089	199.319	142.339	214.321	180.791	108.577	181.496	126.58	113.555	79.3687	144.015	177.577	202.558
IXRNA007_contig_4207	42.7616	34.4029	27.215	117.585	135.105	114.48	28.0294	50.3339	38.7327	58.6524	67.8483	74.4816	27.917	64.6377	30.0841	40.3697	59.2463	40.166	23.7894	21.7576	21.7993	44.2705	42.4935	32.8427
IXRNA007_contig_42083	98.3295	64.0275	116.488	252.406	297.782	196.42	114.559	65.8707	94.6182	1362.51	1353.2	1212.73	146.963	73.037	100.776	46.7381	62.0642	53.2866	69.111	55.0269	34.676	44.1854	74.1072	64.6677
IXRNA007_contig_42129	40.0034	21.8524	36.0073	126.736	103.66	109.504	1.70755	5.92363	7.47576	0.949221	0	3.52956	13.0561	9.95959	8.84308	28.7749	29.1559	21.0935	11.2561	3.93614	1.22228	0	2.35747	8.18417
IXRNA007_contig_42271	45.267	31.3217	42.2637	17.2002	13.7613	15.61	21.8224	42.337	6.64512	6.64455	8.70224	10.5623	102.749	37.5975	101.766	64.9461	55.6366	35.3602	20.7897	5.93389	11.6116	5.10814	10.6086	14.8206
IXRNA007_contig_42285	231.999	371.024	203.586	89.263	90.8996	85.1657	160.697	132.613	160.313	38.6238	42.5972	32.6198	71.2616	89.0221	82.612	95.0099	115.974	110.947	94.2071	69.8418	35.4461	43.5554	56.9684	55.9004
IXRNA007_contig_42341	47.7778	49.0222	32.7855	19.6814	13.5611	20.8394	25.5278	21.0373	40.5352	119.516	105.399	83.5212	61.7758	81.3865	113.527	36.5247	78.8215	106.503	2.96996	19.7796	14.5146	30.1891	34.1834	32.0794
IXRNA007_contig_42408	193.117	292.421	202.533	61.7952	54.4572	52.248	170.123	125.344	131.856	161.88	163.884	110.71	241.926	448.348	227.338	152.467	289.44	214.242	319.479	151.235	213.508	278.598	281.259	218.63
IXRNA007_contig_42582	11.9115	7.29141	26.2243	39.1	32.8144	42.2641	12.7895	17.407	8.63035	29.4353	35.684	20.8429	12.8321	4.34902	7.07446	16.1142	26.7518	7.0278	11.8798	4.29218	3.00069	8.07086	13.7794	6.60458
IXRNA007_contig_42586	11.0536	9.47665	20.0926	37.2172	54.4885	37.6982	14.5141	19.6411	22.4273	24.6798	18.124	32.567	2.63493	1.65993	0	0.543846	0	1.00541	6.92001	0	3.65461	0	5.90547	1.06013
IXRNA007_contig_42609	19.9438	11.844	30.513	47.8132	57.3221	44.6837	7.97424	23.3052	11.6871	48.5147	45.1447	32.9103	5.65192	10.7896	13.7598	15.6029	5.99954	4.08196	0	0	2.57901	3.89921	4.32597	2.42769
IXRNA007_contig_42631	39.5244	35.8452	55.1714	95.4951	108.645	61.4059	113.372	131.758	93.6961	299.963	445.555	313.955	21.0004	14.4414	5.64188	34.9367	36.6107	25.2659	75.4073	56.451	71.9617	102.929	134.517	93.0684
IXRNA007_contig_4264	90.7236	119.161	56.377	23.8336	7.03703	12.9498	65.7234	78.725	64.1503	46.3979	43.4334	45.1889	421.799	373.933	575.808	186.039	203.963	204.55	98.4542	139.921	138.038	96.2713	97.9059	134.286
IXRNA007_contig_42666	29.5552	49.2043	25.2474	13.8725	7.09958	7.44078	9.58787	4.4258	7.39269	5.87568	5.97003	10.7119	155.592	181.065	130.029	63.0481	111.473	89.7327	35.7583	53.8599	31.2048	59.8674	19.4138	14.1103
IXRNA007_contig_42703	45.1144	35.6922	28.282	77.733	76.2814	91.4032	53.2754	52.5764	38.8158	32.283	35.0034	37.5049	14.4921	16.5993	35.3723	29.9224	44.2297	34.767	35.6692	23.7751	58.6877	32.3686	72.8695	68.1555
IXRNA007_contig_42724	48.541	51.0326	65.3424	103.464	119.285	136.581	51.2605	75.2893	53.9916	10.4414	20.4187	12.3227	26.3493	39.8716	47.7526	17.9524	36.2255	35.1893	17.8198	49.1128	50.4557	9.00735	38.8983	31.8038
IXRNA007_contig_42790	10.9378	10.2779	11.6052	22.7682	40.0579	38.5437	29.3612	20.5127	20.3756	13.2986	7.52573	5.70363	17.1534	28.3184	43.8617	20.2583	2.86779	6.1531	12.9787	2.1362	3.85018	6.04463	11.7874	25.7611
IXRNA007_contig_42844	38.598	27.6797	69.2847	88.1027	85.7016	105.049	37.5319	47.7614	29.903	51.2579	93.6828	121.466	1.31746	9.95959	5.30585	10.1373	2.14015	5.02704	2.96996	13.8457	2.45067	3.40542	5.89369	16.0185
IXRNA007_contig_4324	66.6847	30.5642	103.595	294.045	322.296	242.911	47.1966	52.2718	39.0234	61.7184	68.0719	62.4142	9.22224	26.5589	26.5292	72.3152	18.0771	53.5179	8.90988	16.516	9.16709	17.0271	23.6101	57.2786
IXRNA007_contig_43273	135.206	162.276	132.216	686.819	720.623	340.019	278.928	180.527	162.855	538.787	607.572	355.209	41.948	14.9394	38.8034	29.7266	77.3662	43.2325	6.71211	9.29642	17.1363	7.04923	43.7076	40.8042
IXRNA007_contig_43274	8.19544	17.4382	12.1179	39.7641	45.8627	56.8205	34.6546	39.5191	29.8283	207.69	269.468	264.603	7.91795	104.991	19.4548	12.9055	28.2356	27.0455	21.354	29.6892	34.1505	75.0556	211.395	67.2544
IXRNA007_contig_4329	38.956	75.2159	43.9958	20.9219	9.16378	14.7775	15.6155	15.4268	18.3987	4.03419	4.19069	5.36035	211.123	164.615	144.231	201.103	170.834	218.696	73.7441	141.563	80.6887	55.5425	129.095	186.052
IXRNA007_contig_43308	25.9917	26.9148	33.4576	64.0939	79.4215	84.6518	27.3976	34.5855	33.8735	217.001	200.151	168.151	20.6315	19.0394	29.925	20.0462	22.1719	23.9388	28.8977	18.8895	13.0173	52.9203	49.6484	22.3793
IXRNA007_contig_43408	37.5716	50.4061	36.3537	21.3087	9.45777	6.58873	2.56132	3.7065	7.51729	3.79688	1.94463	0.88019	105.278	54.7113	61.4594	72.5382	72.3797	96.5292	14.731	1.97796	5.17635	5.97652	13.3433	9.42452
IXRNA007_contig_43419	53.8046	55.3156	41.9103	22.739	12.0036	10.075	21.0626	31.8014	48.0276	44.8697	36.1119	25.3407	247.13	400.11	456.975	187.616	238.897	290.643	65.7252	119.469	40.5308	45.9392	30.8476	56.8651
IXRNA007_contig_43422	57.805	37.0616	89.9385	138.609	111.648	156.985	122.047	205.499	86.9181	98.7475	117.427	103.317	26.5073	23.5544	52.7224	24.9571	18.5337	26.6534	26.9969	37.3637	101.205	33.7648	60.6932	37.8359
IXRNA007_contig_43466	369.674	682.253	463.155	222.092	127.824	147.111	158.691	265.556	183.164	158.226	296.323	163.39	87.2687	52.1219	110.928	85.7917	88.2739	38.4669	60.4684	27.4343	64.7258	46.8927	71.2193	61.0526
IXRNA007_contig_43525	67.1847	81.6623	55.3724	24.8188	15.4189	23.4736	41.8007	76.4656	30.634	18.1206	20.0103	9.16277	122.537	69.3187	94.5679	99.9752	86.1551	98.3691	17.8198	21.6587	41.4414	31.5683	98.8725	73.1593
IXRNA007_contig_43586	152.35	147.598	79.2894	45.4269	46.2255	39.4933	25.0753	16.4	64.0174	17.086	39.865	25.5255	405.581	472.168	583.891	344.478	229.987	479.65	41.5794	19.7796	24.0483	45.9732	55.5185	100.712
IXRNA007_contig_43590	64.016	44.2583	67.8367	17.7402	14.4306	15.623	18.5866	8.97007	7.05213	1.45231	0	2.63177	1.06714	0.448182	2.33457	0.511215	0.649177	1.8399	0	0	1.01449	1.49839	0	4.64335
IXRNA007_contig_4360	83.4019	78.1805	98.7377	41.7782	18.1649	51.0708	106.722	28.9665	162.249	7.54631	9.93708	7.05032	19.235	1.72633	23.5756	26.7681	18.1199	12.3364	25.0368	20.3928	1.70508	2.99677	2.10994	19.4533
IXRNA007_contig_43629	43.6406	30.8483	96.5067	128.823	123.107	170.539	61.4375	144.816	86.644	145.601	164.088	170.097	13.0429	26.8743	19.1718	25.0332	41.6472	43.2527	38.2828	20.9862	30.0436	52.8522	62.2609	32.5035
IXRNA007_contig_43659	24.2126	21.8305	39.3884	78.273	73.698	83.2534	34.168	43.6487	39.1314	12.3399	43.7543	17.6038	9.41986	17.7779	15.9352	12.5085	5.74986	15.0811	20.7897	13.8457	9.88212	10.2163	2.39284	17.8525
IXRNA007_contig_43667	90.613	125.229	77.1	24.8626	38.1125	35.4087	64.827	48.1929	49.963	8.54299	20.4187	20.2444	31.9089	51.4579	30.0665	22.2759	21.4015	12.0649	62.191	61.4553	34.9083	44.2705	62.8385	82.9336
IXRNA007_contig_43784	32.1501	41.7235	24.5268	17.9008	6.8744	21.0215	7.66688	16.9839	10.5823	1.88895	0.972317	8.08014	6.73223	3.70165	5.19973	1.68592	7.97561	1.13611	0	1.91862	1.16116	0	1.13159	0
IXRNA007_contig_43843	53.6414	61.3979	30.3329	20.4695	13.8864	23.7532	13.242	13.3451	19.927	4.98341	7.18542	10.5623	376.57	289.475	437.308	170.528	178.117	222.567	19.1562	41.4779	16.6413	11.2038	14.2156	14.1209
IXRNA007_contig_43844	96.8925	81.3782	47.9381	30.1533	13.0607	17.6328	27.0048	25.5308	36.6977	23.2939	38.5815	33.3504	264.191	213.583	285.914	98.8495	105.409	138.203	19.5423	7.69427	16.0913	10.1141	8.34546	9.48813
IXRNA007_contig_43865	38.777	51.6663	27.3675	15.8429	12.9919	19.454	17.8865	19.4718	32.4614	10.8591	8.55639	6.63663	13.5303	16.4001	3.53723	4.29638	8.87447	8.1438	2.99966	8.54479	1.87009	1.70271	1.17874	1.06013
IXRNA007_contig_43887	43.0458	42.9253	59.6819	25.6945	17.1141	14.1986	12.3114	7.18451	11.6206	7.75514	8.8967	8.74028	60.432	144.879	67.0836	140.437	116.324	133.357	65.25	50.9325	17.3136	37.4256	11.9406	19.8456
IXRNA007_contig_43937	78.6173	69.9349	122.897	288.032	215.59	243.224	120.331	80.5783	47.2966	154.514	210.789	274.514	23.8197	21.5957	56.6841	13.4167	15.1023	48.5411	0	0	0	0	3.53621	4.2405
IXRNA007_contig_43975	50.657	52.8026	64.8089	116.95	120.236	128.562	202.754	293.973	203.548	312.427	246.852	253.143	43.6739	46.1129	77.6599	31.9999	55.6937	48.9232	210.689	188.698	496.759	326.24	185.604	141.961
IXRNA007_contig_43976	27.2602	15.9304	34.2405	47.1127	51.5799	67.4873	6.86433	14.386	14.0378	2.84766	9.59677	5.28114	1.44921	3.36966	0	0	0	0	0	0	2.44456	0	2.35747	1.06013
IXRNA007_contig_43997	43.4142	52.1179	31.5246	21.9144	18.903	17.8149	15.8033	12.3296	35.5846	40.1331	22.8106	26.4937	50.8014	43.208	40.6074	67.5403	57.3844	86.7265	40.0054	46.1458	35.5744	73.9658	58.8072	35.3022
IXRNA007_contig_44003	78.3488	47.6892	52.5733	23.1185	11.8848	34.4201	6.87287	1.69247	1.84402	2.84766	0	0	487.356	110.634	480.091	242.98	172.503	141.883	41.5794	13.8457	18.9392	3.40542	10.6086	5.30063
IXRNA007_contig_44009	71.9272	151.452	85.4073	5.838	5.62962	9.75626	17.9292	43.2509	23.2496	8.54299	14.3514	6.84788	3.96556	23.4216	30.0665	0	3.56691	0	23.3736	21.8169	16.8308	10.2163	20.6515	22.2414
IXRNA007_contig_44024	19.7175	20.5777	32.4114	68.2462	47.5515	81.6014	12.7212	19.311	22.9589	38.0733	12.5915	38.6227	31.5137	16.9977	26.2286	15.9347	20.5597	26.0702	2.96996	9.94915	17.338	3.43948	2.4282	2.71392
IXRNA007_contig_4409	141.038	47.3468	215.039	323.79	453.147	310.776	64.5708	81.8645	26.5805	131.942	298.219	451.801	3.95239	11.6195	0	0.543846	4.99367	0	2.96996	17.8017	3.06792	0	5.89369	12.7215
IXRNA007_contig_44114	589.435	428.27	1000.52	1437.01	1595.23	1427.7	639.621	480.186	299.562	456.984	473.188	665.679	410.838	478.791	570.042	485.975	431.175	400.615	336.378	309.175	332.943	244.697	411.497	544.131
IXRNA007_contig_44128	54.7415	18.2103	78.9638	119.715	229.795	272.564	69.1556	141.321	40.7013	61.6994	97.115	87.6493	0	4.9798	0	0	0	2.01082	0	1.97796	1.30173	0	0	0
IXRNA007_contig_44169	71.343	84.576	44.7164	25.315	14.7434	20.0394	18.1597	28.2472	29.5043	50.6694	45.31	44.5552	153.537	180.717	147.679	76.5192	134.465	223.733	28.5116	21.896	31.5348	18.9852	20.8872	12.7321
IXRNA007_contig_44170	79.6384	93.3752	54.3885	42.5955	26.1465	29.542	21.4041	24.363	31.2819	36.1653	24.6482	42.8388	165.645	207.01	179.656	146.36	124.371	134.514	63.2601	37.423	34.6088	12.8044	20.2979	14.8418
IXRNA007_contig_4420	32.7133	13.6796	25.767	51.8487	50.8167	45.3991	21.4724	29.9482	14.4864	32.6722	28.4014	33.0687	0	0	3.39574	1.38681	0.720516	0	2.96996	0	0	0	1.19052	1.07073
IXRNA007_contig_44214	46.9724	38.6277	24.8247	14.6315	16.6699	20.8264	57.5955	75.5009	64.9394	38.2441	75.4713	55.6368	27.5481	74.0164	55.6053	55.8584	41.4403	44.9618	152.418	215.163	318.471	225.524	167.899	216.128
IXRNA007_contig_44217	25.7917	49.0731	40.9196	10.8733	19.3784	7.81802	28.7892	16.9247	10.898	0	0.98204	5.28114	1.21207	8.43245	9.53284	9.94695	0	6.18326	11.9095	4.29218	1.83342	0	10.4436	15.1704
IXRNA007_contig_44256	147.723	124.58	78.3541	51.1044	21.6553	23.8118	17.5621	26.2163	31.5477	29.2645	56.4819	21.4502	520.121	954.096	940.16	320.918	369.339	544.338	37.5997	31.8056	43.3114	62.149	34.0066	46.6879
IXRNA007_contig_4431	31.0342	26.3175	65.9036	87.03	85.0011	91.3837	36.7037	41.5331	8.67188	19.9336	47.2352	25.9568	10.3289	1.97532	2.19308	10.5941	10.1229	4.03169	0	6.50749	2.51178	7.16842	10.9269	8.14177
IXRNA007_contig_44334	283.945	202.2	304.756	555.763	580.164	568.523	255.756	324.183	282.434	551.118	669.139	649.765	275.56	270.204	297.835	206.613	225.514	258.852	92.5142	253.199	286.337	118.134	181.408	179.49
IXRNA007_contig_44337	68.3953	41.6943	65.8621	171.221	185.158	267.731	59.0725	137.877	28.5906	58.3676	117.592	63.7697	133.894	122.105	166.48	133.155	207.78	266.835	73.6847	147.497	285.934	98.5189	184.708	147.442
IXRNA007_contig_44343	17.5383	73.1326	30.1181	8.34104	0.625514	1.30083	3.21019	7.50608	14.179	0.949221	5.8339	1.11784	141.535	288.446	178.064	39.6192	47.7324	94.9306	13.5133	8.32722	0	1.97515	0	3.21218
IXRNA007_contig_44462	26.4128	10.9262	23.2312	43.3107	74.0608	64.5344	29.5747	12.6935	19.437	67.1954	80.4981	67.3609	1.31746	1.65993	5.30585	4.36165	0	5.98218	22.4826	1.97796	8.02426	23.9061	39.3345	21.2025
IXRNA007_contig_44511	65.2161	46.5674	42.4923	26.2856	17.5144	14.2897	39.1626	33.9085	33.1924	0.949221	9.72317	10.5623	6.38969	6.63973	0	0	0	2.01082	11.8798	13.8457	4.27798	0	5.94084	13.4742
IXRNA007_contig_44519	28.4656	58.7246	31.3236	94.1523	97.3862	88.1186	24.0252	31.666	35.1444	49.6063	41.6346	48.6393	35.6901	16.6159	16.6957	32.1957	22.0292	28.8351	29.8184	27.9684	31.6387	23.6507	32.9103	41.7159
IXRNA007_contig_44550	113.678	74.808	71.2386	17.6381	13.1358	18.2182	9.3915	13.6328	16.8786	4.74611	3.89899	1.76038	33.4109	19.9192	30.0488	10.8769	20.0603	14.0757	44.4009	17.8017	7.94481	1.70271	4.99785	8.48101
IXRNA007_contig_44592	226.756	125.156	203.69	40.45	13.7363	18.1532	23.9056	28.3319	26.5888	7.59377	14.5848	4.40095	185.024	251.828	169.911	90.8332	140.707	66.0151	23.7597	5.93389	24.47	10.2163	4.71495	13.7816
IXRNA007_contig_4468	18.7753	13.5849	30.7901	53.8118	57.3909	40.547	27.1671	24.2192	9.85139	17.665	28.9167	19.6282	21.2638	12.2171	4.88138	29.1556	12.4913	22.4407	15.1765	9.61289	25.9734	29.5761	11.0801	17.8949
IXRNA007_contig_44718	142.67	111.338	94.6637	87.0884	84.4819	89.7706	60.6179	61.7496	49.7387	68.3439	43.7932	52.8114	133.156	84.6731	77.8368	31.0047	39.9422	47.4452	0	7.91185	10.3771	11.902	5.89369	13.7816
IXRNA007_contig_4507	1.03167	118.294	30.8594	0	0	0	1884.49	3200.53	824.011	878.656	1186.33	1248.63	1.31746	0	4.01476	0	0	0.532866	719.77	1137.21	1904.99	1148.45	2858.94	1234.91
IXRNA007_contig_45090	31.5027	43.7193	27.3675	16.3026	14.0615	13.5872	12.5078	9.91785	18.814	0.939729	6.45619	0.88019	10.5792	6.68952	15.9175	4.91637	3.56691	3.61947	0	9.59311	4.27798	0	5.55185	4.2405
IXRNA007_contig_45091	114.636	145.573	84.6382	53.1696	56.3213	46.2512	34.3473	36.6673	42.7447	3.13243	0	4.40095	28.9447	29.0156	19.1541	4.15498	17.2924	17.1322	3.89065	34.4561	3.07403	1.70271	11.7874	10.6225
IXRNA007_contig_45136	40.5351	29.8649	44.3422	12.4057	23.144	15.6425	23.0519	23.8468	29.0724	17.086	28.1972	15.8434	0	3.31986	0	0	0	5.02704	0	0	0	1.70271	2.18066	0
IXRNA007_contig_4515	1891.7	932.681	3851.18	7084.86	6757.76	6408.56	1568.62	1242.04	798.411	2446.26	2769.95	2781.84	2.88524	3.28666	1.7863	3.21413	10.0159	2.01082	2.96996	13.8457	2.37122	5.10814	22.4314	8.14177
IXRNA007_contig_45206	42.3352	38.2489	19.3651	5.5534	17.6895	9.9709	28.0977	28.518	94.6182	1552.52	2649.26	1720.5	153.643	79.1787	81.2856	104.331	45.685	96.5895	177.693	194.869	164.452	851.135	607.792	334.703
IXRNA007_contig_45227	351.104	598.238	378.676	146.22	115.676	114.747	47.0856	50.1477	60.4207	5.69533	13.6124	7.04152	863.491	1184	937.331	1148.53	1632.6	1142.94	96.8801	146.369	44.1793	40.8651	132.337	48.734
IXRNA007_contig_45265	85.7758	36.4206	41.5708	18.2729	4.3786	4.5139	124.395	216.043	118.781	21.8321	36.948	44.0095	36.8758	38.195	109.619	32.6308	72.0516	76.411	114.522	154.34	144.107	49.3787	73.0935	101.549
IXRNA007_contig_45298	283.424	248.738	274.714	74.5877	24.8266	35.7274	45.6342	16.6539	41.8393	8.00193	10.2385	6.487	565.508	480.069	730.014	329.462	294.812	449.317	19.0077	13.7864	1.09394	5.09111	2.72288	17.9267
IXRNA007_contig_45299	455.139	471.494	467.977	159.793	31.5321	85.3153	51.2264	32.5038	87.4747	7.98295	2.38218	7.27037	520.635	475.736	621.721	318.96	327.043	440.087	31.4816	7.97119	0.52558	3.42245	6.70702	29.5033
IXRNA007_contig_45458	100.714	190.261	87.9431	22.4398	21.8992	22.2183	87.1531	10.1717	19.0964	8.54299	0.972317	0.88019	115.133	6.39074	40.8727	49.49	143.183	82.1318	6.11812	0	1.52174	0	0	30.1394
IXRNA007_contig_45480	22.1861	10.1978	13.9193	37.9397	48.3522	49.6789	45.3012	53.0672	35.4019	26.5592	44.7266	18.484	14.5053	3.31986	5.30585	11.176	7.81153	14.4578	0	43.5152	41.588	20.4325	49.7427	57.8193
IXRNA007_contig_45493	51.0728	106.851	63.9567	36.6699	15.7066	11.9612	32.8532	12.025	31.4065	25.2778	23.9676	25.1998	11.9626	17.6617	17.2086	8.26646	11.6495	3.02628	169.317	88.9094	42.2603	25.9493	31.543	93.6303
IXRNA007_contig_45546	105.298	89.3835	78.9915	34.2982	38.1563	42.3032	45.1902	79.3174	69.1009	21.8321	55.8985	32.567	189.557	122.835	126.208	95.7876	120.554	119.583	80.1592	80.6415	103.258	45.9732	53.0668	32.8639
IXRNA007_contig_45565	1.08957	0	1.42727	6.72829	7.69382	8.08469	2.73207	7.0745	0	2.66731	8.68279	2.66697	19.4062	28.6172	25.079	56.6144	44.9145	63.6021	21.0867	76.0328	71.7355	46.7735	48.3047	52.5716
IXRNA007_contig_45571	40.6403	23.5059	40.8503	63.2547	103.335	95.8455	26.5096	17.0939	37.9519	34.172	55.529	53.8412	3.95239	1.65993	3.5726	3.26852	4.28029	0	0	21.9158	6.15417	0	1.17874	5.30063
IXRNA007_contig_45584	424.789	476.68	343.306	164.588	78.9648	99.748	76.1053	65.7184	91.7857	174.979	205.577	132.953	452.483	682.016	676.937	271.472	454.538	639.078	34.2436	25.6344	37.7134	52.9203	42.0338	21.8492
IXRNA007_contig_45628	56.5891	34.2864	47.8065	15.3029	18.3526	12.7092	9.43419	5.22126	6.4956	0	2.00297	0.888992	7.8916	4.7474	9.49746	10.8389	1.71212	11.0595	0	0	0.611139	1.71974	2.35747	0
IXRNA007_contig_45629	98.8874	47.5143	73.13	25.5412	22.9751	26.6736	14.5141	12.2111	4.99214	2.84766	1.94463	4.40095	21.0135	6.20814	18.3582	16.3426	16.4078	4.02163	2.96996	0	0	0	1.17874	2.12025
IXRNA007_contig_4564	67.3637	19.099	50.7303	102.53	91.7566	89.2698	24.7594	9.38472	14.096	18.0352	22.3633	50.162	16.6	5.31178	21.2588	32.5818	17.5421	21.2543	14.8498	13.7468	0.611139	13.5025	21.6298	15.5308
IXRNA007_contig_45657	52.9888	69.4396	40.0535	30.6641	25.0518	19.506	35.0218	41.2708	21.389	42.0885	51.0369	55.9713	77.1901	88.5408	79.4639	67.8938	41.4261	69.2424	49.4795	9.88981	12.7484	13.4174	22.0542	35.0372
IXRNA007_contig_45672	23.9073	16.87	35.7232	71.6396	95.0718	111.859	26.5267	38.4105	26.5805	35.6433	68.2567	52.3361	10.487	8.21666	24.1062	9.27802	8.903	6.2838	32.0459	28.6013	42.4192	23.2931	12.0585	17.4179
IXRNA007_contig_45683	53.5941	22.5808	112.117	173.024	192.345	180.953	36.9854	42.4216	15.7738	66.9676	90.7172	82.3769	0	0	0	0	0	0	0	0	0.598917	1.70271	0	1.06013
IXRNA007_contig_45718	49.32	22.3258	54.7904	87.5554	109.859	76.0793	37.122	24.363	57.3806	43.9679	88.2961	56.6842	3.95239	1.65993	0	0.369815	0	4.02163	0	6.42838	1.83342	0	20.0385	1.06013
IXRNA007_contig_4577	24.7284	21.3352	50.1899	51.0241	77.7013	78.5639	25.0497	14.0982	27.2948	11.4856	13.6222	9.98135	6.69271	13.379	13.5299	20.3507	12.3201	12.829	21.5619	10.0085	8.01204	13.826	6.01156	20.5982
IXRNA007_contig_458	22.3282	1665.6	38.8618	0.72975	14.5182	0.650417	2385.61	1607.35	1740.23	341.387	380.215	729.272	0	0	20.3568	0	0	4.01158	272.999	214.352	403.578	436.661	702.928	911.337
IXRNA007_contig_45808	490.795	314.172	409.279	436.536	398.39	383.232	218.412	201.869	103.822	89.9862	101.947	76.2332	328.641	386.067	391.324	166.863	132.29	174.096	118.977	120.359	183.11	125.149	137.641	184.981
IXRNA007_contig_45967	152.955	138.814	140.669	58.0005	40.1642	41.1909	54.3768	46.602	37.3705	36.3742	70.4638	67.4753	430.349	546.051	676.089	381.644	246.909	411.091	71.873	24.0125	17.448	45.207	39.8177	52.7837
IXRNA007_contig_46099	59.1893	10.1978	112.934	335.247	248.961	310.639	84.5235	75.0524	35.7175	292.294	378.076	274.654	42.1456	34.8586	51.2898	53.8408	136.955	52.2812	14.8795	3.95592	46.4466	47.6589	68.3668	30.7436
IXRNA007_contig_46117	221.398	299.509	138.847	102.201	73.4916	65.0287	94.026	123.778	181.686	299.185	261.262	203.579	649.338	556.31	875.73	646.861	711.584	862.348	119.363	149.138	211.063	175.856	510.358	270.608
IXRNA007_contig_46196	34.7346	52.0524	38.2175	27.621	11.4406	16.1759	30.4114	27.1895	24.0636	17.8264	9.64539	27.4971	108.981	238.698	354.961	91.9426	131.64	137.992	20.9085	34.3176	11.3855	19.4961	27.2878	42.6489
IXRNA007_contig_46246	44.6459	46.7422	51.2014	17.93	11.0216	12.8132	19.5002	17.2378	30.418	2.84766	1.94463	2.64057	10.0259	29.5302	10.2757	36.3289	11.8493	27.327	8.90988	17.8214	17.1119	6.82788	7.07242	7.42088
IXRNA007_contig_4627	98.9664	86.4043	194.78	273.912	268.958	296.772	125.923	113.556	77.7894	130.186	151.098	147.969	74.1073	93.172	72.354	64.783	105.11	86.7868	52.4495	40.5482	41.9608	45.5476	68.6497	64.2012
IXRNA007_contig_46270	240.315	132.396	133.837	55.2567	32.1139	33.5811	37.9246	17.9401	64.4493	30.1093	42.1111	42.4603	841.2	1057.77	1968.91	763.772	511.759	905.36	139.618	35.1879	7.90203	30.8702	35.8454	56.0276
IXRNA007_contig_46290	22.7809	14.4808	21.7831	11.2163	11.7284	11.1221	5.64344	10.231	9.55235	19.2122	22.8592	13.7662	129.098	161.296	148.564	58.3221	78.9928	56.8257	30.8579	28.2057	55.6015	60.6506	37.307	35.1114
IXRNA007_contig_46421	273.634	300.885	331.902	112.294	45.2497	65.4255	79.9217	154.387	152.132	79.5068	60.1767	49.6075	173.444	153.61	113.05	172.035	137.183	137.882	46.0047	61.297	106.601	58.2668	85.7649	61.9113
IXRNA007_contig_46484	191.922	226.697	158.953	64.8894	52.6432	78.9932	115.9	123.931	118.358	113.717	122.454	101.336	285.231	223.095	328.679	160.864	167.523	163.711	115.769	178.432	125.65	153.278	119.312	120.345
IXRNA007_contig_46485	142.539	39.5892	198.757	363.737	285.997	393.197	91.661	134.991	86.9597	350.87	422.277	366.555	16.7318	12.6985	12.9286	15.418	8.34657	4.67515	25.2447	11.6502	29.8542	41.8186	66.7755	54.6283
IXRNA007_contig_46496	62.8685	39.3634	47.7995	92.9555	126.898	117.075	27.3037	27.9088	55.6529	244.937	218.45	204.23	3.95239	1.65993	1.76862	0	2.14015	0	0	1.97796	1.22228	0	3.53621	1.06013
IXRNA007_contig_46503	552.711	507.157	371.186	259.499	152.682	212.394	113.074	88.9221	122.038	86.0849	115.745	100.342	1002.1	916.581	1551.71	720.477	682.171	628.058	120.165	126.57	97.9901	96.6459	148.167	154.757
IXRNA007_contig_46579	45.4934	33.1501	71.8136	96.7502	110.453	101.296	82.8928	90.6654	44.0239	75.7099	112.789	71.4714	3.95239	9.95959	10.6117	11.9701	13.5329	1.16627	0	1.97796	4.30242	6.81085	4.71495	6.37136
IXRNA007_contig_46592	62.4475	48.3812	40.5662	9.50134	14.8559	8.46193	83.6527	76.254	97.758	111.733	157.233	143.665	4.03144	8.49885	7.10983	3.97552	15.1808	3.00617	25.898	48.4403	36.4728	126.018	43.3893	28.846
IXRNA007_contig_46623	46.025	26.2228	38.8202	134.398	103.028	100.698	51.2264	57.5354	39.879	67.3947	69.5304	62.4935	76.4128	59.7575	116.711	74.1317	48.5314	61.3299	11.8798	15.8237	18.9453	51.0814	43.6133	61.4873
IXRNA007_contig_46671	89.934	158.087	71.3078	27.9275	14.8997	28.6054	100.72	156.545	161.667	25.9137	55.0234	83.4332	8.18144	9.7272	1.76862	3.31746	8.74606	6.36423	5.61322	1.97796	8.67207	3.40542	3.53621	8.48101
IXRNA007_contig_46734	21.5808	13.1114	22.864	44.7264	54.6449	40.3324	14.9069	19.4633	11.7785	14.2383	11.7359	33.4472	0	0	0	0	0	0	0	0	1.22228	15.3244	0	0
IXRNA007_contig_46738	78.6067	73.3366	48.7903	70.7055	64.1339	72.6061	90.8329	86.1042	74.3838	97.0199	158.429	124.776	86.0435	66.0155	91.4728	140.171	155.688	200.227	131.213	118.46	69.346	103.338	114.043	145.735
IXRNA007_contig_46739	725.136	614.037	427.632	189.881	58.8108	158.884	50.3811	55.0897	165.58	39.8673	30.1418	27.2859	1843.42	2338.93	2324.28	1203.16	1482.71	2696.31	154.438	107.067	62.3362	39.1624	52.0177	95.4007
IXRNA007_contig_46847	18.0015	10.5765	12.9701	33.2328	45.8502	34.8754	18.211	13.0489	10.7651	52.2926	75.4324	83.5652	10.2499	10.8228	5.2351	4.16042	4.33736	9.34024	26.6702	22.0345	33.631	9.33086	28.608	24.4677
IXRNA007_contig_46865	9.73768	5.90743	11.1687	34.758	30.5	46.9731	7.67542	8.86852	5.25795	10.4414	7.79798	7.04152	5.54652	3.30326	12.9993	9.78923	2.14015	12.7988	4.87073	5.99322	2.45067	15.3244	18.0229	10.8981
IXRNA007_contig_46893	232.451	210.664	355.708	654.418	963.091	835.904	35.0132	29.7197	41.4406	14.3143	6.11587	9.79651	91.6954	12.4827	33.6214	72.5382	57.6412	70.1172	0	0	0	0	0	2.26867
IXRNA007_contig_47005	49.8148	36.5663	45.8526	23.3155	6.57415	8.43591	8.47796	12.3127	11.6456	13.384	13.6319	26.3705	11.4488	2.00852	10.6117	4.949	0.713382	1.00541	5.93992	1.97796	4.54077	98.4849	88.9593	48.9566
IXRNA007_contig_47032	22.6177	52.453	27.7208	9.50134	5.63588	12.3579	30.7358	28.8311	33.2007	4.74611	11.6678	4.40095	2.63493	9.95959	3.55492	3.26308	20.6881	21.1236	23.5815	39.5592	2.44456	10.2163	24.2113	56.4411
IXRNA007_contig_4713	379.58	451.383	490.771	223.8	81.0541	94.3561	219.411	410.736	224.09	101.766	118.73	91.2229	691.47	893.143	558.741	861.3	701.704	732.41	125.748	310.461	401.842	327.823	428.235	277.276
IXRNA007_contig_47217	62.2474	72.2585	48.6725	24.8115	28.0856	32.1306	40.2554	41.5416	52.3469	46.6163	69.0151	91.9622	13.8334	24.7994	12.4334	21.9823	12.1489	14.7896	11.8798	23.8938	10.3833	17.0271	7.65001	25.0614
IXRNA007_contig_47238	53.3467	85.0494	72.8806	29.8979	26.4405	39.8251	130.106	95.8528	90.9633	32.9759	56.3263	38.9484	29.8142	15.371	21.0288	6.59142	16.208	30.4236	27.7394	49.9633	13.1395	15.2393	120.974	110.73
IXRNA007_contig_4725	10.064	405.871	115.498	18.4262	4.61004	9.14487	8354.59	14898.1	3762.27	3985.29	4795.01	6277.92	0	5.85956	14.1135	0	7.13382	1.02552	1924.98	3682.31	8262.75	2919.08	9465.97	5970.02
IXRNA007_contig_47266	36.84	22.6609	40.2129	58.0516	81.7984	68.1117	28.2257	25.7593	31.4895	33.2702	25.3969	40.5679	15.7964	4.48182	19.4194	8.31541	14.2248	12.3866	42.3219	5.85477	5.54915	12.1744	14.8285	19.2625
IXRNA007_contig_47357	39.256	16.6952	38.3422	77.7038	62.2636	74.7655	12.3199	5.18741	3.44715	6.3408	3.02391	12.1466	4.76921	6.58993	13.9544	30.972	23.9126	15.7246	0	3.95592	4.44909	0	3.80732	12.9335
IXRNA007_contig_47382	7.03745	8.73367	18.693	26.271	31.7636	45.7178	32.4178	49.75	10.7319	50.5935	52.9718	43.3581	1.31746	1.99192	3.39574	2.74642	6.80566	2.06109	0	4.2724	8.5804	3.5757	4.96248	2.35348
IXRNA007_contig_47385	181.068	119.365	197.323	396.364	292.328	434.089	49.5871	45.7389	28.7484	14.2953	11.8234	27.726	139.467	52.819	89.1913	98.7733	149.09	157.879	9.02868	17.8017	37.9273	8.88816	55.0942	33.553
IXRNA007_contig_47412	27.7287	42.8816	40.3653	61.642	94.7466	74.8435	25.5363	12.3635	36.2657	30.1852	29.4126	22.7441	20.1308	23.571	17.5093	15.1624	17.6847	18.59	6.71211	4.54931	19.9109	13.3152	15.0289	3.44541
IXRNA007_contig_4746	109.604	51.6663	174.778	246.079	339.729	234.04	354.111	392.618	264.476	899.226	797.971	711.968	44.6093	58.6122	40.3952	65.5824	49.523	57.0167	128.867	133.394	186.758	262.405	270.968	175.525
IXRNA007_contig_47463	15.1171	6.55571	13.8985	49.3895	39.2572	41.4641	20.6015	7.63302	5.3244	5.70482	6.82567	5.49238	20.9608	2.90488	21.2234	4.31814	13.5757	1.21654	5.93992	1.97796	5.27413	1.70271	4.71495	0.614873
IXRNA007_contig_47497	39.4771	39.7349	24.9286	18.1489	4.02831	12.501	20.3454	49.8346	19.1961	4.79357	5.68805	8.51143	39.3394	34.8586	58.3997	27.1597	42.8029	67.7846	44.4603	33.388	47.2105	14.8136	34.4899	25.4324
IXRNA007_contig_47511	91.0236	95.5531	59.6611	41.2747	39.6888	33.2363	114.653	110.408	204.013	103.009	145.566	96.2047	26.8104	34.4768	31.446	10.8497	2.58958	12.8592	22.9281	54.5522	60.0383	43.4021	25.8497	54.5859
IXRNA007_contig_47556	125.648	112.394	99.0564	55.4099	43.8172	47.2853	43.1411	58.3054	22.6266	7.59377	4.87131	7.05032	44.965	21.6621	21.2764	8.59277	21.0162	32.9975	8.90988	9.88981	4.87689	1.71974	5.89369	2.12025
IXRNA007_contig_4758	230.041	160.353	251.524	423.963	470.424	467.566	317.971	302.875	195.042	239.659	287.339	228.392	79.3244	91.2796	85.3534	166.792	179.415	142.094	107.364	105.702	216.936	180.998	302.877	260.377
IXRNA007_contig_4762	60.5315	49.2188	47.1067	24.8115	13.7175	11.0571	20.4905	10.2394	14.1541	3.61653	0.972317	1.76038	201.73	112.958	94.9923	121.783	136.905	100.712	8.90988	17.8214	14.4534	6.81085	14.1448	26.4925
IXRNA007_contig_47660	179.1	117.675	141.098	52.3669	25.1019	53.8871	39.9651	32.1061	43.9741	27.8881	22.1397	30.5074	170.44	122.752	382.198	143.07	153.584	99.1433	77.1595	32.399	21.0965	26.4431	60.1038	77.5482
IXRNA007_contig_47689	195.601	277.562	259.27	129.195	96.2666	136.471	61.0191	75.5855	111.729	18.0352	4.93937	21.6175	88.573	107.265	68.8876	94.5205	89.7506	102.813	46.6581	23.5971	11.3794	11.936	11.7874	23.3546
IXRNA007_contig_478	35.3346	77.707	49.1922	17.9737	12.3039	21.1516	164.488	252.042	126.207	92.3782	84.4652	91.3021	48.2982	26.6917	42.9597	50.9856	79.2995	83.1673	158.833	219.099	233.81	108.922	184.567	219.404
IXRNA007_contig_47837	114.541	158.481	173.835	27.6794	22.4434	30.2314	37.1477	93.661	29.2634	0	0.972317	0.88019	21.7381	79.8095	20.8873	31.0536	8.796	30.9465	29.6996	50.6358	19.5626	3.40542	19.7556	38.4932
IXRNA007_contig_47952	53.1625	51.7246	46.885	29.9197	20.0164	11.7075	52.0801	63.459	22.4273	2.84766	8.75085	14.9632	0	0	0	0	0	0	0	0	7.33367	0	0	0
IXRNA007_contig_48065	30.1394	22.4642	45.9635	50.6155	80.6287	78.0761	23.0092	48.2776	13.6557	29.9574	60.2739	63.3913	63.1723	109.821	122.017	80.0542	183.817	139.832	14.8498	76.7647	144.076	55.0827	214.2	65.5264
IXRNA007_contig_48153	45.2407	33.8566	21.506	10.2165	7.50616	7.12858	18.7403	16.0784	39.8707	51.0681	35.159	34.3186	248.091	236.955	420.754	158.33	73.2572	202.741	20.7897	13.8853	17.0752	46.3649	40.2303	31.878
IXRNA007_contig_48193	50.4622	72.3459	48.1252	32.1382	17.4956	20.1109	34.5863	31.2429	21.7129	28.9987	40.4484	43.7102	7.98382	16.5827	13.9544	22.6512	6.39903	14.4578	5.99932	21.7971	23.2905	5.09111	25.8026	41.6311
IXRNA007_contig_48221	80.749	85.4136	152.551	256.536	207.914	257.975	103.827	100.465	50.6607	17.6175	20.9145	52.5121	47.8898	76.639	113.704	114.741	88.9658	74.8627	62.7849	67.7847	41.7164	49.4978	108.185	195.773
IXRNA007_contig_48338	114.91	148.472	65.2801	25.6069	24.395	31.8249	28.055	35.8464	39.1896	14.637	25.6206	28.3597	132.682	243.197	304.785	161.789	179.473	193.33	58.2409	92.9642	70.9288	76.2134	64.1469	44.7161
IXRNA007_contig_48356	18.6595	25.6256	20.4044	39.6765	54.795	55.2985	37.5148	28.9158	16.2805	58.4625	77.4451	65.7942	32.2383	19.969	13.7775	15.6519	17.9915	23.5467	13.7212	21.2037	18.6581	15.1371	19.7792	16.803
IXRNA007_contig_48385	55.7995	40.7765	77.2525	145.943	193.915	163.996	51.3117	48.2268	49.8384	71.1916	89.0351	71.6034	2.63493	1.65993	1.76862	1.63154	4.99367	2.01082	2.96996	17.8017	8.55595	11.919	5.89369	4.2405
IXRNA007_contig_48404	60.7736	55.0534	93.867	173.177	146.908	185.584	88.9887	93.1956	50.8933	66.4835	40.5456	46.8261	11.3829	18.8568	5.07593	40.1522	13.5543	16.5691	4.09854	6.50749	14.6551	24.9447	33.4997	45.0871
IXRNA007_contig_48406	22.6335	31.3727	35.5569	72.8363	101.358	87.8519	64.2123	74.46	67.207	86.3696	91.3978	99.6991	0	1.64333	0	0.946292	0	4.02163	8.31589	3.93614	3.44683	5.10814	4.71495	0
IXRNA007_contig_48479	41.851	43.6829	27.4437	14.8577	5.34814	8.81316	40.8786	66.5308	71.9334	3.7779	3.87955	4.40095	5.73096	7.10451	3.325	0.543846	3.40283	13.1306	21.8589	24.863	18.0347	2.26461	12.9779	16.7818
IXRNA007_contig_48582	44.488	28.4081	84.5135	107.894	156.422	132.607	46.1037	62.6212	30.7337	15.1875	13.6124	25.4991	90.5229	77.22	88.7137	73.218	54.2384	63.9842	20.7897	49.2512	39.1007	18.7298	40.1006	47.483
IXRNA007_contig_4859	146.649	85.0567	250.305	550.013	396.006	347.843	619.907	1206.66	403.907	675.2	515.299	606.09	40.9467	31.6051	59.2486	49.1202	66.6084	33.5806	80.1592	71.1473	54.2997	59.9184	30.4114	5.19462
IXRNA007_contig_48688	34.9925	36.1293	47.5224	81.7247	164.566	158.299	52.2509	93.4156	85.7801	244.548	235.66	255.801	6.81128	48.7854	19.7554	4.90005	6.42044	4.02163	103.384	108.056	174.951	223.277	161.369	115.702
IXRNA007_contig_48736	53.1098	38.4092	22.76	8.65483	1.2135	7.66192	4.78113	1.94633	14.7272	0	0	0	137.319	128.147	93.3829	38.4554	75.5043	27.2466	12.5035	0	6.89365	5.15922	4.71495	12.7215
IXRNA007_contig_48786	33.666	27.687	39.5893	55.4683	68.0246	89.2828	38.7527	30.8367	20.7078	58.8612	65.505	75.9516	6.09985	5.07939	1.60944	9.72941	7.54044	2.48336	0	17.505	1.88842	6.47031	6.93098	7.89794
IXRNA007_contig_48787	68.4269	41.5268	48.4993	66.4729	68.8065	84.5543	22.6421	19.7088	33.8984	23.7305	38.0176	33.4472	69.0877	73.2362	93.7189	48.9733	27.0942	25.1352	14.8498	3.95592	18.3342	3.40542	26.3448	10.8345
IXRNA007_contig_4879	45.9934	85.7487	51.7765	18.47	17.9147	21.5678	52.9425	42.6586	56.7991	3.7779	2.88778	14.8488	1.44921	0.97936	0	0	0	1.94044	0	5.63719	0.152785	0	0	0
IXRNA007_contig_48912	10.4693	2.70241	30.028	69.2241	88.848	79.9493	8.45235	7.59071	5.01706	42.7529	38.4065	11.4425	1.00127	1.65993	0	14.6838	2.85353	4.03169	17.8198	25.9113	27.9596	47.1992	40.4661	22.2308
IXRNA007_contig_4898	24.5442	31.7369	62.6473	107.39	68.8378	77.907	643.378	1011.04	452.607	2885.26	2741.58	2715.7	22.7394	16.1511	19.9323	37.0577	46.6837	26.02	587.428	347.726	826.798	961.096	1556.49	772.206
IXRNA007_contig_49005	7.80593	9.60776	14.3627	10.7784	3.13382	3.18705	20.8235	11.4241	3.64651	0.882776	0	4.28652	150.322	89.1051	140.746	52.8183	63.277	41.9255	209.976	201.396	208.392	49.3446	103.092	120.314
IXRNA007_contig_49027	37.4558	54.2012	35.3629	26.5337	7.29349	9.52862	5.48976	8.57234	23.5819	30.2517	18.1726	30.5426	77.9674	66.8123	133.177	110.178	142.591	126.319	113.452	71.1473	42.9448	84.761	105.273	70.1061
IXRNA007_contig_4903	81.607	91.6489	67.6843	32.109	35.6543	36.5144	139.865	163.983	97.1848	46.4074	64.1729	44.8897	21.0926	28.2188	30.0665	11.9646	8.56058	13.0703	44.5494	69.6638	54.3914	52.7841	54.2219	51.5327
IXRNA007_contig_49164	64.4476	48.2136	79.3657	125.605	120.224	153.661	60.6179	68.5195	46.5075	157.704	202.135	190.174	50.1031	53.0846	28.2978	45.5797	37.8164	29.1769	56.3995	51.1699	53.7925	61.6041	47.2202	26.4925
IXRNA007_contig_492	144.67	171.272	105.361	63.6123	53.4064	54.3814	51.2605	58.5593	109.312	91.0683	88.6753	62.3262	221.123	304.365	250.029	153.789	187.812	223.874	88.9206	115.355	86.1462	72.0077	56.2376	70.0955
IXRNA007_contig_49218	16.8383	8.84293	15.2357	38.5235	55.7208	42.843	12.8066	12.702	21.5966	50.3087	66.3023	82.6498	1.31746	1.65993	0	3.51325	0	2.01082	0	7.91185	3.03125	1.70271	5.5047	2.08845
IXRNA007_contig_49465	137.975	96.7915	172.207	304.189	447.492	319.83	135.255	113.454	86.9098	161.975	303.752	217.882	309.67	290.455	433.682	455.02	569.307	480.102	241.933	172.993	265.186	340.798	462.1	376.567
IXRNA007_contig_49502	112.683	100.798	74.4534	34.0501	33.4775	36.2803	29.4722	23.3391	44.4558	95.8239	72.2432	93.9426	341.684	411.696	359.648	268.584	425.268	424.875	127.916	50.6556	84.1906	120.075	169.609	116.073
IXRNA007_contig_49529	35.2135	61.5946	31.871	15.7626	16.8701	11.2197	39.6492	28.3149	35.46	13.6593	4.62823	12.5339	4.00509	13.8438	17.7923	2.71923	5.971	20.7918	21.1164	36.1967	23.1194	16.5504	32.6157	39.4155
IXRNA007_contig_49648	59.9788	32.3634	22.6977	28.9857	15.5065	24.6248	7.70957	9.60474	4.90077	8.12533	9.79123	17.6918	111.484	139.999	203.338	79.0915	70.2681	59.8519	5.93992	9.17774	18.6948	3.40542	16.5377	7.80253
IXRNA007_contig_49651	134.838	165.874	202.99	484.05	392.078	428.638	144.288	193.085	129.779	244.899	308.895	356.926	1.31746	1.65993	0	0.543846	1.42676	3.05644	0	1.97796	0.611139	0	4.71495	1.06013
IXRNA007_contig_49670	38.9033	22.406	32.259	65.7359	68.6877	73.8224	44.2084	55.7498	33.1425	39.3642	42.568	52.0544	22.5154	28.4346	16.9964	6.98842	10.7507	26.5126	14.0776	13.8655	40.543	12.6341	14.8285	15.8489
IXRNA007_contig_49707	20.5228	9.76073	26.252	38.5965	42.1096	70.9215	33.1264	55.039	27.5938	1.00617	4.14207	0.924199	5.49382	3.50246	10.4702	2.07749	4.90093	15.4028	2.94026	0	7.4009	4.30786	14.1566	4.98259
IXRNA007_contig_4971	16.3961	1.45682	35.6124	48.1635	42.5537	55.331	32.4434	55.1067	3.32256	84.6421	62.3255	73.0645	3.95239	8.29966	8.84308	5.93336	23.5416	12.0146	17.8198	0	3.0557	10.2163	2.35747	0
IXRNA007_contig_49712	62.1053	45.2563	45.1806	53.279	45.2934	51.5391	61.2838	58.1785	85.1655	78.0829	213.297	134.264	106.214	184.169	134.132	305.201	279.781	376.867	384.045	201.811	465.768	635.078	1449.87	709.139
IXRNA007_contig_49722	51.1044	83.294	55.4832	13.5515	13.7238	27.9875	143.084	213.496	70.0478	46.0562	46.0878	32.1797	12.371	5.54417	15.6876	0.5656	2.86066	3.96131	38.6095	36.5132	57.3188	58.6074	80.991	91.4146
IXRNA007_contig_4976	110.91	70.4812	104.516	140.017	226.148	208.192	110.401	112.879	116.265	88.2776	173.452	149.298	0	0	0	0	0	2.01082	0	0	0.611139	0	0.412558	0
IXRNA007_contig_4981	166.914	101.796	225.051	348.536	335.019	376.221	241.669	316.821	236.608	166.949	164.759	183.343	13.7148	26.3763	7.51661	24.6036	10.13	20.8723	13.3351	13.193	30.8198	35.0418	42.0691	32.1536
IXRNA007_contig_49837	18.2805	3.56922	17.3905	0	0	4.37081	2.4674	0.541589	0	0.949221	0	0	97.927	108.941	208.219	31.3255	38.0874	45.2735	26.6108	0	0	0	0	1.21914
IXRNA007_contig_49838	69.6744	60.7496	50.0305	22.3668	9.46402	7.18711	9.35735	5.63591	8.72172	0	0	0	122.774	144.746	490.119	65.1963	40.9552	59.9123	14.8498	6.34926	1.29562	0	2.35747	12.4565
IXRNA007_contig_49839	86.2706	51.1418	62.959	44.5585	2.6772	15.1677	5.21655	4.0873	7.93261	0	0	0	104.053	131.516	416.42	66.5505	43.9015	51.2557	14.1073	0	0	2.75839	1.17874	1.6962
IXRNA007_contig_49991	14.2117	8.01254	25.6354	32.1528	40.0329	31.7729	18.783	32.0976	24.9192	42.715	79.8175	51.7816	1.31746	0	0	0	0	0	0	0	0	0	0	0
IXRNA007_contig_50021	18.5384	13.8763	9.00702	65.3272	44.0424	85.9787	4.64452	10.1548	3.34748	40.4653	49.9868	68.7604	2.72715	6.60653	0	0.576477	0	1.00541	5.93992	0	0.30557	0	7.02527	1.86582
IXRNA007_contig_50076	196.591	289.325	221.503	102.756	26.0777	31.142	110.427	71.879	96.5286	0.949221	12.4846	21.0981	295.836	245.089	217.345	285.47	104.004	375.449	145.736	16.1797	5.18857	21.5734	29.9753	131.074
IXRNA007_contig_50093	64.6898	68.296	49.885	34.3201	13.1358	33.2558	5.12264	0.846233	8.3064	0.949221	0	0	0	0	0	0	0	0	0	0	0	0	0	0
IXRNA007_contig_50191	35.3241	28.6485	50.4324	93.211	64.4279	111.312	52.4131	38.9436	27.4028	59.0795	58.164	50.162	38.3777	18.6244	29.925	21.6995	19.2684	27.146	20.7897	17.8214	18.3464	49.3787	49.4362	49.8259
IXRNA007_contig_50234	62.5738	5.09889	154.692	236.541	219.099	176.322	40.9811	28.1118	14.1209	76.2035	43.0153	31.9949	18.3918	23.239	31.9235	25.0332	37.1672	14.0757	0	3.95592	0.611139	5.10814	3.53621	4.2405
IXRNA007_contig_50254	107.562	77.2336	91.2341	175.33	234.493	223.672	76.7627	92.7217	64.848	568.811	686.067	656.049	67.4277	173.994	116.693	55.6518	63.6764	56.1923	45.678	141.899	175.544	140.814	140.282	91.3828
IXRNA007_contig_5044	43.2616	56.2116	27.804	10.5887	4.3223	3.54478	91.5415	77.6842	41.316	35.6812	34.6339	31.634	8.12874	1.65993	9.86887	5.57442	2.19008	4.02163	16.5724	12.7579	16.6535	11.4593	18.6594	20.312
IXRNA007_contig_50485	120.347	62.2428	199.99	337.334	347.754	432.079	129.953	117.567	77.914	445.08	335.459	387.415	66.9535	28.4678	47.0275	126.651	59.8955	51.6981	37.0057	36.4934	45.261	171.157	188.174	118.723
IXRNA007_contig_50592	85.2494	60.4072	47.6679	29.2192	26.1027	25.1061	12.9688	17.0516	36.6229	14.2763	9.79123	13.4757	132.286	184.07	249.18	95.891	140.458	168.848	48.1133	28.5618	7.18089	6.16382	24.0109	31.6872
IXRNA007_contig_50623	9.43765	2.18524	30.1319	61.0363	135.236	61.1132	8.84509	10.9926	5.81448	5.69533	23.3453	9.45324	0	1.65993	0	5.43846	1.95467	0	0	0	1.22228	0	1.17874	1.06013
IXRNA007_contig_50706	25.7917	8.74095	26.3282	52.4836	49.6157	59.1945	13.6518	11.8473	5.81448	10.4414	10.6955	7.04152	1.31746	0	0	0	0	1.92033	0	0	1.16116	4.75057	0	1.06013
IXRNA007_contig_50746	39.5771	54.529	26.3282	9.48675	11.8848	14.2441	46.0696	8.46233	35.568	1.89844	6.80622	14.083	2.63493	19.9192	7.07446	16.5927	12.1275	6.03245	29.6996	25.7333	2.44456	6.81085	9.4299	44.8857
IXRNA007_contig_5075	468.293	591.209	430.182	205.483	114.463	199.867	139.233	202.25	205.974	36.5925	44.9016	59.8881	1805.24	1510.24	1341.46	878.85	974.75	925.448	215.144	185.869	92.0193	73.2507	88.0988	116.487
IXRNA007_contig_50758	5.78997	0	0.692847	0.72975	0	0.650417	27.3207	0	0	0	0	0	2.63493	0	0	100.155	4.28029	2.07114	14.8498	0	0	10.2163	0	6.36075
IXRNA007_contig_5080	8.56916	259.133	78.2779	3.10144	10.9527	3.44721	3685.81	5148.81	3105.85	3679.06	4019.58	2856.95	0	0	3.59029	0	0	1.00541	903.996	1133.91	1973.4	1236.71	2247.68	1088.74
IXRNA007_contig_50818	51.1991	116.881	339.551	186.312	155.027	187.099	103.691	207.065	51.3418	23.8444	30.7738	19.7515	116.068	66.0653	90.2878	40.6851	31.2176	39.4522	45.5295	112.15	137.36	12.6682	12.1764	36.0655
IXRNA007_contig_50819	103.704	25.4507	176.177	203.783	326.168	301.124	93.582	89.8699	49.1572	83.1423	98.7485	49.8627	22.7921	35.6221	25.1851	41.0658	61.5577	41.0307	22.9578	23.4388	35.2077	30.6999	53.4322	33.1395
IXRNA007_contig_50946	53.7099	87.5552	15.9008	5.89638	1.25728	6.72532	12.8578	6.03364	11.604	3.80638	5.66861	8.52904	2.63493	0	0	0	0	0	0	1.97796	5.71415	4.80165	10.0664	3.92247
IXRNA007_contig_5096	85.0599	120.312	138.382	230.214	241.523	328.682	210.677	307.259	90.7391	143.883	196.019	172.702	113.236	76.6224	69.4535	102.379	117.394	86.5857	81.2878	99.4915	238.179	85.357	195.977	155.51
IXRNA007_contig_51114	34.6767	46.8151	37.9403	21.4255	9.15752	22.1142	43.9437	44.2326	33.4083	54.0392	49.7437	32.4438	275.323	283.749	319.377	168.527	181.955	232.129	71.279	43.5152	47.5283	68.0915	91.9887	88.8173
IXRNA007_contig_51128	16.033	0	42.8526	94.1669	106.763	102.935	65.3734	69.1372	59.5485	558.693	651.336	704.345	104.066	120.229	70.6385	24.9571	76.0251	41.5032	85.3269	72.7692	49.1173	40.167	103.198	25.39
IXRNA007_contig_51172	472.825	641.986	296.913	177.512	53.8442	87.0063	62.8206	53.118	185.224	54.7701	49.7924	60.0817	1893	2302.74	2711.2	1042.38	1664.24	1879.31	145.855	127.875	118.995	79.1421	38.4622	92.5702
IXRNA007_contig_51215	76.1855	63.6633	61.8158	33.1598	31.2944	25.5029	35.3974	23.7961	65.6787	35.3775	42.8208	54.607	118.071	90.5991	44.6222	83.5946	96.2138	63.2804	82.4164	73.4022	83.2127	81.9005	65.4081	81.8311
IXRNA007_contig_51227	59.7156	44.7464	39.4854	13.1355	14.3931	9.75626	9.42565	9.33395	42.5287	197.134	144.564	111.08	22.4232	24.899	18.2344	8.96258	0.713382	0	0	3.95592	3.67295	6.87896	11.7874	4.2405
IXRNA007_contig_5123	165.556	184.958	190.284	60.5546	67.4241	93.439	41.2458	58.627	43.5837	27.9451	32.4171	23.0698	11.3697	21.7285	27.6258	7.81507	7.22656	12.9497	0	3.24386	3.72795	23.7528	9.99569	9.62594
IXRNA007_contig_51244	21.3966	9.64418	24.9564	38.3192	66.5171	44.7032	15.4362	9.94323	7.21826	7.51783	11.6289	5.50999	7.98382	6.17495	4.0855	1.2726	2.74652	7.50034	0	0	0	1.66866	1.15516	2.12025
IXRNA007_contig_5126	36.3242	47.3468	24.5961	4.49526	6.25514	10.4067	48.7248	43.0309	37.5117	0	0.972317	7.04152	6.58731	14.541	19.4548	13.5962	5.72845	5.02704	20.7897	17.8017	15.2418	3.42245	12.9661	32.143
IXRNA007_contig_51284	31.2237	34.2354	36.4992	63.1453	65.754	95.2797	58.2956	61.538	24.0387	121.586	151.711	133.569	1.31746	26.5755	5.30585	2.5452	1.42676	2.01082	9.80087	10.4239	14.5329	26.971	33.7237	23.8634
IXRNA007_contig_51313	63.6212	40.8785	53.2592	19.747	15.5753	27.4086	22.1554	24.5577	37.1213	1.89844	5.10466	1.65476	22.7921	3.93404	1.76862	7.15158	14.8597	11.3108	5.96962	9.88981	5.7936	1.70271	4.71495	5.30063
IXRNA007_contig_5135	23.1704	38.6641	39.617	93.1526	92.6511	134.123	78.9057	118.481	67.2652	162.288	252.861	204.125	15.8096	21.6123	12.3803	29.8245	23.5416	38.5373	38.6095	53.405	110.103	74.5618	116.884	82.5944
IXRNA007_contig_51366	95.4134	181.491	137.828	16.0545	26.2716	34.4721	41.8519	54.7851	42.3543	0	2.91695	3.52076	12.4237	39.8384	63.6701	19.5785	25.0968	24.1298	8.90988	3.95592	6.71642	3.40542	9.4299	22.2414
IXRNA007_contig_51369	73.98	38.6569	155.801	267.862	405.764	370.699	108.386	126.139	64.9643	275.008	227.046	192.251	21.1453	41.5647	34.5587	53.422	134.751	53.2866	11.8798	25.7135	56.5487	73.5061	36.5055	37.0832
IXRNA007_contig_51379	429.521	524.158	399.925	86.3586	86.9902	82.1282	88.7241	119.928	76.153	2.84766	7.77854	10.5711	85.7932	208.952	153.87	73.4029	102.014	57.3987	33.8278	75.1428	23.7428	6.81085	54.2219	30.7224
IXRNA007_contig_51386	27.8813	15.1801	39.2498	45.9086	82.0799	83.5461	11.9443	11.8473	8.14857	26.6162	20.4187	14.972	0	5.90936	5.27047	0	1.42676	0	0	0	0	0	3.53621	0
IXRNA007_contig_51398	26.1759	13.3518	23.0233	36.8159	50.579	40.0527	36.9684	69.1457	86.8018	111.325	93.7897	57.538	1.31746	3.31986	3.53723	7.11351	15.6801	9.09894	6.41511	22.5092	17.4847	13.9793	8.25116	3.18038
IXRNA007_contig_51415	174.678	147.066	100.948	87.6576	32.0326	32.6705	34.2107	49.53	59.3658	56.7824	72.1362	67.0881	696.938	633.978	1056.92	461.47	431.517	402.706	58.8646	94.151	72.9395	67.4104	23.8105	46.5077
IXRNA007_contig_5146	52.2361	86.2877	51.2153	25.1472	15.8192	18.667	71.1363	44.7742	78.7114	19.4116	19.3783	17.0845	39.2077	91.6282	79.1102	64.3424	54.0743	46.5303	73.1798	74.4109	48.5672	53.4992	79.2347	105.355
IXRNA007_contig_51526	27.4445	18.203	23.8894	85.3516	109.058	96.3268	52.3704	70.2119	46.6986	195.957	237.197	249.323	20.7896	26.8411	7.5343	44.7912	15.1237	10.9791	5.93992	13.8457	25.1973	18.9852	53.5972	20.7573
IXRNA007_contig_51527	32.9976	34.2354	51.34	118.935	171.159	132.022	70.2911	59.6255	26.1568	119.175	124.622	126.897	57.9684	74.9625	85.654	74.2785	63.2556	62.3956	35.6395	27.8497	41.8019	77.0818	63.3453	51.7235
IXRNA007_contig_5156	29.2341	39.3124	28.2959	23.4834	8.71966	15.5515	13.1481	8.92775	18.5814	9.78647	1.96408	12.2698	14.4394	19.0062	0.848935	9.34328	12.2131	0.573083	0	9.37554	0.0855595	0	6.08228	0
IXRNA007_contig_51572	52.0571	27.7889	54.7349	89.8249	170.165	162.37	21.148	5.89824	26.5805	7.59377	25.2802	22.0047	11.8572	26.6087	21.2234	15.7715	17.1212	11.522	0	5.93389	2.28566	1.70271	12.9661	12.7215
IXRNA007_contig_51588	16.8435	10.1978	11.6052	36.4875	48.7901	53.9781	23.0604	14.1829	11.629	16.1368	18.7074	13.2028	0	0	0	0	0	0	0	0	0	0	0	0
IXRNA007_contig_51622	40.8667	40.7911	35.9865	83.1988	107.463	81.5168	55.4952	36.718	20.766	64.9362	57.4737	97.4722	39.5239	29.8788	26.5292	36.4377	46.0488	16.0966	32.6696	21.7576	12.2228	39.1624	38.7215	73.1487
IXRNA007_contig_51631	24.3179	7.28412	27.2913	70.2822	101.483	151.586	29.8394	39.0282	15.7988	37.6271	118.389	74.9481	1.31746	0	5.60651	4.89462	5.84973	5.02704	11.8798	6.62617	9.83323	6.81085	14.0977	11.6614
IXRNA007_contig_51678	113.299	123.043	73.6843	53.4031	34.5909	53.822	105.569	62.8158	73.0132	64.7559	42.6458	44.2031	31.6586	30.1942	30.6678	49.7782	29.3485	33.2589	47.9945	19.3049	23.7122	32.2153	35.4446	34.6979
IXRNA007_contig_51702	25.9706	43.712	68.8829	109.017	156.823	135.027	45.1304	34.357	39.256	101.386	135.249	133.859	140.56	219.692	139.013	311.956	184.01	243.49	124.916	85.0128	59.0177	79.704	151.986	161.521
IXRNA007_contig_51726	63.6686	42.2771	51.9289	13.8652	15.6378	15.61	22.1981	27.0625	14.096	7.59377	6.80622	13.2028	1.31746	0	5.30585	0	0	1.19644	5.93992	3.95592	1.22228	5.10814	1.17874	0
IXRNA007_contig_5173	140.823	214.379	170.773	95.0207	55.8021	103.761	553.322	1192.66	360.846	44.1293	105.594	143.99	44.6093	41.2161	32.2595	23.0645	46.5339	30.1622	111.492	586.743	529.057	112.617	702.681	256.635
IXRNA007_contig_51960	54.1731	26.2593	64.511	198.171	186.247	155.339	36.6952	47.1859	35.9335	83.5979	147.539	116.458	6.58731	0	2.35226	16.0435	7.14095	5.7811	0	0	1.83342	1.70271	19.0012	6.36075
IXRNA007_contig_52007	24.7495	10.2269	25.1088	75.427	64.2653	64.1702	17.2377	19.5564	9.02075	14.4282	10.5496	22.2072	12.0153	10.4742	12.8755	10.9367	7.32643	4.27298	5.91022	5.91411	2.51178	0	14.911	6.26534
IXRNA007_contig_521	149.439	127.669	162.674	183.656	173.586	206.599	160.654	286.636	135.768	269.133	259.784	306.024	155.197	116.726	129.144	43.3772	47.6896	68.4582	189.365	148.901	271.725	141.223	157.786	92.7504
IXRNA007_contig_52107	0.526361	2.18524	0	5.10825	92.0694	112.204	0	0	0	0.949221	0.972317	2.64057	0	82.2994	3.53723	0	1.41963	3.01622	0	1.97796	0	0	0	0
IXRNA007_contig_52155	137.796	60.2179	117.237	239.759	278.066	279.003	38.7784	65.8792	49.4397	177.466	213.404	152.845	55.8736	155.668	82.5943	83.6272	93.4316	93.2717	28.5116	38.9461	23.4066	56.3427	75.4863	40.2742
IXRNA007_contig_52271	59.063	47.0482	37.4138	15.3247	22.5185	17.5613	63.1792	27.0794	68.9431	42.715	45.7572	31.6868	0	1.65993	0	0.549285	1.42676	1.00541	0	7.91185	1.22228	1.70271	7.07242	0
IXRNA007_contig_5234	60.1578	51.6736	48.5409	23.1842	29.3491	18.9792	15.3594	7.44685	25.9824	9.43526	5.3283	1.76038	0	1.65993	3.60797	1.36505	1.4125	0	5.96962	4.31196	0	1.70271	1.17874	4.98259
IXRNA007_contig_52427	182.037	251.295	189.036	28.4602	39.4074	57.2432	73.6379	149.783	121.29	6.64455	2.91695	10.5623	39.6161	159.138	76.6164	59.2901	83.6155	152.269	32.6696	210.514	84.875	10.2163	18.848	13.0714
IXRNA007_contig_52472	37.3769	52.4457	29.0996	10.9462	15.0123	15.61	40.1273	82.1607	34.0562	14.2383	42.4319	26.4057	17.127	11.6195	21.2941	13.5962	24.9684	12.0649	53.4593	67.2507	83.4083	63.0004	43.6133	36.3305
IXRNA007_contig_52557	84.4809	74.9755	40.2752	20.0608	13.4986	11.1807	4.36278	10.0363	20.0683	35.5199	22.6939	28.4565	177.462	306.573	292.228	160.065	191.493	355.402	34.1842	92.0543	46.8499	67.9042	69.4394	64.8055
IXRNA007_contig_52573	16.733	24.0303	13.8708	14.5804	12.1162	17.5613	12.8151	11.3818	13.257	9.66307	4.34626	8.8107	14.4921	18.2261	10.594	41.5281	28.5281	38.6479	32.6102	5.93389	5.50025	5.00597	2.46356	25.4218
IXRNA007_contig_52678	57.4207	34.3155	75.652	105.018	105.837	138.942	33.0837	41.5585	45.1453	19.5729	31.0558	28.078	16.6132	26.5423	21.3826	21.6016	21.2231	18.5799	17.701	25.6542	24.47	10.2163	17.6457	37.7511
IXRNA007_contig_52706	183.189	63.8526	275.365	505.746	670.67	730.855	150.546	132.139	129.912	221.748	242.311	144.378	9.01144	0	9.51515	1.32155	1.4767	0	12.6223	0	2.60957	7.54301	0	7.36787
IXRNA007_contig_52709	29.0341	47.4706	28.4275	68.7133	91.3125	73.4386	29.182	19.1079	34.7373	288.25	312.775	220.532	5.66509	0	0	0	0	0	2.85116	0	0	0	0	0
IXRNA007_contig_5277	1155.04	2066.11	1532.94	531.141	442.144	545.043	1210.16	1146.26	1009.32	135.302	171.468	280.349	275.271	432.711	289.841	108.802	244.733	234.672	433.911	491.563	376.859	210.251	581.495	596.3
IXRNA007_contig_5291	1273.82	1480.62	611.95	345.69	61.2065	223.965	123.396	132.689	281.321	34.1435	40.7206	34.2658	4467.63	6128.88	6354.88	2443.65	2518.17	4777.73	197.948	245.604	117.492	46.2967	42.8707	98.7189
IXRNA007_contig_52911	44.7354	57.2896	50.7649	74.8359	111.829	124.249	98.8754	102.707	36.5481	19.7438	12.504	27.2859	22.3969	14.9394	28.3509	27.176	35.8831	42.3076	0	29.6694	20.8826	5.10814	30.3643	21.2025
IXRNA007_contig_5292	316.296	301.264	61.4902	30.0438	8.26304	20.5467	12.0553	3.75727	22.3276	2.77173	1.22512	7.86009	405.831	464.93	683.411	239.548	225.828	293.65	19.6611	13.1337	0.672253	0	3.4537	9.56233
IXRNA007_contig_52928	22.2124	3.91886	10.4274	37.9251	72.6534	60.1896	10.6295	12.9558	9.90953	99.2885	97.9998	72.0963	6.46874	16.5993	8.86076	16.5547	17.8345	26.774	0	11.8875	1.91898	5.61895	3.40655	3.98607
IXRNA007_contig_52929	12.6485	12.3029	17.7577	39.8516	43.9423	47.3049	22.1213	16.2646	23.2828	37.8834	51.3092	39.9782	5.81001	8.29966	3.53723	12.0408	15.6516	8.04326	0	5.79543	1.83342	3.40542	9.41811	3.18038
IXRNA007_contig_52932	77.2908	58.4332	30.7693	13.8215	7.67505	19.7467	4.36278	10.6033	9.18687	8.44807	16.4419	8.8019	8.47129	1.74293	10.258	0.3535	7.09815	8.51581	5.58352	4.1735	4.09463	21.1988	6.18837	15.7217
IXRNA007_contig_52940	135.559	149.529	111.514	46.5799	29.4117	40.0332	100.267	109.164	179.186	20.8829	25.29	53.3483	92.2487	132.795	52.6694	100.106	84.336	114.245	136.678	112.487	103.9	79.5507	116.318	104.55
IXRNA007_contig_52970	23.1388	26.5288	35.3214	51.3744	54.6699	65.2564	67.0895	62.0288	16.5297	28.0685	12.3484	18.4488	33.8983	17.7945	3.73178	16.522	11.3784	34.4955	0	49.271	33.1971	7.5941	23.1033	15.9867
IXRNA007_contig_53040	31.6132	18.0501	51.8735	68.6038	80.0658	98.2846	22.3262	30.8536	30.4596	47.0149	30.3266	36.4487	33.1078	12.6487	44.799	13.9279	16.8358	14.0858	5.82112	5.57785	14.814	12.6682	10.0311	15.2446
IXRNA007_contig_53077	12.7695	10.8898	42.9565	54.9867	75.6684	64.9637	23.0519	25.387	13.2902	15.1875	31.1141	53.6916	14.4921	21.5791	7.07446	14.6838	19.9747	16.1167	11.8798	11.8678	13.4756	10.2163	21.2173	8.48101
IXRNA007_contig_532	532.73	688.379	425.069	245.911	177.402	200.127	255.039	259.565	262.382	211.05	201.406	264.717	1169.16	1313.67	1814.14	935.187	1081.14	1383.82	292.927	227.367	260.633	234.651	218.821	268.774
IXRNA007_contig_53213	135.543	150.352	109.11	51.8779	34.2406	57.5684	30.8297	27.7987	57.0483	35.0832	50.9689	30.1729	428.044	554.633	740.466	225.136	109.019	191.792	49.7468	32.6364	8.78207	20.8071	17.2096	30.7861
IXRNA007_contig_53217	84.202	89.3908	81.95	9.64729	6.18008	18.9792	5.02018	6.39752	11.4545	1.73707	2.00297	0	0	4.69761	4.89906	0	3.08181	2.02087	0	0	0	0	1.34376	3.56202
IXRNA007_contig_53276	87.8549	98.088	98.703	18.8859	21.7053	18.4133	2.30519	1.71785	11.4047	1.35739	0	0	13.2142	21.4629	10.6117	3.82324	6.42044	5.94196	0	0	0	0	1.17874	0
IXRNA007_contig_53331	30.3921	26.2228	73.4141	127.495	120.78	96.2488	25.6132	32.1568	32.3949	56.0041	51.4939	69.5526	1.31746	0	6.24321	0	0.713382	1.00541	0	1.97796	2.44456	6.81085	25.9322	12.7215
IXRNA007_contig_53353	21.5808	7.28412	14.529	30.7371	34.9787	42.2511	48.2211	54.5143	38.7992	34.172	53.0982	36.8975	7.90478	6.67293	15.9175	12.503	7.10528	1.00541	26.7296	15.8237	25.1973	25.4896	34.1834	15.8807
IXRNA007_contig_53361	22.2861	15.1583	23.9725	39.0197	74.949	53.8741	47.6917	54.8697	37.1213	80.7787	65.4272	81.2503	17.1138	8.29966	5.30585	8.70154	3.58118	15.0912	14.8498	9.90959	20.956	34.9737	23.6101	4.42072
IXRNA007_contig_53398	83.1598	65.3677	125.876	159.494	197.062	228.518	85.3773	77.2864	65.6205	109.132	131.321	117.945	48.7725	44.7352	51.2898	54.0583	65.9236	34.5559	59.221	20.3928	38.9907	58.6074	63.31	44.4511
IXRNA007_contig_53418	1.57908	0.728412	0	0	0	3.25209	11.6796	0	0	0	0	0	1.31746	0	7.07446	146.577	18.819	14.1863	5.93992	0	0	3.40542	1.17874	4.2405
IXRNA007_contig_53500	49.5095	30.9211	56.4671	98.5016	132.872	95.7349	71.051	73.3768	64.4742	133.356	157.953	154.13	17.2324	12.2503	16.1475	14.1835	20.952	14.1059	7.6625	7.87229	12.2289	14.5752	16.9149	1.54778
IXRNA007_contig_53506	202.196	274.029	192.521	105.237	50.7041	71.7866	30.4199	60.8526	53.975	70.0051	74.7128	36.4046	56.9276	57.417	26.3877	46.5369	116.909	88.6971	35.6395	42.9218	44.766	55.253	77.0423	32.8745
IXRNA007_contig_53513	85.9705	79.5791	57.929	134.668	207.295	277.071	37.3526	32.4192	34.5214	41.8417	30.7155	36.7743	10.2367	85.8019	9.44441	21.21	18.7405	26.1205	20.6115	8.20854	9.68045	4.80165	0	14.6721
IXRNA007_contig_53519	67.8163	62.5196	36.9288	26.9205	16.2884	15.0962	10.8173	9.72321	32.5029	42.9618	50.6286	27.8932	747.318	512.288	672.427	320.684	498.468	380.798	133.411	40.568	39.2474	38.7878	32.9929	26.3971
IXRNA007_contig_53533	111.683	140.766	83.6821	44.3542	26.9471	28.059	178.558	228.627	118.914	34.732	34.9354	68.1355	9.15637	17.3961	31.5875	2.16995	8.77459	10.2552	67.626	44.7217	71.375	68.6193	166.768	91.8069
IXRNA007_contig_5355	40.5877	36.6756	42.9981	70.1217	69.0004	107.761	35.8755	29.6181	23.2579	19.0509	19.8742	7.93051	32.4491	14.9062	19.4371	32.2881	19.8748	17.0517	62.3988	26.8014	40.6897	26.8858	44.073	32.9699
IXRNA007_contig_53593	44.0248	42.9035	56.4324	131.807	101.621	85.7315	78.4788	56.2152	49.7304	220.798	260.6	213.323	22.5813	21.5791	11.6905	9.63695	20.1102	27.9403	18.9186	41.5965	47.8828	62.3874	62.591	41.0587
IXRNA007_contig_53613	60.9315	32.7276	41.4392	21.1627	16.8826	22.1207	14.5739	19.3026	24.047	31.8748	56.3458	38.7283	86.2675	28.6836	144.726	90.7135	80.1342	59.5503	35.6395	19.7796	50.7001	51.0814	42.0691	18.0433
IXRNA007_contig_53663	41.8931	62.5342	53.7165	29.5549	15.2313	19.493	24.9899	37.8266	29.0973	36.2697	49.1215	59.9321	12.1865	20.7159	21.7009	10.8334	9.94454	28.1514	17.8792	19.206	8.23205	13.5536	58.984	20.9693
IXRNA007_contig_53671	4.65829	0	1.40648	14.3177	19.1032	2.73826	5.62636	4.34964	18.1578	351.164	405.145	253.486	25.572	44.8016	25.8041	69.0902	95.6574	122.408	32.6696	10.4436	9.94935	225.252	251.319	164.139
IXRNA007_contig_53672	49.041	34.2354	81.7421	133.69	167.112	187.411	58.8591	53.2957	43.2929	39.6585	45.6697	45.7699	3.92604	19.1888	7.07446	1.08769	6.47751	0	2.96996	11.8678	18.3281	7.35572	9.11164	6.36075
IXRNA007_contig_53674	22.344	5.11346	35.7578	94.364	168.182	73.8744	35.4316	31.3614	78.8277	2061.98	1771.2	1770.22	0	0	3.53723	2.15363	3.56691	11.4013	0	1.97796	6.4353	35.4164	90.032	17.9691
IXRNA007_contig_53798	114.189	123.116	79.7883	28.7084	13.6362	28.9111	13.5152	25.7085	20.1015	0	0	2.20928	0	25.0152	31.5167	10.2461	2.72512	0	0	7.91185	0.611139	0	1.74453	0
IXRNA007_contig_53808	50.8044	65.8631	48.6032	9.64	13.1233	14.4328	24.5289	18.2871	14.2538	1.96489	12.8735	9.7349	103.526	58.5624	114.96	63.1949	50.6929	45.0624	27.2048	41.6361	8.83708	0	17.8579	58.3281
IXRNA007_contig_53828	646.945	387.392	1007.41	1701.75	1181.71	1555.39	327.456	224.379	102.443	76.3554	82.5886	100.21	636.282	478.542	807.727	735.03	623.51	635.307	123.461	181.102	174.163	260.532	517.843	486.163
IXRNA007_contig_53838	527.014	345.384	535.308	892.506	1241.06	940.165	41.2885	12.7104	96.7861	56.8204	29.9863	34.2042	319.748	120.445	217.54	344.891	520.733	392.833	55.3006	5.63719	2.47511	4.8357	4.51456	13.7074
IXRNA007_contig_5386	156.171	112.671	144.583	42.8071	26.6469	33.1713	143.263	139.586	75.1646	82.8195	70.7847	52.7586	317.456	64.4883	164.11	98.0609	79.4636	71.2633	244.725	93.6367	119.105	153.721	173.852	155.139
IXRNA007_contig_53895	127.242	100.572	238.118	633.802	911.192	833.36	24.5887	20.7327	32.9764	23.6166	16.5002	22.6473	3.33318	3.83444	0	3.86131	1.919	5.31861	0	0	0	0	1.27304	1.13433
IXRNA007_contig_53904	312.885	227.651	193.706	108.375	101.834	142.734	111.417	102.225	126.058	289.389	187.745	190.693	316.837	362.927	553.205	256.418	215.142	270.797	147.785	88.6918	117.62	199.166	126.09	102.101
IXRNA007_contig_5406	84.8441	27.1698	118.525	199.397	199.464	254.554	43.3631	43.9364	58.1448	36.3077	66.6426	61.8949	44.965	93.4874	83.0719	79.5103	62.9345	44.9317	5.93992	23.7355	12.8462	8.51356	33.1107	34.3057
IXRNA007_contig_54061	47.0567	71.3043	57.5618	38.5673	23.2879	20.963	38.7698	37.725	58.9837	207.528	204.595	107.506	23.0161	18.392	12.5925	13.8681	4.92233	11.2405	70.8038	60.5454	83.6955	18.849	23.9755	9.82737
IXRNA007_contig_54260	154.482	275.609	161.433	65.6775	60.1119	93.5886	98.7559	126.165	107.26	26.5782	40.8373	40.4887	1.31746	3.61865	3.55492	0	2.14015	3.33795	2.96996	5.93389	3.66684	5.10814	8.25116	5.30063
IXRNA007_contig_54301	308.926	179.721	277.028	594.951	672.096	706.958	22.864	9.0293	50.8518	49.1792	9.34397	35.0403	53.4363	6.75592	36.8049	63.369	93.6813	89.3003	25.0071	0	0	0	9.27666	6.21234
IXRNA007_contig_54302	1079.26	1329.16	1038.25	258.835	180.667	264.765	86.8799	94.1011	116.215	7.44189	2.95584	4.95547	118.005	181.215	170.459	75.3662	90.093	115.371	22.9578	26.3464	2.66457	1.94109	25.6729	91.1814
IXRNA007_contig_54307	60.0841	54.0555	44.3492	14.5877	14.3868	26.6541	19.6368	41.4823	32.5528	15.1875	6.80622	7.03271	87.4005	105.057	61.0703	69.15	83.4371	100.772	38.6095	53.4445	44.8271	33.3902	30.659	12.7215
IXRNA007_contig_54333	37.0295	31.431	62.3078	13.6828	1.04461	3.46022	9.10122	0.83777	1.12967	1.89844	0	0	53.265	94.6161	125.819	41.6641	43.502	25.4268	2.96996	0	0	1.68569	1.17874	0
IXRNA007_contig_54334	163.093	138.566	143.503	51.8268	15.6378	37.1388	20.5076	5.93209	12.4928	0.949221	0.972317	0	200.597	241.487	390.157	111.69	89.7577	97.8362	11.8798	0	0.611139	0	2.35747	5.34303
IXRNA007_contig_54354	92.3605	100.069	96.2711	65.8307	40.4958	30.2834	62.906	29.0935	37.8522	0	2.91695	3.52076	46.0453	8.29966	28.2978	34.2895	12.156	26.7439	26.7296	23.7355	0.611139	2.58812	11.7874	47.4724
IXRNA007_contig_54375	25.4495	12.9657	21.5476	50.6082	40.7209	58.9278	24.1362	47.0675	26.9459	27.5274	17.4336	21.547	21.0004	21.3301	14.6088	28.7096	12.206	12.819	0	14.2611	33.4232	5.63598	22.0188	20.6088
IXRNA007_contig_54525	42.4563	29.9887	39.7556	2.58331	9.1888	10.0229	19.005	13.1335	9.95106	4.58474	1.04038	0	20.5129	14.2256	10.8239	0	11.2072	12.7084	8.04859	32.5572	4.07019	8.39437	3.19438	12.6155
IXRNA007_contig_54641	40.4561	30.7681	25.0256	22.6222	12.6291	11.0571	20.4905	19.5818	9.96767	18.9844	12.4943	15.8434	210.728	84.2581	67.1897	82.7571	87.5961	71.1829	35.6395	45.5129	26.2729	23.838	35.3857	16.962
IXRNA007_contig_54677	53.173	67.9755	41.557	26.9351	21.5114	21.3402	43.8839	62.5281	52.0063	59.9528	63.8521	87.4556	55.3598	71.8418	93.0999	41.4139	68.4418	63.4312	91.6529	104.278	93.2293	65.7247	51.9705	48.6598
IXRNA007_contig_54708	31.1606	8.75552	20.6953	28.4894	26.0777	18.5044	29.7625	17.7709	18.2741	20.8829	11.6678	17.6038	47.4155	49.466	22.992	75.1432	105.98	71.394	41.5794	94.9422	78.8003	73.2166	54.2219	43.4652
IXRNA007_contig_5471	88.1181	40.9222	128.807	211.854	323.516	242.976	52.6436	46.382	54.3072	125.136	108.297	133.208	0.869525	0	0	0	2.85353	1.88011	0	1.91862	1.74786	5.12516	4.71495	2.12025
IXRNA007_contig_5492	10.0324	12.5287	30.1874	39.2678	44.4365	41.6267	11.7394	14.7583	8.53067	5.95162	5.97003	14.6111	28.6153	17.8609	13.9897	6.62948	21.6083	21.2242	11.9392	2.01752	12.455	7.0322	12.4239	14.0361
IXRNA007_contig_54928	8.81128	1.40584	1.49655	9.74216	21.7929	11.8116	1.58802	1.56553	0.880478	21.6517	23.8704	15.2977	34.4121	59.0936	37.5477	105.832	117.023	125.877	11.8798	19.7796	26.1934	20.9093	20.0739	27.7541
IXRNA007_contig_54977	46.0987	17.6786	55.3793	67.0932	86.5836	101.537	65.5612	50.0039	53.1028	78.8898	51.9217	54.8006	39.1418	50.1631	24.4246	20.503	24.8114	35.8327	71.4275	37.3044	61.8045	49.9576	28.8791	19.0081
IXRNA007_contig_550	27.8234	11.7711	37.0327	88.1684	100.407	108.184	19.8929	4.72198	6.34609	1.06313	21.0701	12.5251	0	0	0	4.44322	5.50017	3.73006	0	0	0	0	2.35747	2.05664
IXRNA007_contig_5505	449.254	328.631	418.584	935.831	1100.81	864.945	189.503	158.542	173.836	45.3633	62.1311	77.5359	50.3007	77.0374	101.961	112.783	75.0121	157.759	56.9341	89.8984	104.395	45.9562	86.6726	138.94
IXRNA007_contig_55055	40.5351	21.124	84.4165	224.041	300.991	250.274	66.5943	60.9287	23.2579	171.524	146.061	148.787	0	0	0	0	0	0	0	0	0	0	1.17874	0
IXRNA007_contig_55214	46.9619	59.5113	28.476	15.4342	9.99571	8.07168	32.6739	22.0867	51.1508	122.611	131.477	114.064	21.501	8.18346	9.74507	3.71447	11.2072	6.26369	51.9446	26.7025	26.4501	55.27	55.6718	34.5707
IXRNA007_contig_55235	181.663	98.6489	269.095	423.182	398.277	364.169	99.6353	106.871	59.3492	67.2428	55.6165	76.4533	534.495	338.095	460.123	506.011	660.021	503.277	168.991	150.562	137.244	126.614	273.231	204.731
IXRNA007_contig_55297	151.387	94.9923	124.027	50.6884	46.9698	50.9407	64.9892	64.246	86.0127	18.5858	25.1441	18.9769	26.1385	25.7123	10.6117	22.8143	8.66759	22.6418	62.0722	63.6904	24.36	30.6488	61.2236	66.5759
IXRNA007_contig_5532	21.8966	22.3186	37.386	54.7166	87.0215	56.5473	23.9398	22.8567	19.1047	15.235	20.4187	29.0463	0	8.29966	1.76862	4.89462	3.56691	2.01082	0	0	0.611139	0	4.71495	0
IXRNA007_contig_55333	77.8488	99.6031	83.2802	23.8409	17.7708	24.0524	93.0271	77.1764	108.905	21.8321	19.67	34.521	9.38033	54.0806	19.2072	9.87625	4.13761	5.8012	43.2129	56.1148	63.803	34.9226	44.7684	48.9036
IXRNA007_contig_55438	26.018	8.94491	22.5037	31.1603	46.3318	42.7519	18.1256	31.1414	9.21179	103.997	73.7308	104.76	9.07732	7.85148	0	4.26375	30.7111	9.36035	0	22.0345	2.99458	2.60515	20.0857	6.31835
IXRNA007_contig_55448	310.674	358.933	220.319	71.9169	23.8008	41.8739	16.2985	8.36924	30.4928	0	0	0	109.547	121.009	132.823	40.9951	46.5767	21.7269	8.90988	3.95592	0.611139	0	3.53621	3.18038
IXRNA007_contig_55449	66.4689	79.7757	29.8964	12.6976	6.84937	9.69772	3.33825	0.939318	4.39408	3.79688	0	0	8.01017	8.10047	19.4371	12.3181	1.02014	2.41298	2.96996	0	0	0	0	1.06013
IXRNA007_contig_55457	66.0741	61.2376	24.9979	3.64875	5.62962	3.7334	5.93372	3.37647	10.7983	0.949221	4.86159	1.76038	64.5688	68.4556	58.3112	18.5397	58.4688	41.8652	5.93992	3.95592	11.0188	8.51356	1.17874	1.06013
IXRNA007_contig_55485	519.281	545.035	460.473	198.769	145.313	139.612	170.626	190.555	186.528	163.038	212.704	191.908	424.921	517.467	775.697	441.163	432.138	446.723	77.2189	63.9673	72.1083	98.9957	146.564	187.61
IXRNA007_contig_55517	30.6342	44.3093	15.4713	11.4352	5.01036	14.2832	5.99349	4.7389	4.35255	7.59377	6.44646	6.16133	113.196	292.015	267.521	44.1821	48.9523	96.1974	20.3739	13.9644	1.83342	0	6.23552	10.6861
IXRNA007_contig_55518	29.4499	40.9149	32.3352	8.26807	8.12542	10.4522	12.7895	11.3395	14.8352	3.79688	5.25051	3.52076	104.659	205.948	187.314	57.2779	38.8008	58.6454	17.8198	0	1.83342	3.40542	5.55185	6.38196
IXRNA007_contig_55579	117.857	139.156	131.592	29.0076	44.105	63.3116	107.618	141.185	68.1124	7.61275	15.3237	17.463	76.8213	59.492	33.3207	61.7048	53.2611	73.3445	36.6493	82.3228	87.8268	25.8983	81.2857	75.8732
IXRNA007_contig_55617	145.265	180.246	138.258	82.8412	63.4208	67.7215	102.197	124.667	166.086	102.146	87.703	72.9325	53.7261	60.0065	80.2421	32.2066	48.4458	53.2766	69.6752	56.8664	31.8709	40.9162	42.7882	73.2971
IXRNA007_contig_5565	751.185	622.538	1229.08	3545.96	4837.84	4176.54	538.124	771.273	556.404	2170.05	1990.01	1975.07	773.851	1016.31	600.622	1544.47	1495.31	1506.91	451.671	506.556	396.238	873.645	988.147	953.742
IXRNA007_contig_5566	34.5609	53.3926	56.0583	207.205	278.203	192.829	57.7407	108.538	66.8665	443.239	472.877	381.527	0	9.8268	0	3.43711	10.0515	16.4485	2.28687	2.86804	8.06093	5.22733	30.4821	11.1525
IXRNA007_contig_55712	137.238	130.284	81.4303	59.3433	57.566	56.3522	72.6134	66.4377	177.034	326.94	299.075	197.664	5.54652	0	0	0.554723	5.55724	0	0	4.11416	0.470577	1.68569	0	0.826898
IXRNA007_contig_5573	112.352	199.163	109.899	11.6833	40.6459	23.7207	650.208	1006.02	590.128	244.519	206.647	190.438	2.63493	44.8182	10.6117	1.63154	0	5.07731	206.442	385.208	528.562	201.124	468.477	196.176
IXRNA007_contig_55745	176.189	150.017	111.25	76.9521	36.7677	57.6075	18.7403	25.5731	32.3783	44.2052	63.4242	71.9291	163.603	369.534	543.159	145.424	119.427	168.949	14.6122	8.72281	13.494	12.3447	3.79553	11.1843
IXRNA007_contig_55852	8.42177	17.4965	20.0787	26.8402	79.434	85.0161	23.1031	29.7112	29.0724	17.086	23.6856	31.6868	2.63493	85.5861	8.82539	0	2.85353	1.00541	2.96996	3.95592	1.83342	0	4.71495	4.2405
IXRNA007_contig_55853	90.0077	37.8774	169.942	361.474	398.377	273.331	62.3254	63.3236	49.8384	133.84	133.207	119.715	0	0	0	0	0	0	0	0	0	0	1.17874	0
IXRNA007_contig_55883	8.8376	12.383	10.0601	37.3267	30.0872	39.6755	24.9558	27.9341	21.6465	41.7657	27.2929	21.5911	20.1177	18.4418	14.1489	26.1372	11.407	7.0278	23.7597	13.8457	32.4271	32.3686	26.4037	11.6614
IXRNA007_contig_55955	23.3231	25.5163	43.1159	63.9918	81.567	65.8288	23.9825	44.9519	29.6704	45.05	63.3854	49.7835	27.0343	2.10811	18.2344	38.0148	31.9167	12.5777	41.2527	14.4985	17.9675	15.9374	32.0145	31.2737
IXRNA007_contig_55967	24.86	15.2967	39.4715	69.3116	113.756	76.1639	69.8642	77.5911	46.5989	74.0677	119.77	124.987	5.26985	25.231	19.4548	15.7715	16.422	28.1514	56.5183	49.3106	54.3914	61.2976	115.328	73.1699
IXRNA007_contig_56055	717.746	484.649	1214.53	1669.82	2316.8	2128.19	848.667	750.727	321.35	712.884	610.187	816.279	479.003	803.092	822.105	909.925	723.305	626.912	542.374	451.312	489.541	452.564	743.335	840.977
IXRNA007_contig_56070	24.4758	22.5662	36.3468	52.5931	64.4654	54.3619	59.8665	81.873	62.4392	76.3933	64.4257	78.6449	14.3999	9.95959	5.48271	3.26308	19.354	6.7664	5.91022	16.8522	17.0508	25.8812	27.3703	12.4141
IXRNA007_contig_56086	62.8685	94.1327	63.4094	27.0737	10.6462	8.63104	32.4178	27.4264	26.5805	22.2687	29.5001	32.435	36.4147	16.2341	25.9456	10.4962	11.0931	5.98218	2.67296	3.85703	7.28478	2.91164	9.30024	5.33243
IXRNA007_contig_56087	36.4084	41.5122	24.9564	9.41377	4.5037	6.83589	5.17386	3.01259	11.5791	5.15427	23.0536	7.19115	377.242	381.27	491.162	249.152	547.742	592.467	28.0067	33.4473	5.75693	22.3396	11.9524	10.5164
IXRNA007_contig_56102	119.621	113.479	139.539	68.3922	57.9851	51.9879	27.7391	44.1818	24.1965	13.2891	13.6124	15.861	41.1575	78.3488	45.2942	34.5342	31.1534	62.0236	26.7296	65.5299	14.2701	6.57247	15.7597	16.3789
IXRNA007_contig_56150	27.9392	28.7359	24.409	81.2941	106.412	78.4468	75.3967	81.2722	32.6358	616.282	546.209	786.705	31.8167	35.2238	27.8026	53.5199	31.6099	13.2915	10.4246	23.9729	49.3006	53.6184	115.092	49.9001
IXRNA007_contig_56220	91.9447	84.7654	63.5272	35.1302	37.3932	30.9208	42.2447	25.1754	29.6871	4.19556	8.13829	11.4953	45.5183	45.6813	16.8195	26.295	27.7434	35.0887	12.6223	33.6451	11.9417	11.9871	12.3178	30.3302
IXRNA007_contig_56241	81.2859	123.626	107.8	27.8619	24.5389	40.2804	55.6574	61.1826	34.8287	0	0.972317	1.76038	12.674	11.5365	5.30585	6.52615	8.55345	0	2.96996	58.3696	6.11139	1.70271	31.2483	27.1498
IXRNA007_contig_56286	14.7328	8.02711	16.2334	20.433	18.7654	13.8864	12.3882	11.001	6.64512	2.84766	6.80622	5.28114	208.568	142.107	95.4345	426.332	565.148	560.042	117.967	43.5152	43.7637	27.9075	29.3034	59.0066
IXRNA007_contig_56302	101.451	66.5259	151.54	286.471	401.192	371.544	60.6179	65.5069	41.0917	179.118	357.093	314.192	21.1321	11.7025	8.94919	21.6342	21.4086	13.0904	11.7313	11.5513	10.1449	0	59.8916	21.4569
IXRNA007_contig_56388	145.47	171.162	101.592	55.2494	16.3384	18.2117	81.356	74.0707	133.741	43.5693	29.1598	39.6525	101.985	217.219	93.7366	141.068	93.4459	115.471	244.071	182.625	108.172	131.909	197.014	201.063
IXRNA007_contig_56454	102.672	62.6435	121.241	336.546	314.809	230.345	139.105	138.638	99.1368	1437.38	1438.26	1673.3	277.458	219.244	238.692	339.833	175.742	203.354	205.491	142.433	129.934	497.09	633.512	507.408
IXRNA007_contig_56525	872.701	198.318	1022.64	2093.83	3390.65	2498.64	1041.17	461.425	194.237	5804.89	5169.99	6827.7	273.36	64.7539	218.866	392.956	198.563	390.531	132.846	27.6321	27.9657	29.9337	196.248	128.699
IXRNA007_contig_5655	7.98489	15.8721	24.1665	56.0156	32.9333	45.1065	46.6075	46.8305	27.3862	6.72049	19.6991	15.0424	87.5454	105.588	125.996	73.615	139.167	89.0691	51.6773	79.2371	65.5447	17.7252	29.0912	47.2922
IXRNA007_contig_56552	39.7981	26.2447	29.6123	17.4629	10.4461	9.37902	1.48556	1.69247	3.10659	27.2426	11.1136	9.69969	0	1.44414	1.82167	1.11488	0	2.31244	0	0	0	0	0	0
IXRNA007_contig_56579	197.064	243.836	182.773	91.175	85.1074	111.13	48.1442	43.9956	61.7664	99.4119	102.006	96.8825	214.206	192.104	339.946	249.375	233.39	256.017	82.9213	28.5815	43.9043	46.8246	50.6975	60.4802
IXRNA007_contig_56587	253.68	329.694	237.487	163.946	73.9545	104.945	44.9597	51.3748	77.1249	32.6437	43.5793	63.0392	104.29	65.6669	155.833	66.3438	127.817	134.473	9.80087	6.15146	2.87847	4.08651	3.78375	5.83069
IXRNA007_contig_56651	26.9076	15.2967	31.8017	59.9563	70.0263	108.724	11.2357	5.74592	9.13704	6.75845	7.02985	18.6072	0	1.65993	3.53723	0	0.713382	0	5.93992	0	0	0	3.51264	0
IXRNA007_contig_5678	15.4224	9.6806	25.8363	27.2343	40.7335	43.1032	27.039	16.2054	23.5985	60.0287	40.9054	46.7821	0	4.9798	3.53723	4.4541	4.99367	2.08119	2.96996	0	3.66684	1.73677	7.06064	1.06013
IXRNA007_contig_56801	14.5434	8.01982	17.3974	39.3992	33.8966	27.9484	5.09702	14.0136	7.49237	11.3812	10.326	9.68209	2.6481	9.95959	8.84308	5.98231	9.05281	2.90563	8.90988	0	9.16098	13.6217	4.71495	2.12025
IXRNA007_contig_56802	25.8864	16.382	29.252	62.2696	59.6302	40.7487	16.2217	20.1657	13.1656	30.413	17.8128	31.6868	18.4445	13.2629	21.0642	0	7.89714	6.72618	2.94026	8.18876	14.044	5.44868	10.6086	15.4566
IXRNA007_contig_56809	11.222	18.9824	21.0002	40.0122	28.4671	54.9733	15.5387	10.6625	13.6723	5.29665	1.90574	3.92565	10.8427	16.4665	8.73696	0.875592	7.61892	5.10747	0	3.81747	1.19172	6.75977	0	3.56202
IXRNA007_contig_5681	12.6327	10.9262	11.7715	58.3581	34.4595	44.2414	22.1981	43.2425	19.1545	67.7079	38.6691	51.2094	0	1.65993	0	0	3.56691	4.02163	0	5.3405	1.83342	8.29221	11.7874	10.4422
IXRNA007_contig_56818	13.3327	15.8721	27.1735	42.362	29.3804	41.321	18.4073	27.5533	6.92753	12.4823	10.8219	2.95744	17.8911	26.5921	18.8888	14.8633	19.2256	20.8421	9.14748	14.5578	23.9567	7.06626	14.3924	26.2805
[truncated: 718 more rows]
