# Supplementary material for: Transcriptome profiling of Kentucky bluegrass (Poa pratensis L.) accessions in response to salt stress
Source: BMC Genomics. 2016 Jan 13;17:48. doi: 10.1186/s12864-016-2379-x (PMC4711080; doi:10.1186/s12864-016-2379-x)
Supplement: Additional file 2: Table S2. — Normalized expression values for differentially expressed transcripts detected among 24 Kentucky bluegrass shoot tissue samples. (XLSX 2558 kb) [file 12864_2016_2379_MOESM2_ESM.xlsx]

## Sheet: Table S2
Supplemental Table S1. Normalized expression values for differentially expressed transcripts detected among 24 Poa pratensis shoot tissue samples.
Transcript ID	233-1* root_C	233-2 root_C	233-3 root_C	233-1 root_ST	233-2 root_ST	233-3 root_ST	742-1 root_C	742-2 root_C	742-3 root_C	742-1 root_ST	742-2 root_ST	742-3 root_ST	233-1 shoot_C	233-2 shoot_C	233-3 shoot_C	233-1 shoot_ST	233-2 shoot_ST	233-3 shoot_ST	742-1 shoot_C	742-2 shoot_C	742-3 shoot_C	742-1 shoot_ST	742-2 shoot_ST	742-3 shoot_ST
IXRNA007_contig_100004	13.8538	10.8606	9.87307	9.58162	7.13711	10.205	23.658	42.3201	25.9741	60.0762	72.5446	62.203	7.39097	24.4342	20.3037	13.036	21.9793	6.00229	2.94026	16.4369	60.3378	16.7206	36.7059	18.3614
IXRNA007_contig_100052	151.824	95.0797	153.008	225.821	238.821	152.77	75.6357	46.0774	43.5837	132.568	131.866	124.072	34.2804	46.8101	32.4364	53.5906	75.8753	37.2001	36.2335	24.1707	23.2294	23.1909	20.0385	29.5881
IXRNA007_contig_100059	6.42687	6.59942	4.56586	2.98468	10.8964	6.72532	16.3327	17.5847	24.2879	125.107	85.175	71.269	1.40969	7.3037	9.90424	10.4092	2.80359	6.62564	44.3712	1.95818	6.66753	15.9544	15.2882	3.02136
IXRNA007_contig_100083	45.9934	35.8088	54.9705	53.2061	56.2399	52.3391	93.8382	99.737	100.823	315.483	301.875	239.244	10.5265	41.8967	29.3767	17.3269	29.6553	34.1638	17.8198	49.0139	31.8098	25.5577	40.3246	17.4391
IXRNA007_contig_100084	18.3226	14.3352	34.5592	56.4753	72.2593	36.1957	36.3793	38.3851	37.3539	113.413	108.19	115.631	17.0743	21.2803	16.059	5.73758	5.72845	10.5769	24.4725	34.9308	52.1057	47.71	40.3128	11.9582
IXRNA007_contig_10016	99.5243	91.7071	76.8714	84.0891	92.0131	82.8046	75.7809	82.4654	116.605	84.4902	107.956	100.835	80.3652	106.236	110.45	115.323	59.2107	95.5037	48.3806	108.551	82.5955	42.5678	43.6133	23.3228
IXRNA007_contig_100222	29.5183	13.8398	14.5844	34.7872	48.7963	33.8347	29.8394	17.2124	34.8869	99.6397	107.966	81.1975	0	0	0	0	0	0	0	5.10314	0	0	0	3.18038
IXRNA007_contig_100226	11.0536	5.8273	7.62132	16.0545	35.917	9.75626	17.9292	20.3096	20.2012	56.9533	82.8998	47.6007	6.58731	3.31986	7.07446	6.52615	10.7007	5.21807	38.6689	5.93389	9.16709	17.0271	9.4299	7.44208
IXRNA007_contig_100227	53.2467	69.0317	71.5781	90.416	143.086	136.249	9.3915	14.386	25.7581	52.2072	60.6823	45.5586	6.78493	5.90936	5.28816	5.43846	2.43263	11.9543	2.64326	3.95592	3.47738	5.10814	1.16695	2.19446
IXRNA007_contig_10044	6.27422	2.16339	3.46424	13.4201	24.0197	13.4636	11.9528	10.6795	12.7752	55.2637	48.5672	46.6589	0	1.65993	0	0	0	0	0	0	0	0	0	0
IXRNA007_contig_100455	6.84796	13.8326	6.56819	19.0027	16.8889	22.7646	5.12264	13.5397	26.3977	63.6548	56.1027	49.7307	2.63493	3.31986	3.55492	7.07	2.90346	3.01622	11.9689	1.97796	0	0	4.69137	7.39968
IXRNA007_contig_100493	18.2858	34.2354	14.5498	14.7337	19.3847	23.3695	6.83018	7.61609	11.629	140.703	122.152	113.527	0	0	1.7863	0	2.85353	0	0	0	0	0	0	0
IXRNA007_contig_100596	77.1119	56.0878	71.3633	49.7544	70.0575	71.611	28.9173	39.7729	68.1124	105.686	152.77	137.274	39.2472	49.7814	49.5212	60.9162	39.1433	73.8372	41.5794	27.6915	52.393	40.2862	20.1328	29.7047
IXRNA007_contig_100742	24.7969	23.3092	11.9447	20.433	21.2675	20.189	26.2535	15.9261	31.5643	41.7657	78.7577	78.3369	1.31746	6.65633	14.1489	10.3331	11.4141	3.01622	23.7597	11.8678	8.55595	18.6617	5.89369	9.54113
IXRNA007_contig_1008	1.6054	0.728412	1.38569	1.4595	0	0.650417	61.6253	72.5221	73.9851	259.47	404.221	282.867	1.31746	4.9798	0	3.26308	0	0	59.3992	52.3764	54.4342	63.6985	63.7697	28.9414
IXRNA007_contig_100813	45.4934	20.381	40.2198	71.3185	75.9686	61.4319	193.772	265.404	137.147	798.846	853.286	624.935	12.7794	35.1076	17.3678	25.4738	33.5147	34.0632	115.739	73.7384	188.048	137.596	95.2066	63.756
IXRNA007_contig_10082	1319.44	310.471	1645.13	3596.43	4415.14	4579.37	462.309	880.827	405.294	1241.1	1615.49	1061.12	73.9228	89.9849	113.492	80.4729	229.038	128.29	44.6979	69.5254	61.7862	51.473	66.469	27.3618
IXRNA007_contig_100844	6.31633	19.6671	6.23563	16.0545	16.3197	15.61	46.7441	37.9535	44.2565	121.975	128.832	114.081	6.69271	14.8896	3.53723	8.14138	14.2676	14.0757	20.7897	44.3459	43.8126	13.6728	38.8865	14.8418
IXRNA007_contig_100861	1.05272	6.11138	0.692847	8.02725	8.13168	3.25209	20.3198	10.0617	22.3359	142.079	127.656	105.227	0	1.65993	0	0	0	0	0	9.88981	7.79203	5.023	6.21195	2.13085
IXRNA007_contig_100869	52.2992	35.2187	38.5639	41.8803	45.0683	41.6137	38.2319	36.7096	37.9021	105.269	101.782	94.0307	40.3539	41.1331	42.7121	32.435	31.7669	52.9046	17.9386	35.6033	46.5505	40.2862	17.7754	19.3155
IXRNA007_contig_1009	1.05272	0	0.692847	6.56775	3.12757	0	5.12264	4.23116	1.66128	80.6838	71.9515	57.2123	0	0	0	0	0	0	0	0	0	0	0	0
IXRNA007_contig_100917	406.466	417.562	230.517	318.295	228.306	298.366	202.78	190.132	203.083	461.901	479.498	536.775	165.829	93.4874	125.978	79.3798	105.252	106.091	57.6469	33.9418	29.2186	16.1077	22.1013	45.3416
IXRNA007_contig_100970	28.1708	16.4476	16.6214	28.8689	31.2006	21.1386	35.3974	40.4499	48.8665	147.044	160.345	143.867	31.2107	9.14622	8.13563	9.04416	4.10194	6.24358	78.2584	9.19752	15.0707	18.3042	51.4637	9.2973
IXRNA007_contig_100994	59.1945	45.6933	55.2269	60.3576	108.295	74.5834	50.0055	25.1331	92.8323	183.484	172.888	132.715	26.6918	16.7819	44.0385	17.8218	23.4417	7.87234	59.9932	17.0105	29.0963	80.2659	16.3962	4.54794
IXRNA007_contig_101099	22.3124	19.3394	11.3835	8.65483	23.5068	12.6636	6.68504	9.25778	40.2943	159.963	126.246	136.984	1.31746	0	2.97127	0	3.52411	0.22119	20.7897	5.93389	1.36284	0	7.08421	3.78465
IXRNA007_contig_101130	5.26361	2.18524	10.3927	7.2975	5.00411	4.55292	6.72773	6.80371	19.0964	108.202	118.613	98.5724	2.63493	0	0	0	4.95087	1.00541	17.8198	3.95592	4.88912	0	2.35747	3.18038
IXRNA007_contig_10114	214.745	121.995	198.632	228.871	97.6552	155.313	58.6798	49.4792	72.1494	177.941	158.303	122.69	200.109	148.282	310.427	154.392	143.19	91.4519	34.4515	43.4163	35.2139	19.7004	34.1362	31.2631
IXRNA007_contig_10115	14.8697	27.7307	20.0718	31.0071	17.3142	21.3467	40.1188	50.8078	43.8245	92.2358	119.391	83.3099	17.127	21.5791	22.5322	8.23383	8.56058	8.57613	17.8198	23.4191	20.2226	6.81085	12.9661	8.31139
IXRNA007_contig_1012	7.89015	7.3861	0.692847	3.64875	2.48329	1.95125	5.12264	3.37647	14.096	40.7785	58.5043	58.6558	0	1.65993	0.353723	0	1.72638	2.37276	5.93992	1.97796	4.27798	3.40542	1.17874	3.18038
IXRNA007_contig_101274	16.633	7.77945	8.31417	15.9304	9.95192	10.7969	8.98169	4.73044	15.4499	47.7173	51.7953	52.5033	3.08286	11.0053	2.36994	3.08361	4.70119	4.70531	8.70198	3.14496	2.84791	2.6392	1.80347	1.22975
IXRNA007_contig_10128	73.18	34.1553	98.3427	115.009	132.772	113.199	93.6418	93.4664	62.298	684.294	663.587	688.924	17.9175	10.8062	15.8999	12.242	22.2718	27.88	35.6692	43.7921	37.7501	51.6092	38.2618	16.1457
IXRNA007_contig_101317	17.4225	18.1957	12.1525	14.8212	8.18172	17.08	13.7287	25.7339	24.8943	72.3022	46.399	36.4134	29.0501	27.1897	20.0738	24.1141	38.2587	34.5257	20.7897	9.88981	24.03	25.5918	16.1959	12.7215
IXRNA007_contig_10141	23.1178	23.7171	21.7	24.4904	26.797	35.9681	16.0595	12.5158	19.3705	49.388	36.0632	59.0519	30.3675	25.4468	22.5498	37.3024	44.2439	22.3402	14.9092	19.9972	6.8142	2.92866	15.5711	8.71423
IXRNA007_contig_10142	4.76883	7.28412	4.15708	2.18925	10.0082	4.55292	15.3679	8.46233	6.64512	107.262	131.059	124.248	2.63493	0	12.4334	6.52615	1.42676	1.00541	2.96996	3.54055	0.611139	0	0	3.18038
IXRNA007_contig_10143	15.9593	8.01982	19.9886	28.7594	32.5517	20.4816	17.9207	11.0856	12.5177	122.915	138.643	132.627	2.63493	1.65993	1.76862	2.17538	0	4.02163	5.93992	9.88981	7.32756	6.81085	12.9661	3.18038
IXRNA007_contig_101490	1.04746	5.09889	4.84993	0.72975	2.50205	0	38.1978	21.5451	21.4803	108.297	70.7166	72.8797	0	0	0	0	0	0	8.90988	14.7754	19.1103	21.2498	12.7657	7.44208
IXRNA007_contig_101500	31.4922	11.7274	14.5844	16.777	15.0123	22.1532	25.7925	29.5674	19.1047	60.8356	71.0569	41.6946	7.90478	3.31986	0	0	1.42676	4.02163	2.96996	1.97796	11.1472	1.70271	3.53621	4.39952
IXRNA007_contig_101579	9.86927	6.36633	11.3558	27.4021	31.9763	33.8217	12.7383	35.5248	18.6396	84.7085	72.7585	67.3697	2.56905	4.8636	5.02287	7.53771	5.9068	5.71072	16.7803	8.58435	32.7571	26.4942	11.0566	7.98275
IXRNA007_contig_101627	27.8971	11.6619	19.3997	13.2742	13.9052	11.7856	15.3679	12.4819	25.7831	63.6833	40.0108	46.6589	0	0	0	0	0	0	0	0	0	0	0	0
IXRNA007_contig_1017	65.3319	50.6247	68.6196	62.0944	68.0309	67.8971	61.1387	61.2503	61.0188	154.799	140.957	100.667	32.515	38.1286	69.9487	29.1937	55.8863	51.2054	64.062	25.7333	68.9854	58.6755	50.1906	37.8359
IXRNA007_contig_101705	10.0009	8.74095	7.62132	12.4057	27.5226	11.714	18.9794	26.2332	20.766	47.4611	68.0622	66.4455	5.26985	9.94299	1.76862	0	12.2131	4.89634	14.8498	7.81295	16.4213	5.10814	13.5201	6.36075
IXRNA007_contig_101714	4.73725	22.6099	19.1919	7.67697	2.50205	13.6588	183.04	239.653	71.1443	463.267	606.57	487.317	1.31746	1.65993	0	1.08769	0	0.995354	34.303	85.0524	39.6874	44.2705	69.8755	38.2599
IXRNA007_contig_10172	16.8751	3.47453	3.74138	5.2615	5.6046	11.636	19.799	27.6295	59.5569	137.077	138.03	76.5237	0	0	5.99561	0.9191	0	0.955138	6.14782	8.1492	11.3061	14.1325	7.9329	1.87642
IXRNA007_contig_101784	247.058	163.711	204.501	279.312	276.377	210.202	266.847	256.205	194.353	571.07	673.417	535.807	143.169	127.699	131.196	144.799	139.145	141.28	209.917	131.851	215.677	153.959	102.362	120.685
IXRNA007_contig_101789	10.9694	4.37047	15.0209	19.2581	27.5476	27.3175	10.2453	11.8473	14.1209	43.4933	54.4498	45.6114	0	1.07896	0	0.690685	0	0	0	0	0	0	0	0
IXRNA007_contig_1018	26.7918	17.817	15.4713	27.5627	35.1601	20.1109	16.3241	13.5651	7.89108	52.1312	56.8125	66.5071	15.9413	26.3265	33.4268	14.2379	23.2063	15.2219	10.0979	5.67675	7.35812	1.6346	2.72288	17.8525
IXRNA007_contig_10181	0	1.6535	0	0	0	0	16.2985	23.6353	13.3982	64.2243	49.6562	43.9567	0	0	0	0	0	1.36735	0	0	0	0	0	0
IXRNA007_contig_10182	8.42177	7.94698	4.84993	2.919	11.8848	7.15459	9.3915	14.386	21.5966	63.5978	46.6712	60.7331	1.31746	4.9798	1.76862	5.98231	7.8472	1.00541	2.96996	13.8457	18.3342	10.4376	10.6086	9.37151
IXRNA007_contig_101852	60.5052	45.045	55.1853	52.0312	95.885	64.7491	91.1146	76.1609	70.2887	234.382	206.297	220.98	7.90478	4.9632	1.76862	4.89462	6.40617	6.48488	10.6919	3.9757	4.51632	5.19327	5.8819	3.86946
IXRNA007_contig_10190	47.6462	13.9564	11.4389	21.7611	42.5099	25.4964	35.6279	27.0625	55.6612	115.909	123.144	99.6375	5.03271	9.19602	1.76862	9.78923	11.4284	9.59159	0	11.9073	16.898	10.1992	5.90547	7.42088
IXRNA007_contig_101937	4.73725	4.37047	2.07854	7.99806	7.50616	4.55292	19.0562	13.5397	16.6128	88.8661	47.6533	51.9312	1.31746	0	0	0.554723	0	0	0	0	0.488912	0	0	0
IXRNA007_contig_101939	66.2109	72.3241	68.2177	82.0458	70.9458	101.68	95.7506	117.719	87.3667	215.236	235.34	211.122	58.9433	81.4196	144.62	81.5062	59.71	72.2587	38.7283	142.255	96.5906	30.6829	52.5835	45.3416
IXRNA007_contig_10194	17.9279	18.9387	12.111	16.8645	18.8155	7.65541	12.8066	11.0603	28.4079	66.8821	51.2119	29.9793	17.1007	14.9394	7.07446	20.1495	8.64619	15.8754	11.8798	12.8765	4.18019	11.919	10.6086	4.29351
IXRNA007_contig_10199	22.1072	18.1885	13.4967	21.9655	35.6605	24.0654	7.8291	19.4972	13.2902	55.0643	52.4954	53.6916	0	0	0	0	0	0	0	0	0	0	0	0
IXRNA007_contig_102008	13.5801	6.43917	23.8478	39.4722	28.1544	35.8055	38.2576	55.6144	24.8777	188.202	167.482	125.894	3.25413	6.40734	0	0	0	9.33019	0	2.98672	11.4528	3.88218	6.30624	4.2405
IXRNA007_contig_10204	0	1.29657	1.38569	1.89005	0.100082	0.00650418	5.48976	18.871	5.28287	90.4038	86.4584	77.6767	0	0	0	0	0	0	0	0	0	0	0	0
IXRNA007_contig_102091	59.742	61.0628	98.1072	75.1278	76.8256	121.544	58.048	88.8544	59.615	273.148	259.677	214.3	74.3708	102.949	71.4521	72.8917	60.0239	75.6167	44.5494	33.3287	86.8246	52.2903	57.3809	26.8742
IXRNA007_contig_102095	10.6272	22.9523	29.0095	8.15131	19.5098	7.72046	83.3965	142.726	138.991	609.096	628.982	382.689	0	0	0	5.44934	1.12714	0	18.2653	18.8698	19.0553	16.0225	21.8656	14.4071
IXRNA007_contig_102123	8.94814	5.09889	18.7069	15.3247	22.5936	15.61	5.12264	14.7921	4.1532	50.4986	57.3667	46.6677	0	0	0	0	0	0	0	0	0	0	0	0
IXRNA007_contig_10216	29.9552	16.433	29.2174	21.1409	12.4227	23.0833	70.0264	58.0431	45.3695	120.883	131.846	113.465	28.747	54.2134	30.7739	18.4527	47.0761	78.3816	14.5231	17.1687	45.7621	26.341	20.1093	8.89445
IXRNA007_contig_102170	4.21089	2.18524	8.99316	7.18074	11.2592	2.60167	9.5281	9.30856	4.98384	80.6838	78.7577	60.1258	1.31746	0	1.76862	0	0	0	0	1.97796	8.51317	5.10814	1.17874	0
IXRNA007_contig_102190	23.8231	13.4538	25.573	34.4807	33.0709	14.3482	15.8972	31.0229	22.909	144.044	187.745	106.749	17.6145	17.1969	5.2351	11.3011	10.6579	8.00305	36.7978	9.79091	18.6214	10.2163	13.638	5.59746
IXRNA007_contig_10242	8.94814	8.14365	15.2426	5.88178	21.2675	10.4327	145.287	189.141	146.375	444.947	396.696	387.283	10.5397	11.6195	8.84308	5.98231	15.7372	3.29774	77.2189	77.6943	216.796	175.243	116.306	69.1096
IXRNA007_contig_10244	116.284	154.715	61.9267	177.315	124.515	137.713	128.339	150.909	87.9647	221.691	309.051	284.689	134.131	40.9505	62.4675	32.2338	53.7034	55.2874	51.4397	62.5629	84.27	40.3373	70.8893	54.2572
IXRNA007_contig_10252	2.55285	1.32571	3.95616	2.72197	5.36691	3.86998	55.1196	72.0906	115.193	234.239	298.667	208.702	3.89969	1.65993	0	4.44866	0	3.01622	53.6375	48.6974	66.4125	97.2249	26.9577	23.0153
IXRNA007_contig_102523	18.1173	12.6161	24.3189	14.9307	23.8196	20.1955	51.6618	41.9562	44.0405	134.951	129.357	168.151	10.7637	9.46161	18.146	2.53432	14.8098	6.31396	21.651	29.0365	52.558	27.7372	19.3313	15.5202
IXRNA007_contig_10253	6.31633	13.8398	3.46424	2.919	3.12757	0	5.97641	1.69247	4.98384	63.6073	87.5085	66.2079	3.95239	14.9394	3.53723	0	0.713382	6.03245	2.96996	1.97796	5.50025	3.40542	4.71495	2.12025
IXRNA007_contig_10254	103.056	64.8287	100.858	231.936	242.13	247.972	57.5016	95.2096	78.1383	237.856	324.744	291.079	67.1642	71.4435	76.1566	63.9346	45.4281	82.2926	51.2615	81.0964	36.0572	90.2778	37.7785	34.1254
IXRNA007_contig_10256	3.55294	5.75446	9.09016	3.11603	13.2922	6.15295	6.46306	13.5228	9.0872	58.9182	46.292	39.723	0	0	7.76422	9.62064	20.5525	0	0	0	11.2511	0	0	7.53749
IXRNA007_contig_102590	24.8758	10.0157	22.379	25.6726	39.9516	26.3159	10.2453	11.0518	23.1416	51.0586	60.0503	42.4251	0	0	0	0	0	0	0	0	0	0	0	0
IXRNA007_contig_102610	8.42177	2.91365	3.46424	5.38555	7.51867	1.95125	5.97641	4.23963	4.98384	115.454	115.404	69.2973	0	0	0	0	0.820389	0	2.64326	0	0	0.749193	1.17874	0.561867
IXRNA007_contig_102617	79.9963	88.1161	93.7076	66.6773	73.8794	79.2729	82.816	117.279	68.9348	186.949	272.434	291.352	83.6984	56.2053	58.5942	46.7762	48.0177	33.0578	68.1309	59.4773	98.2223	42.2783	59.8681	23.3016
IXRNA007_contig_102674	54.2783	71.2023	41.1759	86.7162	92.82	73.6793	154.823	201.048	137.288	246.351	440.333	376.087	64.7006	43.4072	52.5279	31.1352	44.1726	35.1993	104.572	43.5152	84.4167	34.9567	97.4934	70.8588
IXRNA007_contig_102746	21.9861	0.728412	24.2497	56.9205	56.1961	33.8217	11.5686	23.6945	4.98384	74.1911	59.3113	47.5302	1.31746	0	5.30585	0.543846	4.28029	1.00541	0	0	0	0	0	0
IXRNA007_contig_10277	77.6856	57.5519	74.3494	71.3039	85.0949	81.7119	21.3016	34.4755	51.3501	102.544	98.5638	99.2414	36.1512	76.3403	54.155	72.5164	52.4193	62.5364	27.8285	37.0077	19.0675	26.7666	19.4492	33.7014
IXRNA007_contig_102819	23.4389	22.5808	24.9425	16.777	40.0579	33.8412	21.3443	29.6858	13.2902	82.9999	60.8476	64.958	1.31746	0	0	0.543846	0	1.00541	2.96996	0	1.22228	1.70271	0	0
IXRNA007_contig_10286	94.9397	105.554	28.8432	12.1138	25.1894	29.2688	708.401	523.336	1185.58	3805.16	3672.65	4285.59	0	0	0	0	0	0	3.17786	38.59	60.5028	11.7317	42.4228	20.1424
IXRNA007_contig_102876	7.89015	5.79088	8.2726	11.0557	14.6683	6.50417	11.8931	16.0361	33.1757	168.914	140.928	123.869	10.5529	20.8819	5.04055	12.5193	14.5316	10.0641	30.2639	3.95592	14.7529	29.9848	5.85832	8.49161
IXRNA007_contig_10288	67.7426	60.5966	93.0286	138.631	155.409	167.3	156.599	244.113	150.786	230.186	269.633	264.101	44.7015	46.4781	42.4468	85.6177	50.4718	60.4652	95.0684	142.018	190.969	79.4145	59.5498	67.9223
IXRNA007_contig_102890	14.5434	11.1374	7.0324	24.2131	9.95818	16.436	20.5674	24.9469	16.9866	56.5071	78.2229	66.7712	12.7794	4.764	2.9359	6.34668	19.2756	14.7694	14.0479	13.2128	19.1653	12.5149	22.4314	9.15949
IXRNA007_contig_103035	1.05272	0	0.692847	8.02725	10.0082	7.15459	2.56132	2.5387	2.49192	77.5609	79.8661	80.6606	0	1.65993	1.76862	0	0	0	6.53391	0	0	0	3.53621	1.06013
IXRNA007_contig_10304	19.1016	1.45682	14.8408	24.8115	59.1361	47.6821	15.4362	13.2266	26.0987	87.7935	122.833	119.354	32.9497	39.8384	3.53723	0.554723	0.713382	5.01699	2.96996	5.93389	15.2785	5.10814	2.35747	4.2405
IXRNA007_contig_103059	43.2563	66.861	19.4067	10.8222	15.6378	14.9531	14.5141	21.1558	24.0885	68.6667	58.1835	44.4496	23.0161	9.95959	19.4548	2.73555	23.5487	29.1568	20.7897	9.88981	8.55595	8.51356	8.25116	15.9125
IXRNA007_contig_10311	30.7974	3.43811	83.8068	200.966	565.027	347.681	15.4191	52.9318	4.53529	139.479	160.899	124.256	2.16064	5.06279	0	32.3697	10.3797	28.8452	0.831589	13.6479	3.66073	5.61895	7.22566	0
IXRNA007_contig_103139	23.2652	32.1448	20.0995	29.2192	15.8505	18.2182	96.6812	151.509	71.8835	211.923	265.433	209.371	23.5035	26.5589	14.1489	20.1223	9.27396	11.0595	55.2412	59.3191	84.7467	19.0704	35.1499	35.0266
IXRNA007_contig_103142	40.3771	51.7828	25.5661	48.3386	51.4172	50.648	40.7677	36.608	24.7697	80.2567	98.2721	86.549	22.5681	21.7617	40.7489	35.6274	33.8357	33.0478	38.8174	13.8457	13.6467	23.838	10.9858	6.39256
IXRNA007_contig_103168	0.526361	0	0	0	3.75308	1.95125	2.56132	0.846233	0	47.9072	98.1943	51.1038	0	0	0	0	0	0	0	0	0	0	0	0
IXRNA007_contig_103215	61.5158	76.4687	140.544	117.461	48.152	51.2789	49.9286	82.1184	60.5868	31.4382	84.2124	77.087	58.6534	59.1932	36.6811	2.45818	19.6465	22.5513	48.9152	66.9738	67.757	7.95167	7.50856	22.8139
IXRNA007_contig_103217	209.481	128.281	204.598	246.743	374.902	356.943	108.728	99.6862	108.872	369.836	351.755	330.696	122.84	146.389	108.469	131.072	166.903	157.206	54.5879	98.364	104.511	83.6372	82.3348	66.1412
IXRNA007_contig_103229	36.0189	16.6588	20.6953	30.1533	77.7513	34.3485	14.2153	14.8937	28.8647	72.7673	77.1728	59.5184	0	3.31986	3.53723	0.538408	0	0	5.91022	0	0	3.40542	0	0
IXRNA007_contig_103230	10.5325	3.54008	11.4805	4.69959	7.09958	8.36437	96.9288	155.301	133.932	253.414	398.349	385.241	0	0	2.28151	0	2.37556	1.15622	96.5534	86.4963	77.4375	76.9285	12.7539	10.7815
IXRNA007_contig_10332	5.76365	2.90637	4.84993	5.07906	4.97909	1.30083	4.24325	2.47946	4.51037	44.3286	42.9084	62.3438	0	0	0	0	0	0	0	0	0	0	0	0
IXRNA007_contig_103321	330.876	148.72	271.852	333.81	437.465	337.58	200.876	169.89	195.574	540.192	537.341	401.947	42.8439	26.5589	47.3989	62.2432	50.429	47.1637	72.8531	64.6398	101.938	113.418	65.137	52.4868
IXRNA007_contig_10342	10.0272	2.90637	6.24255	6.61883	5.56082	4.46186	7.04363	7.23529	7.61696	77.6368	45.835	38.4291	2.21334	0.863164	1.60944	10.3929	0.884593	0	7.0091	9.59311	0.684476	8.47951	5.79939	0.657278
IXRNA007_contig_103453	21.1913	1.58794	6.76912	53.8701	48.2646	20.1174	6.43745	5.21279	4.6765	107.784	75.3254	104.434	14.7556	1.65993	12.3803	11.9429	5.9282	14.4176	11.761	0	0	1.71974	1.17874	2.12025
IXRNA007_contig_103481	12.6274	20.381	14.5498	11.676	20.5544	13.5352	18.8001	16.0784	21.5468	83.541	68.0914	60.6891	3.95239	9.94299	0	5.39495	7.24082	3.34801	19.275	15.8237	4.27186	17.0271	7.08421	9.78496
IXRNA007_contig_103583	50.4464	25.8951	34.3583	30.9487	38.5066	32.8786	37.4294	24.4392	36.5648	110.281	113.421	80.6254	48.7856	11.9681	6.95066	23.9999	30.4757	26.8645	28.5413	14.9534	27.0674	17.9977	23.8341	24.5737
IXRNA007_contig_1036	2.44231	0.728412	0.67899	16.8718	15.8067	5.71717	0	0	0.80572	286.646	142.318	242.431	0	0	0	0	0	0	0	0	0	0	0	0
IXRNA007_contig_10361	0.689533	0	0.692847	4.20336	1.25103	1.30083	5.1824	1.04087	1.66959	67.3188	34.0505	41.5714	0	0	0	0	0	0	0	0	0	0	0	0
IXRNA007_contig_103644	18.949	35.8597	27.4991	29.5111	33.7777	39.1486	210.959	306.92	253.76	686.192	581.533	471.782	18.4445	14.9394	8.84308	16.3154	12.1275	9.41062	147.696	200.011	270.582	237.682	148.155	115.119
IXRNA007_contig_103689	4.21089	3.64206	8.31417	5.838	4.3786	4.55292	10.2367	12.6935	22.4356	105.439	51.4356	66.023	0	0	0	0	0	0	0	1.97796	1.22228	0	0	0
IXRNA007_contig_1037	0	2.18524	5.54278	2.37898	1.98913	2.59517	41.536	49.9023	25.592	108.325	108.831	83.7941	0	0	0	0	0.713382	0	27.3236	3.95592	8.6354	3.96732	10.644	1.6644
IXRNA007_contig_103723	11.5799	5.8273	5.54278	17.2002	28.7736	22.1142	13.6518	22.8483	16.5796	40.8165	76.0546	36.5015	0	0	0	0	2.85353	2.01082	0	0	1.13672	0	0	0
IXRNA007_contig_103727	10.7536	25.9315	11.1756	11.7563	8.66336	10.2896	16.3839	14.6737	14.7355	33.7163	64.6202	47.4334	9.48573	17.3297	27.4489	15.554	4.01634	4.04174	17.8198	10.6612	12.9256	12.3957	12.2471	15.499
IXRNA007_contig_103732	32.487	36.61	48.9704	67.0494	120.63	102.018	119.4	154.243	141.906	322.337	354.594	309.95	7.41732	11.5697	3.59029	6.80352	30.6968	7.74164	60.8545	42.4471	137.69	65.1628	54.104	45.1402
IXRNA007_contig_103751	1.05272	7.07289	1.38569	9.48675	3.60296	14.9726	7.72664	0.812383	0.83064	50.6315	79.6036	48.0848	1.31746	3.31986	0	0	19.2613	2.01082	0	0	0	0	0	0
IXRNA007_contig_10381	13.7854	9.6806	19.3997	13.1355	10.6275	9.10584	16.2217	12.8712	23.2579	64.1199	129.775	96.9353	11.238	4.9798	12.681	7.61385	9.29536	2.09125	0	22.3707	23.59	13.7749	18.5533	4.34652
IXRNA007_contig_103835	71.4745	35.4737	62.8066	100.122	87.2967	87.0519	81.8597	124.455	187.799	255.948	304.714	272.463	62.013	69.8997	40.4836	51.3391	51.8343	34.3749	55.5085	46.937	108.092	84.9143	34.9142	41.0799
IXRNA007_contig_103836	20.7965	20.7088	39.4369	28.504	63.033	41.217	77.2835	84.6317	99.9259	194.116	210.205	167.747	13.201	28.1524	18.6943	22.8633	14.7813	12.6078	45.4701	69.5847	65.8625	90.1075	50.1906	16.5168
IXRNA007_contig_10384	21.1071	28.2114	19.1157	50.9292	32.2577	33.8867	37.3184	28.3742	69.5328	160.618	189.087	101.741	49.8001	37.9958	19.8969	22.1889	23.7342	48.34	30.353	47.9458	56.5365	42.8913	53.1021	34.7191
IXRNA007_contig_103889	22.9283	23.2946	26.3282	25.5194	35.3165	35.7079	29.5064	24.27	37.3289	75.9946	135.006	80.3701	15.7569	20.4006	15.9175	3.67096	17.8131	13.0703	32.6399	21.7576	22.93	26.988	25.8497	20.9481
IXRNA007_contig_10391	7.92173	4.88036	4.77372	7.31209	7.65629	8.01965	21.7712	35.4233	24.7531	81.2533	88.8114	57.9253	0	0	0.91968	0	0	0	0	0	0	0	0	0
IXRNA007_contig_10396	7.95331	10.8533	3.87302	14.6899	13.7613	11.5644	82.9526	119.598	107.086	245.848	247.639	230.504	0	9.11303	14.2904	1.9796	13.4686	1.49806	22.4826	52.7918	41.6308	55.1679	21.8302	12.1808
IXRNA007_contig_104	1.57908	5.09889	2.77139	0	2.50205	6.50417	8.53773	3.38493	3.32256	57.9025	68.9956	73.0029	0	0	0	0	0	0	0	0	0	0	0	0
IXRNA007_contig_104002	81.8123	87.8247	98.0725	70.9901	69.5133	77.3932	90.056	132.012	77.1332	239.071	248.553	248.081	43.0152	28.5176	30.2787	41.3867	32.2948	21.5459	21.2649	56.3126	88.9024	30.3083	31.154	30.7648
IXRNA007_contig_10405	24.3916	21.1312	20.3281	28.3727	25.277	23.3305	40.1102	39.8237	43.9325	122.231	109.473	96.5656	14.4657	9.95959	16.059	26.3548	18.0628	15.423	29.6105	37.5813	36.3811	52.6479	25.72	12.6791
IXRNA007_contig_1041	34.2292	9.46936	57.6865	75.0256	76.2063	67.767	44.6182	35.6687	53.9999	187.946	254.523	217.917	35.005	24.8658	17.7392	19.1162	18.9902	14.6689	54.0533	41.5372	19.7092	22.1693	27.1581	28.5704
IXRNA007_contig_104170	39.2876	22.8357	26.9656	28.9492	35.0037	24.6248	16.401	15.2322	25.9409	72.492	94.6259	71.0401	21.0926	1.65993	9.05531	11.9918	3.57404	3.01622	0	1.9384	2.46289	0	2.4282	1.06013
IXRNA007_contig_10426	5.37941	1.62436	4.15708	7.38507	7.48114	1.97076	79.5716	94.1857	81.7682	263.399	455.171	268.59	0	1.65993	1.76862	3.14343	0.713382	2.01082	17.7604	9.88981	16.2869	20.5347	9.51241	11.2903
IXRNA007_contig_104263	4.932	7.40795	14.044	4.59013	6.32394	3.93503	15.0606	15.4014	226.233	1451.77	1838.2	814.915	1.31746	1.65993	0	0	4.28029	0	19.4235	2.11642	0.672253	1.90704	1.23767	0
IXRNA007_contig_10427	6.35318	6.01669	8.20331	2.93359	5.61711	4.55292	23.1202	25.2177	27.3862	67.9263	65.8842	34.0633	2.63493	1.65993	5.30585	8.6961	31.3888	2.01082	5.93992	17.5643	19.147	9.0414	7.07242	1.63259
IXRNA007_contig_104281	3.1529	2.18524	0.692847	5.42204	4.79769	5.02773	99.4389	95.6581	76.1613	256.926	183.855	200.146	0	0	0	0	0	0	13.2757	9.2173	16.4213	3.5757	24.8124	5.48085
IXRNA007_contig_104282	4.88989	13.665	5.134	13.1939	11.0028	3.2651	24.1788	15.156	14.3535	71.1821	66.594	43.7542	10.0522	9.95959	14.6088	1.47926	1.14141	4.91644	20.7897	8.22832	2.45067	6.86193	15.7833	7.33607
IXRNA007_contig_1043	3.68453	2.18524	5.54278	5.06446	1.87654	1.95125	10.2453	10.9164	16.6128	79.7346	77.7854	48.4104	0	0	0	0	0	0	0	0	0.611139	0	0	0
IXRNA007_contig_104305	6.31633	4.37047	11.7784	29.533	25.0018	51.3244	17.9292	21.9936	7.47576	56.4787	64.8244	76.5589	5.26985	1.65993	5.32353	14.5642	7.13382	5.03709	5.93992	23.7355	17.283	5.12516	11.1391	23.8952
IXRNA007_contig_104352	22.1914	20.483	28.1573	137.31	381.125	185.48	30.2406	39.3752	46.0673	430.956	515.095	432.525	26.6786	33.1986	12.3803	27.3555	21.0091	25.1352	14.7607	45.4931	47.62	30.121	14.1448	27.5633
IXRNA007_contig_10437	75.5381	49.7287	107.246	137.901	148.065	139.436	7.8291	6.65985	0	125.088	140.315	93.5818	13.7148	23.4216	14.485	25.1746	21.3158	37.4112	2.96996	3.95592	0	0	2.91148	0
IXRNA007_contig_104401	317.09	381.79	260.012	156.612	265.906	236.784	204.342	311.947	347.83	863.184	898.664	664.966	208.014	209.168	148.475	66.3329	83.0519	43.323	206.412	239.67	195.381	186.822	216.876	127.342
IXRNA007_contig_10442	9.96401	12.5287	2.7506	1.42301	8.66336	4.66349	94.0431	126.275	125.568	268.687	249.584	249.155	2.89842	6.58993	17.3855	6.81439	0.713382	4.95666	64.3293	82.9162	121.715	113.145	55.3535	40.8678
IXRNA007_contig_104435	0	1.45682	0	1.72951	1.87654	1.82117	12.3797	0.854695	13.4231	82.1551	75.199	70.3624	0	0	0	0	0	0	0	1.60215	0.256679	1.48136	0	0
IXRNA007_contig_104461	336.713	44.2219	413.436	837.972	993.973	990.449	189.247	331.588	199.769	549.694	555.076	546.607	20.144	170.774	16.6427	46.8523	92.6469	84.0421	16.3348	85.9029	117.314	40.8991	48.8704	14.4389
IXRNA007_contig_104462	350.962	32.2978	21.5268	8.37023	5.6046	5.02773	4.16641	0	13.4896	71.0207	223.497	207.17	0	0	0	0	0	0	0	0	1.83953	0	0	0
IXRNA007_contig_104509	43.9564	19.2811	30.2982	56.6943	6.41777	19.0507	41.6897	26.9948	8.32301	83.3416	89.4337	72.2108	33.9247	3.36966	1.76862	25.3106	35.134	11.0997	43.3317	6.2108	8.75152	4.15462	8.15686	12.0112
IXRNA007_contig_10451	1.57908	0.728412	1.38569	9.48675	10.6337	3.9025	0	0	0.83064	42.715	62.2283	45.7699	0	0	0	0	0	0	0	0	0	0	0	0
IXRNA007_contig_104511	53.7836	76.6363	59.1137	89.7811	106.55	75.3769	193.439	189.92	160.073	397.857	448.248	377.434	89.2844	58.164	54.2081	61.8407	76.0037	99.9174	189.691	117.234	193.548	125.115	156.041	120.992
IXRNA007_contig_104528	7.89541	1.45682	8.31417	5.30528	27.4726	7.15459	2.66377	0.846233	4.1532	43.3984	82.647	55.3903	0	0	0	0	0	0	0	0	0	0	0	0
IXRNA007_contig_10462	61.8316	106.851	69.2293	50.1265	80.2784	18.3548	110.231	68.6972	61.3427	204.519	249.798	212.038	20.447	44.4032	18.2344	20.0353	31.4387	11.5421	64.6857	36.9483	37.414	29.8485	45.9236	38.5886
IXRNA007_contig_104630	77.3119	58.3386	58.1922	45.9597	55.3517	52.5212	33.9545	45.1042	35.8255	113.555	99.3222	80.9158	13.8992	10.4576	2.91822	6.14002	2.51824	8.20413	13.6618	0	2.13899	1.08974	9.18236	3.78465
IXRNA007_contig_104631	279.498	222.654	191.011	185.327	117.903	125.687	98.6705	96.6228	105.724	276.413	212.189	241.691	594.268	905.792	1419.49	507.979	568.701	600.761	95.8109	54.2753	65.0863	70.1007	60.7521	82.6898
IXRNA007_contig_10474	74.1853	83.4105	101.946	58.1903	86.2834	82.9803	89.4412	172.479	71.5762	231.629	296.469	287.259	45.0309	47.64	39.7408	35.5621	53.3181	39.794	78.9415	147.497	92.4959	87.5364	99.4029	60.2363
IXRNA007_contig_10477	52.6098	43.1366	29.1204	29.1097	48.3209	21.4638	41.8434	38.292	45.7101	145.848	185.635	149.632	2.6481	1.64333	3.53723	4.16586	0.806121	1.29698	8.88018	3.95592	2.98847	0	4.64422	3.02136
IXRNA007_contig_10479	92.3553	46.7932	35.9796	53.6074	57.6786	62.3035	32.7763	11.458	30.8583	147.528	125.721	92.3671	21.2507	62.2308	125.059	12.7804	25.1182	56.7754	0	33.922	21.286	7.45788	22.172	10.5589
IXRNA007_contig_104792	252.106	177.958	352.237	571.642	458.233	536.061	156.582	135.143	82.7649	244.405	262.477	279.812	226.235	170.525	277.425	236.056	174.793	180.662	87.3762	66.6375	114.399	53.5503	102.88	107.168
IXRNA007_contig_104845	115.494	78.2898	124.539	163.216	176.726	215.652	136.177	202.283	184.269	195.929	215.495	227.036	98.6253	123.366	83.0188	87.929	104.846	122.177	99.3451	130.387	177.897	92.9681	67.3295	38.2705
IXRNA007_contig_104861	2.6318	10.5547	2.07854	2.18925	0	1.30083	49.7067	34.0355	29.2385	185.06	175.173	155.662	0	0	0	0	0	0	0	0	0	0	0	0
IXRNA007_contig_104876	25.739	7.3861	10.3373	23.6001	25.3208	17.6653	10.6978	22.5944	13.9215	82.7246	70.5513	64.0338	0.0131746	16.4665	0	0	0	14.4477	0	3.89658	0.140562	0.0340542	0.848691	0.583069
IXRNA007_contig_10488	32.9976	33.0262	22.0741	20.4768	21.1173	15.1027	33.6472	37.2173	30.4014	79.7346	99.1958	99.6639	9.61748	7.88468	12.681	11.3664	19.5467	13.3719	28.0661	24.1509	14.5696	12.7363	18.4001	20.577
IXRNA007_contig_104908	27.2181	19.7254	54.7696	164.799	163.835	138.806	20.1405	25.5139	7.96583	43.4459	65.9134	72.1051	0	0	0	0	0	0	0	0	0	0	0	0
IXRNA007_contig_104914	0	0.750265	0	5.5534	2.24559	0.643913	0.853773	0.854695	3.78772	75.9472	71.9515	92.3847	0	0	0	0	0	0	0	0	0	0	0	0
IXRNA007_contig_104923	63.5897	55.658	62.6195	79.5354	74.5988	49.9521	83.2428	81.1706	97.65	206.085	208.154	230.513	20.6578	16.6491	9.12605	24.3589	24.0267	21.0231	44.9058	38.056	35.6661	36.3529	36.2697	12.1596
IXRNA007_contig_104933	128.264	103.231	93.9085	207.614	147.465	156.536	121.996	206.921	206.896	472.75	509.543	451.458	123.841	107.929	83.6732	118.548	146.864	102.119	166.466	143.442	197.019	171.77	129.095	75.3325
IXRNA007_contig_104959	121.658	143.155	91.0679	115.432	93.6081	89.0812	155.455	161.732	234.996	181.263	277.227	203.966	103.25	156.133	99.9444	60.0841	30.6754	26.1406	109.978	238.898	167.428	47.5908	34.2187	35.9807
IXRNA007_contig_104969	97.8347	67.0139	75.8321	150.328	116.371	105.029	52.9339	51.7217	73.0963	135.739	159.431	127.645	0	0	0	0	0.713382	0	0	0	0	0	0	0
IXRNA007_contig_104979	107.92	97.549	110.613	120.628	111.429	120.106	67.3285	62.7312	54.9551	144.234	174.813	153.135	13.0429	10.026	8.22406	9.29977	17.7846	11.9945	39.8866	53.5039	26.5785	26.1877	42.1281	31.6766
IXRNA007_contig_104981	956.993	601.705	649.69	517.218	333.674	378.549	119.298	92.6709	139.896	368.829	342.907	276.424	1773.42	2615.09	4078.36	1257.25	1594.57	1583.93	189.008	50.7743	38.4896	49.2595	37.1774	70.774
IXRNA007_contig_105084	1.57908	2.91365	2.07854	3.64875	6.88065	3.9025	17.0755	15.2322	18.2741	63.5978	40.8373	39.6085	1.31746	4.9798	0	0	0.713382	3.01622	0	11.8875	9.16709	5.10814	2.34569	3.18038
IXRNA007_contig_10510	9.4745	2.91365	2.77139	7.2975	5.00411	5.85376	0.853773	7.61609	10.7983	42.715	66.1176	42.2491	3.95239	3.31986	1.76862	0	1.42676	5.02704	0	0	11.0005	8.51356	1.17874	1.06013
IXRNA007_contig_105121	124.916	81.1597	95.0933	97.5603	83.6875	78.5444	62.2315	96.6059	85.4645	202.061	184.74	130.787	142.866	77.8176	119.382	16.3045	93.8525	71.766	48.1133	77.1207	111.105	92.5424	73.1878	53.1017
IXRNA007_contig_105139	23.7073	21.124	15.8662	26.1542	14.3931	39.7795	38.5991	36.4811	24.9192	81.3293	140.043	94.0483	37.3105	16.5329	36.7341	20.7151	34.2423	18.3286	15.622	31.6474	28.748	21.0966	35.5154	17.7253
IXRNA007_contig_105204	1.57908	0.728412	0.692847	0.72975	0.625514	2.60167	2.61254	2.5387	7.42592	148.591	128.044	82.4738	0	0	0	0	0	0	0	0	0.611139	0	0	0
IXRNA007_contig_105213	106.351	61.9223	101.835	199.776	171.653	100.32	39.2479	44.8334	48.1771	187.756	195.893	238.074	2.63493	0	0	0	0	0	2.96996	3.95592	0.611139	1.70271	1.17874	1.06013
IXRNA007_contig_10524	24.2126	8.01254	48.4993	139.061	71.1334	93.4325	35.8585	16.9247	13.2902	44.6134	58.2418	70.4152	0	0	0	0	0	0	0	0	0	0	0	0
IXRNA007_contig_105289	232.046	163.536	208.935	243.875	413.296	384.215	140.164	97.8583	152.24	469.931	451.544	234.447	8.03652	22.7909	0	49.7837	43.1168	6.57537	13.3351	0	3.42238	4.78462	6.38876	0
IXRNA007_contig_105296	78.8699	46.8224	61.0606	51.1482	46.1316	37.334	115.43	58.5762	120.501	400.144	605.666	490.847	51.8553	19.0228	10.3995	20.7314	44.1155	27.5582	84.5547	73.778	91.1087	95.5903	76.0993	55.1477
IXRNA007_contig_105350	155.134	96.9517	49.1159	54.3591	46.1942	26.4265	26.4072	21.7905	45.6686	181.738	216.477	167.166	14.94	44.8348	44.7106	31.6247	22.2076	19.1631	6.14782	8.01074	5.55526	8.88816	8.1215	2.03544
IXRNA007_contig_10538	5.29519	0.728412	5.62592	13.296	9.65793	17.145	49.6554	41.6346	25.484	125.022	135.726	98.3172	3.95239	3.33646	7.95877	1.70768	4.79392	5.77104	0	11.8084	36.7723	6.48733	19.7203	7.76012
IXRNA007_contig_10539	20.1175	33.3394	18.6653	16.5434	24.7266	19.7076	26.706	13.6497	23.6732	51.9604	64.8147	44.9425	18.6026	15.6034	5.41196	12.2365	22.3931	11.6326	16.1269	24.5069	19.0675	21.0796	9.25309	6.22294
IXRNA007_contig_105401	64.3108	73.3293	56.3978	64.4004	49.059	86.5445	75.9602	81.3483	163.653	431.972	378.358	340.915	59.9577	56.3547	55.7644	48.5655	27.6721	48.3601	47.163	84.004	123.407	128.044	48.7172	28.6764
IXRNA007_contig_10541	0	0	0.921487	0.240817	0	0	22.958	25.4208	49.5227	71.9225	73.0113	67.977	0	0	0	2.93133	0	0	5.16773	0	3.26348	0.783248	3.38298	1.7174
IXRNA007_contig_10542	42.4247	54.2594	53.3354	37.1151	78.9211	35.7014	137.321	145.577	104.569	459.385	484.671	450.595	14.6897	12.0179	6.68537	14.5968	22.9352	8.61635	98.276	29.531	115.426	57.4665	47.1495	43.9846
IXRNA007_contig_10544	3.68453	5.8273	2.07854	10.9754	7.50616	6.50417	12.8066	16.9247	33.2339	50.3087	83.6193	51.0686	3.91286	13.2795	1.76862	6.87965	3.56691	4.02163	11.8798	9.88981	8.56206	5.10814	5.89369	3.18038
IXRNA007_contig_10553	91.8868	86.5063	73.227	108.2	126.798	105.758	54.8549	61.3857	54.2574	214.334	238.889	203.605	54.3717	66.1649	75.5376	53.2915	79.2496	52.3918	47.46	51.4666	47.3266	48.7827	44.9688	28.528
IXRNA007_contig_10554	16.5593	6.62127	15.2773	14.9088	20.8734	10.6994	38.1807	36.7096	43.6169	134.552	163.359	125.357	26.9685	9.95959	15.1217	13.1284	8.96007	3.07655	16.6021	38.412	47.7117	31.4321	42.3167	24.4783
IXRNA007_contig_105554	33.5555	30.2364	46.3584	31.7441	38.2314	26.8687	58.0395	74.1807	97.243	178.045	211.654	173.151	46.625	42.793	23.6464	36.1658	16.2366	24.7934	78.199	37.4824	88.9269	62.5917	54.1276	51.7129
IXRNA007_contig_105557	16.3856	13.1406	17.7369	29.19	43.8297	21.106	114.653	148.378	96.4539	325.782	307.242	275.667	1.31746	4.9798	7.07446	8.54926	4.28029	5.02704	20.7897	30.7771	68.7226	34.9056	24.1288	17.0892
IXRNA007_contig_10558	55.7627	29.9159	53.6056	79.4406	143.812	109.108	10.9624	8.9616	20.1264	91.5144	114.16	78.6713	7.2197	17.4625	7.18058	4.91637	11.6139	1.15622	6.83091	6.78441	2.23677	0	2.89969	1.10253
IXRNA007_contig_105583	108.925	56.503	53.7095	56.0594	112.367	100.893	26.6975	35.0848	39.5883	71.3814	100.703	52.3185	28.6548	47.889	24.0709	15.8314	13.7041	36.5365	12.5926	11.3337	32.5126	20.1431	3.78375	13.8664
IXRNA007_contig_105605	34.2082	26.2228	21.4783	13.1355	21.2675	4.55292	8.53773	11.8473	13.2902	120.551	174.045	76.5941	1.31746	0	0	15.7715	26.3951	0	0	1.97796	0	0	0	0
IXRNA007_contig_105612	10.9694	10.8971	11.5567	16.5945	16.9577	11.5579	20.9516	15.5538	10.0009	40.3134	64.4452	65.7326	4.24223	3.35306	5.30585	2.84432	5.79979	5.02704	11.8798	5.93389	7.52924	4.78462	10.3375	4.35712
IXRNA007_contig_105634	0	0	1.0947	3.95524	1.87654	1.30083	28.2343	52.4918	30.5426	166.323	144.681	65.4069	0	0	0	0	0	0	10.6622	7.91185	13.3351	16.1587	10.0193	2.93655
IXRNA007_contig_105667	3.18448	2.18524	0	3.2182	6.16756	7.31069	8.53773	6.76986	10.7069	97.523	85.5153	71.6034	0	1.01256	1.76862	4.32358	3.56691	0	0	3.95592	5.39025	1.70271	0	2.18386
IXRNA007_contig_105691	946.302	694.01	751.705	751.861	699.85	843.214	446.848	578.129	470.881	1138.7	1191.59	942.19	1545.19	1407.12	1556.26	686.807	792.118	1054.35	459.096	456.118	561.521	382.157	490.814	342.124
IXRNA007_contig_105716	43.8301	28.969	27.6654	39.7349	34.3344	32.0201	8.54627	16.4508	16.5879	58.8707	36.773	44.2383	11.7518	8.24986	9.67432	21.7267	9.01001	12.7084	8.93958	6.4086	11.7705	3.84813	5.22181	4.61155
IXRNA007_contig_105736	42.5405	52.6861	32.7301	29.6862	77.0007	74.4923	71.4181	55.8006	88.6043	515.816	1286.53	1080.71	56.8353	37.6141	22.709	39.4887	30.0548	77.3963	35.5504	96.5443	54.9842	23.1058	68.2371	62.2294
IXRNA007_contig_105783	139.417	86.3023	135.999	140.973	171.378	140.887	136.322	189.852	142.936	383.466	359.135	293.658	41.9875	96.2262	113.51	82.5558	36.6892	64.4969	180.039	82.5008	81.5871	156.156	77.5963	81.1632
IXRNA007_contig_1058	51.2044	43.7994	76.3518	90.0511	71.7965	77.5037	92.7197	63.6959	47.7369	131.61	128.317	171.998	24.518	20.8487	15.8291	12.3616	15.3377	25.0849	11.464	50.0227	63.3446	24.9107	35.7275	41.7584
IXRNA007_contig_10581	4.21089	2.18524	5.54278	5.10825	9.57661	4.55292	1.70755	3.33416	9.13704	61.7184	42.782	45.7699	0	0	0	0	3.63111	2.01082	2.96996	5.93389	2.44456	0	3.53621	1.06013
IXRNA007_contig_105813	5.78997	3.65663	2.07854	8.77159	10.7526	9.10584	28.6868	14.1744	25.3179	66.9865	55.7624	48.0407	0	0.0829966	0	0	0	0	0	1.97796	2.45678	3.88218	0	0
IXRNA007_contig_10582	155.977	124.843	129.666	174.775	186.147	211.496	122.935	192.366	182.741	464.539	672.503	525.843	85.8063	52.5866	66.7475	54.6348	75.7754	35.2798	113.571	120.853	72.8967	98.1273	74.8027	41.0057
IXRNA007_contig_10585	10.0219	13.2862	21.409	5.10825	6.26139	2.59517	24.7594	15.1391	33.5994	73.9348	95.9385	78.689	12.4764	9.03003	2.01622	1.63154	10.7792	3.49882	18.4434	4.80645	3.50183	11.8849	6.18837	1.16614
IXRNA007_contig_10586	103.283	71.7632	100.899	109.01	81.8109	86.7917	108.497	88.1436	57.3474	289.759	330.082	242.026	6.53462	3.96724	1.7863	6.55878	18.3482	6.93731	7.217	7.83273	8.53151	0	6.77774	12.2763
IXRNA007_contig_105862	47.6936	17.4309	70.4002	96.3051	145.038	213.87	23.3763	21.2235	28.2833	68.6667	48.7423	50.3644	7.87843	11.6195	19.4725	10.5397	5.74272	7.11829	0	7.91185	5.50025	0	8.68729	1.84462
IXRNA007_contig_105877	125.963	93.1858	111.909	196.456	207.314	162.058	86.1371	85.2918	94.2776	380.324	271.345	269.276	11.7386	15.8191	2.03391	5.96599	24.7258	22.3201	11.8798	11.9469	5.98305	3.40542	3.53621	6.7106
IXRNA007_contig_10588	323.738	158.67	234.245	510.03	135.699	300.272	47.5893	46.8982	48.9911	93.9729	127.237	115.111	690.14	195.092	811.847	451.278	526.304	274.999	36.6196	46.8777	50.7673	19.4279	19.1898	29.6835
IXRNA007_contig_1059	111.562	28.9034	102.583	69.8517	79.19	51.1033	69.1214	54.1335	25.0438	172.844	189.456	148.409	83.7775	139.318	70.9038	71.1677	66.3944	52.7638	42.411	40.8251	39.4063	29.8656	26.168	20.2166
IXRNA007_contig_10593	522.508	489.704	525.566	534.199	1046.02	863.852	217.285	252.237	251.783	880.374	666.134	883.605	349.207	1273.33	521.512	449.641	422.75	339.959	258.862	227.584	174.896	194.773	205.855	171.115
IXRNA007_contig_105951	1.05272	16.7753	2.20325	1.4595	5.00411	0.695947	150.921	130.159	156.052	264.339	347.564	374.926	0	0	0	0	0	0	38.3422	15.0127	36.1611	7.91761	11.2452	8.25838
IXRNA007_contig_105975	87.0654	10.1978	22.3928	117.023	55.3204	24.4102	33.4337	39.8999	158.677	3101.34	3705.9	2551.6	0	0	0	0	0	0	0	0	0	0	0	0
IXRNA007_contig_1060	90.9815	36.4498	61.2131	75.4561	66.7486	70.9215	54.8293	76.0001	76.07	196.166	188.357	178.811	43.3709	51.6073	49.645	73.6096	21.2302	22.0888	65.6658	44.3261	32.7021	84.2843	24.5059	30.8709
IXRNA007_contig_106010	85.2547	65.6737	72.1254	73.3691	103.185	62.5832	57.4333	46.3651	93.8124	201.51	220.697	151.718	43.1996	44.2206	76.1743	45.7918	29.0774	27.709	40.4211	33.6847	73.0189	48.6295	29.7042	25.8353
IXRNA007_contig_106015	52.215	38.045	35.0096	28.3362	39.5012	25.2882	282.479	408.747	310.759	1104.7	972.453	899.175	33.7534	18.8236	25.6272	33.3106	10.4368	12.9295	236.825	262.851	432.571	290.057	310.927	172.408
IXRNA007_contig_10604	83.1387	83.0682	72.7559	125.977	76.7881	101.068	66.304	67.5378	84.7585	164.101	161.259	150.644	0	3.25347	0	4.28551	3.53837	0	0.118798	11.1755	3.1107	6.77679	2.27496	4.34652
IXRNA007_contig_10605	322.628	100.594	138.417	165.558	168.645	266.899	19.9356	21.2574	21.9206	69.1603	71.1055	48.2432	35.7559	40.5023	44.5514	29.2535	119.948	71.0321	13.3351	0	4.54688	0.698112	4.71495	3.09557
IXRNA007_contig_10606	19.1806	8.80651	41.9727	44.0185	33.1147	46.0886	34.962	62.7312	38.6829	90.176	109.94	97.7187	17.1402	31.7711	26.5115	11.4208	17.1568	6.03245	17.8198	43.5152	41.8447	20.4836	13.803	11.6614
IXRNA007_contig_10607	16.333	10.1978	20.1826	24.8261	27.4601	28.0135	25.6388	45.7219	24.2962	68.866	80.9648	81.1799	18.3391	13.2795	5.30585	13.607	7.8686	6.01234	2.96996	28.0475	34.8655	21.9139	9.45347	3.19098
IXRNA007_contig_10608	1.05272	0	2.07854	0	1.25103	0.650417	15.5387	7.62456	5.81448	71.0682	57.9307	68.514	0	0	0	0	0	0	2.96996	0	0.611139	0	0.695455	0
IXRNA007_contig_10609	3.15817	12.3612	6.22177	5.07176	3.12757	1.95125	16.8876	33.1215	24.155	64.9457	38.4746	70.2303	2.63493	0	0	0.380692	0	1.00541	3.20756	7.93163	10.5605	12.0041	7.11957	2.19446
IXRNA007_contig_106098	1.0264	11.6546	0	8.02725	6.79933	1.30083	111.161	200.168	177.79	311.534	353.272	435.562	1.31746	1.65993	3.53723	8.63084	4.28029	3.01622	124.412	44.7019	122.093	104.921	70.1113	75.7036
IXRNA007_contig_106117	16.9541	12.3247	15.2496	5.40745	16.2634	11.4864	37.7794	41.8885	27.76	113.119	116.61	114.935	13.0429	3.63525	5.78337	2.2624	6.24209	4.02163	26.2841	23.7751	10.4627	15.4266	18.4944	10.8027
IXRNA007_contig_10614	23.9178	22.996	43.7533	40.5303	33.8903	27.5647	25.8779	9.07161	26.9875	102.896	102.929	61.7101	4.01826	3.83444	1.99854	3.55132	1.5409	3.01622	0	10.3052	0	1.70271	3.8309	1.63259
IXRNA007_contig_106257	38.7086	34.9347	47.37	61.7514	75.3556	49.4187	25.7498	28.1542	39.3308	148.999	153.607	141.825	34.557	40.1205	27.2013	38.1998	33.6288	23.617	15.1171	28.0475	30.1475	19.6663	17.6457	13.0289
IXRNA007_contig_10628	8.9534	10.2051	1.38569	5.10825	15.0123	7.80501	3.41509	11.001	11.629	74.5423	52.6899	61.5693	2.63493	8.29966	5.30585	1.63154	2.85353	11.15	0	3.95592	13.4267	5.10814	4.71495	5.30063
IXRNA007_contig_10630	137.407	94.242	139.65	160.341	176.714	119.196	120.16	295.733	260.671	1453.47	1553.28	1136.59	37.7058	105.522	41.2618	8.30453	26.9444	25.9496	45.4107	240.718	209.547	151.524	254.419	85.4779
IXRNA007_contig_106368	1.87911	0	0	2.919	0.975801	3.9025	11.2613	20.7835	96.9356	814.736	630.402	225.909	1.31746	0	0	0	0	0	0	11.9073	5.50637	5.12516	3.55979	3.21218
IXRNA007_contig_10637	0	0.728412	0	2.18925	0.625514	0	2.56132	0.846233	0	49.0747	46.6712	73.8743	0	0	0	0	0	0	0	0	0	0	0	0
IXRNA007_contig_10640	9.32712	4.37047	7.62825	10.2165	6.25514	13.6262	40.9811	17.1193	31.3566	201.311	248.32	176.276	2.62175	0	0	0	5.00081	2.81514	2.96996	0	8.06704	1.73677	3.0765	3.44541
IXRNA007_contig_10642	42.451	41.1917	35.356	28.2194	25.3208	28.9111	27.5854	24.473	64.0257	178.928	181.609	118.183	27.39	23.2888	39.6877	18.8334	27.6863	8.93808	35.2831	29.9859	20.0148	48.0676	17.0563	15.0114
IXRNA007_contig_10646	70.5903	67.8079	52.6356	71.5447	71.7089	65.7442	66.1759	64.5929	84.7917	154.79	174.356	167.526	61.7363	52.1551	69.1529	73.4573	30.6754	61.2796	80.575	59.0422	72.7867	81.9345	50.6857	32.9699
IXRNA007_contig_106460	91.1236	69.7528	60.4579	49.5208	42.6538	39.682	47.3759	52.8134	54.4567	257.827	270.469	218.322	41.1707	58.6454	68.5162	19.66	37.4097	43.5945	54.2612	49.271	49.2701	55.849	35.1028	45.7338
IXRNA007_contig_10649	77.9014	59.5769	112.29	132.8	134.367	118.356	107.729	103.266	132.196	277.828	325.823	226.842	82.7103	43.125	53.7305	30.3303	35.0841	31.228	116.719	62.1278	60.5945	35.5867	64.3826	52.3596
IXRNA007_contig_106595	19.7964	27.4174	18.6999	23.352	32.5267	31.8705	16.7254	11.8473	27.3862	132.084	96.3275	56.2969	9.24859	14.9394	1.76862	4.36165	9.15269	9.69213	23.7597	6.52727	4.33298	1.70271	20.0975	1.06013
IXRNA007_contig_10665	21.3808	7.23314	26.7924	30.6714	52.6745	24.2281	39.4102	38.7236	18.407	280.466	355.362	305.646	0	0	0	0	0	3.68985	0.801889	2.37355	0.708922	0	0	0
IXRNA007_contig_106664	0.526361	0	0	0.72975	0	0	0	0	0	61.8797	49.1312	38.6315	0	1.92552	0	0	0	0	0	0	0	0	0	0
IXRNA007_contig_106704	87.5917	34.2354	33.1458	54.5196	63.377	58.8758	15.2569	13.5397	27.2782	92.5491	114.053	67.7834	1.31746	2.88828	6.03098	0	1.42676	0	0	4.05482	3.67295	0	4.71495	2.13085
IXRNA007_contig_10671	23.4389	14.4226	25.8778	36.794	38.0563	40.2023	160.928	169.526	231.317	591.232	620.542	498.293	37.1393	33.6302	39.3163	41.3432	13.5186	43.1823	135.163	96.307	175.489	147.744	101.43	79.3292
IXRNA007_contig_10673	0	0	0	0	0.625514	0.650417	0.853773	1.69247	0.83064	62.3638	60.4003	48.7977	0	0	0	0	0	0	0	0	0	0	0	0
IXRNA007_contig_106738	5.77944	5.09889	6.76219	0	5.00411	3.9025	28.9344	42.3624	46.4577	80.0288	98.9916	109.487	2.7008	9.611	1.76862	1.12576	3.56691	11.0595	23.7597	26.386	58.5044	19.0193	35.1028	38.1645
IXRNA007_contig_10676	57.6734	106.428	47.1968	47.3389	49.8534	81.3282	95.2981	100.532	116.688	247.728	323.354	315.425	82.6181	92.425	78.2435	26.0067	83.9294	41.2117	41.223	147.338	80.2059	89.6308	76.2525	79.7109
IXRNA007_contig_10677	58.384	38.9701	62.1068	143.535	137.575	90.5836	56.3405	44.5203	43.4508	395.92	318.541	459.538	93.9351	34.2776	23.2573	48.3914	53.6463	36.6069	59.7556	26.1289	33.4966	37.4937	22.6082	20.5452
IXRNA007_contig_106794	2.41073	4.02084	2.34182	9.42837	11.0904	10.7579	3.86759	8.34385	5.29948	60.2376	51.8828	66.5335	1.31746	1.37774	0	0	0	0	0	5.93389	0.696699	0	4.13737	0
IXRNA007_contig_1068	152.055	97.1265	131.447	117.555	160.388	131.703	78.2995	79.4528	103.165	298.872	281.175	202.127	124.408	77.5188	93.4713	70.4335	93.1748	47.8273	50.7269	89.1665	67.6287	88.7454	47.5385	41.4615
IXRNA007_contig_10680	25.6022	21.0875	41.4738	34.9623	58.0039	35.9746	21.7712	21.562	42.0885	128.316	145.264	139.704	18.9451	13.6778	1.50332	21.2481	21.908	9.62175	22.542	3.04606	19.4587	15.086	12.1764	8.68243
IXRNA007_contig_10681	11.5062	12.1062	20.8686	33.3642	36.4737	49.2951	20.0039	13.2012	19.7692	92.9098	88.1794	83.2483	11.8967	15.3212	13.4061	5.35688	22.9994	4.06185	13.4539	13.9051	9.71101	10.1311	8.43976	9.58354
IXRNA007_contig_10682	164.63	96.8716	149.274	207.526	221.094	203.925	175.519	189.895	183.563	200.286	174.959	185.412	99.3235	116.809	129.056	107.062	92.2331	61.9231	118.769	163.835	134.805	53.1927	59.5852	72.7564
IXRNA007_contig_106826	27.376	29.7192	24.2843	26.9934	26.9159	27.324	15.4447	22.1628	31.5726	129.113	124.495	101.442	3.01699	3.20367	0	1.51733	5.64998	2.03092	5.70232	3.93614	3.92351	4.88678	6.96634	0
IXRNA007_contig_10684	2.62654	1.43497	0.845274	3.67064	1.25728	8.1042	37.5831	35.9649	44.0654	69.6254	85.4958	106.292	0	0	3.53723	0	0	3.01622	29.5511	15.705	71.7111	21.7096	26.1562	18.0009
IXRNA007_contig_106974	1556.03	855.098	657.845	737.055	429.866	400.852	165.265	62.9512	202.369	495.038	760.119	403.734	26.0067	14.7568	24.6722	6.38475	15.2735	8.69678	10.0979	5.87455	5.31691	1.78785	3.65409	2.41709
IXRNA007_contig_106997	115.731	82.3106	65.9868	83.2572	120.099	75.4029	90.9012	87.2466	98.8544	258.862	174.181	173.345	0	0	0	0	0	0	2.96996	0	0	0	2.35747	0
IXRNA007_contig_10703	25.8917	29.3696	35.259	21.5349	16.77	20.8004	63.1963	68.2233	61.5006	184.007	160.85	120.384	0.619207	0	0	0	0.891727	2.28228	20.5224	33.3682	17.0325	15.3585	22.007	10.3044
IXRNA007_contig_10706	180.168	62.4249	91.5944	140.207	119.661	172.647	9.40858	10.214	11.8781	62.3733	141.21	74.9569	38.8783	92.425	96.7786	78.9719	65.7453	58.3438	5.93992	13.1139	3.8624	3.40542	6.35339	6.53037
IXRNA007_contig_107117	74.3643	10.9262	141.292	229.309	554.318	397.405	1.70755	27.071	1.66128	194.049	245.607	150.037	0	0	0	0	0	0	0	0	0	0	0	0
IXRNA007_contig_107128	5.95841	5.8273	4.15708	2.18925	8.13168	5.20334	4.26886	0.87162	4.98384	58.7948	28.5181	55.4695	9.03779	0	1.76862	7.07544	2.85353	1.00541	5.93992	0	0	1.70271	1.17874	0
IXRNA007_contig_107177	45.8355	80.0088	60.8251	22.7682	21.5802	20.8329	72.9378	46.4497	72.1327	167.784	153.276	133.806	7.8916	18.2592	8.06489	1.08769	8.56058	13.0703	35.7286	43.5547	6.2214	6.75977	29.2445	33.3516
IXRNA007_contig_107212	3.36345	11.1083	3.47117	2.99927	1.97037	1.30083	180.599	221.484	215.003	740.487	743.035	1263.38	0	0	1.48564	0	0	0	139.469	60.0114	52.3685	140.457	32.7453	48.8718
IXRNA007_contig_10722	35.5873	36.3114	42.9912	48.5795	47.1575	49.4187	26.2535	19.7172	20.6912	65.1166	58.4168	64.0426	23.0029	16.0017	37.0702	20.813	29.9692	16.8607	27.8285	3.9757	12.6689	18.0487	16.7499	9.61534
IXRNA007_contig_107251	10.9483	12.7982	20.9794	8.1732	20.5294	8.58551	7.75226	13.2182	29.7867	85.335	69.1998	36.2726	2.96429	7.53609	7.67579	7.01018	0	6.07266	0	11.2744	8.07926	7.52599	3.87805	1.97183
IXRNA007_contig_10727	89.8498	21.8451	44.3422	36.8743	85.2387	34.9014	39.2052	30.4644	38.1845	127.87	139.839	88.151	32.9366	96.276	47.2043	30.4608	7.8472	17.1724	52.9841	29.6694	23.2722	28.7758	11.7874	10.5907
IXRNA007_contig_10728	0	4.27578	0.692847	2.18925	0.625514	0.650417	22.1383	23.1614	7.09366	73.3653	63.9298	56.8691	0	0	1.76862	0	0	0	5.93992	3.95592	5.15191	0	2.47535	9.63654
IXRNA007_contig_10733	107.967	75.2086	118.47	138.747	184.739	165.187	93.9492	108.487	79.6833	115.739	132.235	117.866	44.7937	81.3035	84.8935	75.5946	69.783	61.3299	71.279	95.8718	105.599	56.1895	38.7569	28.6234
IXRNA007_contig_107391	996.601	255.942	267.876	236.235	184.514	121.596	54.8976	8.47079	142.529	353.12	505.945	367.312	0	0	0	0	0.642044	0	0	0	0	0	0	0
IXRNA007_contig_107415	20.8123	31.9919	19.1087	55.1618	32.8707	48.6382	42.091	32.4107	19.0881	109.009	75.2379	80.951	10.3421	1.95872	6.93297	2.46906	8.69612	0.130703	0	7.2789	4.39409	4.23975	4.73852	2.09905
IXRNA007_contig_107421	102.43	79.732	150.438	257.945	277.365	187.919	76.831	106.058	85.6556	198.672	302.332	228.832	3.95239	0	0	3.80692	4.15902	4.78574	0	3.95592	4.04574	0	4.65601	3.18038
IXRNA007_contig_10744	2.52653	1.45682	0	1.4595	0.625514	0	12.8066	26.2332	14.1209	53.1089	70.8527	33.4472	0	0	0	0	0	0	2.96996	5.38006	7.33367	6.81085	7.07242	1.06013
IXRNA007_contig_107479	6.31633	19.5506	2.77139	4.43688	5.62337	4.55943	166.708	168.578	307.436	441.673	535.037	440.104	1.31746	6.80572	0	0.543846	4.96514	9.05873	193.018	160.136	253.519	217.351	95.961	60.1409
IXRNA007_contig_107481	137.77	207.08	187.602	221.91	282.507	191.925	246.066	313.064	364.476	1432.49	1436.41	1330.64	409.388	201.317	130.471	266.838	124.621	145.201	300.204	287.754	299.703	304.002	287.188	201.859
IXRNA007_contig_107502	3.67926	0.728412	4.17094	15.9523	50.185	23.8703	0	6.90526	0	106.408	84.9513	61.8597	0	0	0	0	0	0	0	0	0	0	0	0
IXRNA007_contig_10755	21.6019	19.6817	17.6122	33.2912	34.1718	37.2169	21.0711	33.57	32.5445	80.0478	76.745	72.8533	14.5316	19.8528	45.8779	39.3799	56.136	39.6231	29.5511	15.6061	25.2523	15.2563	13.9798	10.5589
IXRNA007_contig_107569	83.0334	50.53	84.95	81.2722	166.562	82.6616	59.6616	33.1892	86.5526	153.907	201.775	141.121	53.4363	65.7499	47.2928	55.3527	61.8859	97.3335	76.8329	49.1326	32.0054	94.5686	26.9931	32.4398
IXRNA007_contig_107667	16.1014	14.1021	27.3398	14.9818	27.6665	21.3012	20.7467	13.0997	40.3525	89.2458	87.7322	55.4695	16.1916	9.8102	15.1393	20.1223	21.3586	16.5792	31.0361	7.3778	7.92037	12.3617	19.4963	11.6296
IXRNA007_contig_107670	9.05341	6.06039	16.8916	23.9796	44.4427	20.8589	8.00839	3.67265	2.88232	50.7264	53.0107	194.892	0	0	0	6.24335	0	2.16163	6.44481	0	0	0	1.57951	3.08497
IXRNA007_contig_10768	97.5031	43.7266	121.248	148.161	274.163	177.492	95.2896	77.828	77.4322	158.643	224.936	161.154	29.3399	73.7342	14.1312	34.8333	32.944	21.5962	29.6996	41.6163	17.0386	37.4937	31.8259	17.6723
IXRNA007_contig_107699	241	230.382	353.962	323.943	581.709	457.413	161.559	207.835	255.264	181.577	259.181	308.542	53.9106	87.8934	135.529	96.8971	75.0478	77.2757	67.5963	137.112	82.3083	37.9364	26.333	45.9777
IXRNA007_contig_10772	48.9674	29.6974	36.7071	33.729	53.6503	75.533	38.7527	72.3021	52.9616	149.218	187.959	140.496	14.3867	6.68952	5.42965	13.5635	3.11034	16.8004	7.1279	20.5312	22.2944	20.0409	17.7046	10.05
IXRNA007_contig_107743	21.0281	34.9638	11.0856	26.125	19.3909	17.5222	18.783	23.6691	13.2902	44.6134	64.1729	36.4751	0	0	0	0	0	0	0	0	0	0	0	0
IXRNA007_contig_107745	56.3206	32.7786	63.0422	107.609	133.935	111.228	34.7827	57.5184	33.209	90.8405	128.356	88.8992	35.4924	23.239	45.9132	57.577	34.2281	47.1637	13.2757	17.8017	22.606	27.2434	16.243	8.48101
IXRNA007_contig_107765	17.4752	17.7004	24.9079	33.4517	46.4069	36.4429	21.6602	17.6863	12.4679	48.2109	48.1297	62.2294	1.31746	1.65993	1.82167	4.90005	10.7293	1.20649	17.8198	5.93389	10.2671	11.919	12.0938	2.41709
IXRNA007_contig_107788	29.7762	8.37674	32.0095	48.2365	48.2083	42.9991	59.3372	64.7706	23.5071	90.233	166.383	119.415	0	0	0	0	0	0	0	0	0	0	0	0
IXRNA007_contig_10782	15.5698	6.59213	17.0648	19.2873	11.816	13.5287	10.527	20.4111	30.2436	46.1227	69.9485	53.3659	2.83254	2.12471	3.83789	2.74642	1.58371	2.24206	2.43537	5.20204	3.7524	4.23975	4.87997	1.12373
IXRNA007_contig_107829	15.7645	24.766	18.014	40.3698	40.9461	27.1224	209.541	228.864	196.712	796.966	810.349	747.827	10.5397	29.8788	15.9175	24.4731	25.375	23.3657	118.798	142.552	306.725	200.494	155.534	105.769
IXRNA007_contig_107846	179.547	123.145	73.2409	48.2219	59.2987	30.7908	34.3729	15.173	61.9076	143.067	175.192	195.71	180.545	310.64	552.975	167.651	182.776	174.82	54.6473	9.35576	14.1357	18.5085	17.6575	22.3475
IXRNA007_contig_107855	7.36905	19.6671	13.8569	5.838	6.88065	6.50417	333.134	406.784	258.861	848.328	753.867	547.944	27.6535	18.2592	33.6037	39.989	27.1085	9.04867	26.7593	25.7135	74.2901	39.1624	41.9984	19.1141
IXRNA007_contig_10786	18.4226	10.9262	3.46424	11.676	28.3295	5.85376	6.83018	2.5387	18.2741	48.4103	76.8131	43.1293	0	0	0	0	0	0	0	0	0	0	0	0
IXRNA007_contig_10787	4.85831	22.5152	5.34878	5.18122	3.82814	14.5238	19.5258	25.1754	57.0483	128.923	111.875	112.796	0	1.65993	0	0	1.24128	0.935029	4.39554	4.62843	5.28024	6.43625	4.62065	1.14494
IXRNA007_contig_107882	53.9309	36.4061	50.8134	37.8521	40.1893	48.1309	30.9322	18.7948	22.4605	132.274	171.225	168.248	127.201	49.0012	106.948	18.7627	69.7473	53.9502	26.7296	13.8457	10.2244	8.49653	23.6101	15.8807
IXRNA007_contig_107935	1.12641	2.37462	6.82455	1.54707	3.67802	2.75127	19.5343	50.3847	20.5168	122.345	84.2221	106.133	1.31746	0	0	0	0	1.00541	2.96996	0	1.22839	0	3.39476	0
IXRNA007_contig_107937	92.7027	83.6363	126.812	118.431	124.196	112.808	118.299	168.663	92.8738	317.79	283.654	255.625	19.7751	14.6904	5.92486	4.3127	14.0394	6.12293	16.3645	12.5798	19.0187	9.72249	5.00963	22.4535
IXRNA007_contig_108026	26.9918	19.7108	25.3028	34.0793	37.2931	34.9274	188.265	205.685	217.802	512.209	571.654	473.973	6.70589	19.8362	12.681	4.46498	5.53584	12.7888	168.634	139.703	213.74	332.42	116.648	55.7838
IXRNA007_contig_10803	0	0	0.706704	1.49599	1.38239	0	47.3246	78.4542	53.3686	280.941	362.198	229.377	0	0	1.75093	1.66417	9.75193	7.8824	9.74147	33.8627	59.5189	29.9848	46.5601	10.8557
IXRNA007_contig_108053	145.534	182.285	120.833	238.745	244.05	305.904	198.57	281.965	222.836	429.238	665.327	576.366	198.265	173.347	289.257	120.391	125.298	130.733	125.778	329.311	223.805	167.274	133.445	182.479
IXRNA007_contig_10806	1.17378	8.63169	1.38569	2.919	1.96411	1.95125	2.52717	0.846233	3.99538	25.6195	85.3014	37.3024	2.63493	0	0	0	0	0	0	0	0	0	0	0
IXRNA007_contig_10807	16.8646	8.01254	11.6745	23.3155	22.0556	11.688	20.0722	31.2175	43.7166	129.227	120.849	119.09	10.5397	8.29966	0	17.1583	11.5496	2.01082	20.76	21.7576	35.3483	11.8849	13.1547	15.0114
IXRNA007_contig_108089	29.1551	11.7202	19.3374	44.7775	43.8548	29.7631	4.04688	6.93064	0.930316	46.5593	58.3974	53.3043	8.27367	28.4014	33.303	18.2787	1.89046	19.7764	2.61356	3.91636	1.22228	0	1.82704	5.26882
IXRNA007_contig_10809	41.9562	29.2385	45.7556	46.1129	42.2847	43.617	45.4378	48.9715	45.4443	98.2729	139.352	117.822	43.5421	23.2722	51.3252	22.3412	46.4554	23.1445	29.7293	37.2846	23.9628	35.8421	31.9556	18.0539
IXRNA007_contig_10810	7.37432	4.69826	6.45734	9.17296	14.637	9.39853	3.3724	3.74881	13.5643	66.3885	81.5482	67.5017	11.3302	1.61013	0	6.10739	3.58831	7.30932	2.99966	8.92061	3.6485	3.40542	2.4282	2.25807
IXRNA007_contig_10811	91.4342	84.4958	78.7282	64.0502	59.7616	88.9446	63.8366	44.4949	67.232	130.651	188.104	172.649	153.498	101.704	106.258	93.8189	131.091	112.696	23.5518	29.5507	42.5231	38.1748	19.8146	25.2098
IXRNA007_contig_108111	59.0998	30.9284	43.4762	40.6982	73.7606	40.8397	9.48542	3.38493	24.8777	58.7663	56.5597	75.5027	13.8992	15.537	22.4968	30.0312	8.03268	11.7834	8.90988	19.7796	1.83342	20.1601	0	3.86946
IXRNA007_contig_108132	4.08456	15.7337	21.797	15.011	14.8184	16.8653	298.684	443.764	212.361	846.031	646.445	617.655	7.8389	9.89319	11.9735	6.83071	25.9457	10.8081	194.978	210.673	339.133	323.737	219.045	116.137
IXRNA007_contig_108227	14.3012	19.3831	7.69753	5.92557	4.29102	4.33178	9.42565	18.0925	14.6276	129.55	109.347	73.8215	0	4.847	2.91822	6.60773	4.05914	1.74941	13.84	3.06584	1.90064	4.29083	10.7854	0
IXRNA007_contig_108278	28.6288	43.3405	13.9609	16.5215	19.9852	23.6752	74.8417	106.896	93.2476	177.21	222.952	198.386	2.13429	9.87659	18.146	16.6199	9.59498	6.35418	52.5386	94.9224	53.2241	69.7942	82.8417	43.9846
IXRNA007_contig_10828	42.5194	26.5943	30.1735	35.3345	24.1636	31.4932	44.2767	51.4509	59.939	145.449	173.811	130.356	74.4366	9.94299	33.6214	38.0257	36.2541	37.6927	18.978	39.8757	62.7396	59.7822	35.9751	15.7323
IXRNA007_contig_108280	27.9708	10.2925	25.9541	27.5991	49.378	35.76	29.6857	49.75	26.6884	147.974	156.971	136.429	1.27794	0	2.58218	2.05574	0	2.91568	0	21.1444	11.7461	14.9158	11.9995	4.68576
IXRNA007_contig_108284	74.1485	76.9422	63.9567	89.3652	63.1081	71.4419	97.7911	126.393	126.681	278.872	250.799	225.901	62.4214	42.6768	52.4748	33.1094	85.5131	32.8065	65.7846	83.1337	125.094	84.1821	77.3487	43.6348
IXRNA007_contig_108329	34.924	20.3227	19.3443	21.8852	26.7032	14.6149	32.247	34.0947	38.0682	196.669	203.934	145.548	0.566509	11.7357	0	2.31135	11.6067	5.09742	43.005	9.35576	11.8011	13.6387	13.4258	18.3508
IXRNA007_contig_108364	74.8064	69.6581	55.4278	40.2165	58.7983	53.9846	90.6877	53.2026	55.6113	128.809	161.667	147.863	9.22224	3.31986	1.76862	7.60841	9.27396	7.0278	0	27.6519	9.79045	11.919	8.25116	9.54113
IXRNA007_contig_10848	39.4718	17.4819	23.0787	26.271	35.1351	24.0654	4.26886	10.1548	15.7738	33.2797	75.8407	68.6812	3.95239	4.9798	3.53723	0	0.713382	5.02704	2.96996	0	3.0557	0	3.53621	2.12025
IXRNA007_contig_108506	2.10544	1.45682	24.2635	75.5145	114.907	86.8372	0	15.9769	1.66128	48.6571	56.2874	37.364	0	0	0	1.08769	0	0	0	0	0	0	0	0
IXRNA007_contig_108540	86.3706	86.0401	107.724	128.779	144.406	135.332	93.3088	112.363	67.1655	258.986	212.801	193.43	0	3.85104	3.99707	1.86539	19.3897	0	6.50421	0	6.66753	0	5.24538	6.31835
IXRNA007_contig_108541	6.19	5.83458	9.09016	4.3712	5.00411	3.40168	38.6759	72.9368	71.2024	240.912	175.318	159.834	1.31746	0	3.53723	2.44187	3.77379	0	11.5531	6.07234	18.5053	11.919	8.4044	2.86234
IXRNA007_contig_108552	34.4924	32.4508	49.7118	57.3948	46.7321	45.3211	41.519	50.3932	56.0682	127.442	138.75	116.458	14.6502	11.6195	24.7429	15.021	15.7087	23.3556	32.8775	23.7553	42.3947	20.5347	51.7937	20.2484
IXRNA007_contig_108601	89.5182	118.644	91.8785	127.531	149.573	120.952	66.5687	61.5465	81.0953	180.048	184.108	179.656	41.0917	45.4489	34.0812	20.0407	33.3934	21.3247	61.597	42.1504	38.5629	26.1026	50.9804	31.4009
IXRNA007_contig_108611	35.082	24.4164	96.5968	130.698	190.913	138.832	58.8932	95.7428	51.076	176.327	172.878	154.94	0	3.63525	0	4.32902	0	0	0	0	0	0	0	0
IXRNA007_contig_108627	78.891	52.9847	66.7073	76.6967	99.6693	97.387	51.4142	69.9157	97.0104	163.779	217.702	129.511	41.5659	58.247	58.9126	42.9421	31.5386	32.2836	21.1164	47.6887	69.9571	51.5752	44.3205	23.7892
IXRNA007_contig_108664	4.4688	4.63999	8.19638	4.05741	21.9931	7.73346	12.9261	0.83777	6.13843	54.0012	52.1843	78.9794	8.61621	11.3871	7.95877	0	0	4.78574	0	5.63719	2.93958	0	3.79553	0.784493
IXRNA007_contig_10876	20.5912	8.01254	9.00702	30.6276	5.62962	7.80501	26.8512	27.0794	36.5481	112.957	159.45	123.227	9.22224	0	7.07446	1.63154	1.42676	0	38.6095	1.97796	9.85768	6.81085	19.6967	7.42088
IXRNA007_contig_1088	22.223	13.9637	17.9863	21.1409	36.1234	21.8996	13.6518	9.47781	19.3954	55.6908	82.5789	63.9986	5.21715	5.47777	0	3.3229	0	1.26681	0	10.7008	1.79675	3.40542	0	0
IXRNA007_contig_108805	115.236	165.284	115.719	106.244	136.812	129.596	124.497	120.8	211.688	331.193	371.834	314.14	8.7216	45.8307	20.6221	14.7817	24.5546	29.7199	45.8859	27.1574	35.66	25.5407	40.7725	23.9376
IXRNA007_contig_108828	189.932	64.2168	133.997	170.397	210.904	341.417	16.6486	22.9329	7.0106	54.865	97.9026	99.6815	52.0661	70.2151	162.483	151.679	166.068	93.4728	2.94026	4.98446	0.372795	0	2.89969	1.28275
IXRNA007_contig_108835	12.4537	10.9262	20.8616	27.7597	25.0831	23.441	53.7791	63.8736	45.7849	185.658	160.024	182.27	14.5184	11.6195	17.6862	12.0462	21.4514	14.1059	26.7296	19.7796	31.3576	20.0579	25.39	13.7816
IXRNA007_contig_108840	434.885	309.218	417.648	852.611	733.515	746.692	490.86	690.34	514.847	2147.46	1572.42	1840.33	52.5536	540.905	121.875	112.451	75.383	135.921	178.495	432.422	404.825	300.597	424.758	199.6
IXRNA007_contig_10888	31.5817	30.5933	33.2497	43.0844	40.6584	45.5292	51.5593	67.1824	51.5744	214.742	236.574	212.944	21.0794	21.5791	15.9175	5.43302	25.6675	14.0455	23.7597	21.7576	34.236	24.1615	36.5055	15.4778
IXRNA007_contig_108971	32.1343	18.946	26.1481	45.4488	46.2505	21.6004	38.9406	60.9457	64.2666	189.284	247.824	193.043	16.6264	14.5576	8.84308	0.647177	4.28029	7.11829	23.7894	53.0094	60.9	40.9162	32.9929	14.7888
IXRNA007_contig_108997	15.7908	7.85229	26.9518	30.5765	58.3292	55.9554	15.385	9.92631	9.51082	87.7365	140.373	85.5984	2.8062	1.65993	5.80106	5.98231	2.85353	13.8344	6.47451	4.76689	10.6216	3.40542	7.07242	3.10617
IXRNA007_contig_109	47.8988	21.51	48.5409	63.2036	110.053	118.799	19.6112	13.3874	9.98429	35.2826	82.6178	46.9229	9.7624	4.9632	24.796	9.50643	18.3624	11.0695	11.8798	5.93389	2.44456	1.60055	1.17874	12.8063
IXRNA007_contig_109007	418.088	265.055	477.067	668.152	718.133	666.697	196.069	193.533	172.574	584.91	579.987	543.649	203.522	193.183	190.692	263.689	302.595	290.191	143.301	138.536	94.1521	119.088	165.943	85.7324
IXRNA007_contig_109061	129.248	62.1846	82.5528	79.55	39.0008	66.5507	31.7518	32.1653	33.4166	104.035	106.012	87.4732	40.6437	49.5822	111.211	26.605	38.0018	35.3099	29.6996	15.6852	13.4573	18.5085	11.7874	11.1843
IXRNA007_contig_10910	50.9938	44.455	55.9751	35.9621	33.6714	17.2751	44.0205	26.0217	16.7374	56.4312	86.2834	52.6793	18.1678	18.6078	32.0473	2.0503	19.3754	24.16	11.761	22.0543	19.0309	16.4141	11.1273	7.33607
IXRNA007_contig_10912	602.12	181.717	576.532	646.5	776.6	1128.05	28.2855	22.7637	25.3677	43.6927	97.222	78.7858	139.414	191.34	396.877	407.765	327.264	324.616	20.6115	19.839	9.43599	0	3.19438	12.6473
IXRNA007_contig_10915	0	1.45682	0	2.919	0.625514	0	38.2319	50.3508	84.8831	177.732	197.867	152.625	0	0	0	0	0	0	32.6399	29.3925	72.805	44.0832	45.8293	9.59414
IXRNA007_contig_109150	139.322	194.035	173.115	191.975	245.164	157.609	145.756	158.542	250.446	475.996	597.508	433.344	161.85	126.553	153.215	162.093	90.5781	119.081	267.772	107.067	96.4439	206.658	105.886	123.102
IXRNA007_contig_109185	240.963	238.431	259.076	253.639	224.29	222.013	365.389	398.186	261.195	947.93	817.057	611.292	418.413	150.523	151.11	200.239	402.854	400.927	300.649	185.276	358.812	184.336	293.234	110.052
IXRNA007_contig_109233	0	0.757549	3.24253	2.18195	1.67638	1.30734	44.7633	41.5331	31.8883	138.919	135.512	87.2532	0	0	0	0	1.42676	0	0	15.8435	25.0934	8.61572	12.695	4.04968
IXRNA007_contig_109279	57.5786	63.7361	85.7399	83.4615	106.25	112.912	29.4637	0	50.7272	168.696	216.467	156.771	117.188	272.71	433.063	197.661	146.828	112.726	28.1552	30.1046	11.6728	14.2858	27.3703	25.8883
IXRNA007_contig_109341	9.08499	19.4122	13.9747	19.3092	8.0316	12.9433	18.3647	20.2927	20.5749	78.5196	62.5783	59.448	22.1729	9.39521	27.0952	5.87898	14.5387	14.126	7.0982	19.9379	18.6764	11.323	20.5336	10.6437
IXRNA007_contig_10936	15.8803	5.49223	15.1456	11.8074	22.3058	15.0637	22.2835	15.1476	8.01567	64.8223	77.0561	51.5175	3.33318	4.39882	10.3287	8.86469	0	0	25.3932	3.8768	11.0372	8.2241	7.40247	10.4528
IXRNA007_contig_10937	16.2435	10.8679	13.5313	26.468	29.7369	24.6638	24.102	34.9409	12.2436	80.7787	76.9006	78.6801	7.49636	17.6285	5.25279	5.94968	0	0	16.4239	4.05482	8.51928	2.60515	12.0113	8.60822
IXRNA007_contig_10940	96.3977	44.943	99.6522	115.804	185.509	133.088	41.1433	15.7822	47.0474	121.918	108.511	96.2575	20.671	34.7092	32.065	14.4826	15.7729	19.0123	3.50455	8.70303	11.6972	12.1063	3.44191	5.10981
IXRNA007_contig_10941	10.4167	18.7493	9.48508	16.091	19.2533	15.0962	30.9066	20.9696	25.4591	93.9254	60.7212	64.6499	10.1708	15.205	3.62566	3.14887	6.14935	6.1531	20.6115	12.9952	20.8704	21.4371	11.5398	14.3329
IXRNA007_contig_10944	11.1273	11.64	11.1341	13.5004	17.6958	18.5499	14.4629	20.3519	17.4351	75.3492	50.5216	40.1542	7.90478	9.92639	1.76862	4.89462	12.8551	2.96595	22.1559	17.8017	11.0005	11.919	11.6459	10.6013
IXRNA007_contig_109485	8.17438	16.1489	12.7692	11.7928	7.8502	22.5305	38.4112	63.4336	26.1984	130.024	103.036	113.448	0	5.49437	0	9.26714	2.01174	10.0541	0	15.6457	16.5741	4.10354	18.2469	5.41724
IXRNA007_contig_109518	36.3189	19.6671	41.848	34.0574	48.2709	33.8217	15.3679	19.4464	37.736	57.5513	53.7983	58.1013	0	0	0	0	0	0	0	0	0	0	0	0
IXRNA007_contig_109589	40.235	39.6402	34.3999	34.7069	30.7815	29.8021	44.5072	64.2121	65.9943	257.875	258.121	246.708	14.2549	37.697	28.4924	9.50099	19.3612	14.1763	24.5616	33.9023	90.7114	34.5821	47.5385	37.7935
IXRNA007_contig_109658	4.73725	5.09889	13.1641	6.81586	9.40773	5.53505	23.3934	19.2349	13.8634	75.4441	57.2986	54.3693	0	0	0	0	0	0	0	0	1.10616	0	0	0
IXRNA007_contig_10970	23.1125	15.1291	9.0763	31.912	34.2344	19.5125	15.3679	17.7709	18.191	238.596	250.965	230.513	7.87843	14.9394	1.76862	13.0523	12.1275	4.02163	14.8498	13.8853	9.47266	11.8849	14.1448	6.36075
IXRNA007_contig_10971	27.0602	20.4101	35.4876	32.7877	43.4357	35.9876	28.1404	30.2359	52.0562	227.357	126.858	136.236	18.2996	6.78912	12.4511	4.95988	34.9842	27.7895	14.8795	3.95592	6.72253	12.0552	3.08829	1.33576
IXRNA007_contig_10983	282.656	133.54	154.339	84.1621	39.2385	119.612	21.3785	24.8877	31.8384	38.956	69.3359	66.9472	81.1425	87.91	324.24	216.565	118.293	133.076	14.9092	1.97796	10.4077	3.40542	7.11957	12.5519
IXRNA007_contig_10984	0	0	0	1.4595	0.625514	0	75.3796	78.7081	59.8891	193.489	194.706	126.36	0	1.65993	7.07446	0	0	0	52.1228	20.9862	78.0731	49.1573	41.1733	13.2198
IXRNA007_contig_10985	16.8962	16.7316	16.3581	16.0472	9.38271	8.4164	30.0187	37.285	34.8869	60.7027	133.548	78.3105	11.5937	6.63973	7.07446	12.3834	8.8602	7.05796	0	7.91185	7.94481	0	5.89369	0
IXRNA007_contig_1099	22.2914	15.6682	8.76452	21.5203	16.1758	13.0279	47.3759	66.2854	78.5951	180.447	226.19	179.295	27.0343	71.6261	32.401	17.3541	29.32	23.4059	29.6996	14.4985	23.0277	8.88816	17.021	11.7038
IXRNA007_contig_11	155.229	115.577	61.317	78.3605	76.2564	63.4222	142.495	151.323	86.7769	190.575	352.533	265.448	70.5897	48.8352	68.3393	57.5389	69.7687	58.5851	65.1015	42.8427	105.159	56.5982	64.1822	63.0881
IXRNA007_contig_11000	41.6825	16.5422	25.1642	25.0085	36.5237	29.7436	19.5685	5.91517	37.8439	91.4005	74.5767	52.6705	5.75731	21.0147	25.1143	12.6879	12.9693	5.65039	11.1373	10.7403	6.79587	9.02437	2.99399	6.07452
IXRNA007_contig_110071	0	2.18524	7.62132	0	0	0	54.6756	89.9968	55.8937	213.499	163.369	148.954	0	0	0	0	0	4.02163	8.90988	3.95592	22.5999	10.2163	8.25116	5.30063
IXRNA007_contig_11012	0	0.713844	0	0	0	1.95125	2.13443	0	17.6262	110.366	134.549	81.3207	0	0	0	0	0	0	0	0	0.201676	0	0	0
IXRNA007_contig_11019	76.1118	50.8213	47.169	39.9903	42.9415	46.3357	51.935	61.5296	111.389	174.353	197.497	190.64	45.4788	30.9909	44.516	47.7823	22.0221	41.6742	44.8464	64.0464	38.1962	71.8545	25.5314	39.2671
IXRNA007_contig_110224	48.3989	26.405	49.788	30.1241	67.1551	36.1177	18.783	18.414	28.1338	49.1886	74.8976	73.1438	7.91795	8.79764	35.39	22.8415	8.78173	5.03709	13.2757	19.6807	4.90134	17.0271	3.53621	11.6614
IXRNA007_contig_11025	19.7806	21.1167	20.924	6.1299	16.4197	7.25215	13.4298	14.9106	30.7503	99.3455	84.7958	51.5351	17.7199	21.6455	28.4216	18.8769	7.76159	13.382	20.0175	18.2764	13.8118	20.2452	8.55763	20.8209
IXRNA007_contig_11026	138.986	26.1719	75.5273	132.537	263.429	195.138	33.374	32.4107	32.8186	94.5424	87.5085	102.164	0	0	0	0	0	0	0	0	0	0	0	0
IXRNA007_contig_1103	31.6185	41.6798	14.6329	22.7974	28.267	30.42	39.9395	25.0485	17.8006	86.4266	84.6791	51.3591	1.48873	3.53565	0	1.89258	0	7.11829	20.7006	0	4.33909	0	5.18644	0
IXRNA007_contig_11035	473.598	437.841	457.799	525.274	490.753	477.758	411.638	523.437	404.928	947.57	981.836	923.31	400.838	340.568	256.255	290.049	365.173	227.152	301.956	263.999	483.332	357.042	254.56	152.817
IXRNA007_contig_11039	57.4523	12.6234	21.4644	15.8137	35.2727	8.90421	30.0272	22.8991	54.465	119.83	279.366	117.945	1.31746	3.22027	0	2.42012	0	0	0	25.1597	6.88143	1.73677	0	0.773892
IXRNA007_contig_11042	15.5487	9.46936	13.4274	28.0224	31.382	38.5437	14.5141	18.6171	12.4596	58.4815	42.8208	50.5757	2.63493	0	1.76862	0.522092	2.85353	1.00541	2.96996	6.1119	4.91356	0	4.71495	1.06013
IXRNA007_contig_11043	37.7664	19.4413	41.4808	58.1027	51.8488	84.073	90.7134	149.352	57.8291	189.465	255.33	251.664	14.0969	10.109	8.84308	16.8592	10.0587	27.1058	38.4016	83.826	100.001	64.5839	81.4036	63.5545
IXRNA007_contig_11044	1.8949	3.19045	9.63751	18.9881	9.97694	7.35622	10.7319	10.5017	2.79926	81.7564	87.703	56.4202	7.08795	1.84252	0	0	0	3.93115	19.0077	2.57135	1.68674	0	9.75994	7.15585
IXRNA007_contig_11052	12.38	7.845	15.6791	49.9076	98.0055	39.6494	2.55278	8.47925	0.838946	54.7606	64.134	63.5321	9.63065	6.47373	6.42007	19.6274	20.5668	27.4677	0	0	1.92509	0	0	1.37816
IXRNA007_contig_11059	112.11	120.05	128.71	127.356	160.669	113.322	84.9845	76.7787	119.919	253.936	314.943	224.175	126.938	117.789	108.398	92.1221	111.095	72.3592	92.336	86.2193	71.0083	50.5706	45.7704	42.4898
IXRNA007_contig_1106	22.4861	34.7161	11.3142	25.6069	12.7167	16.423	42.7143	24.9469	15.9067	220.162	346.427	252.667	21.725	8.84744	19.101	7.2114	6.48464	18.0772	2.88086	17.9006	7.5109	0	5.96441	2.85174
IXRNA007_contig_11060	28.0919	29.2239	44.7787	44.1426	54.5385	51.7992	225.2	264.947	251.991	936.454	699.563	721.562	43.4236	54.8607	57.6392	55.8041	68.4775	50.8736	179.296	185.473	336.677	267.394	235.005	142.438
IXRNA007_contig_11066	274.213	206.068	212.108	235.366	253.177	234.879	188.598	191.917	310.701	828.195	921.708	857.982	165.974	213.832	176.543	172.285	124.285	116.919	178.376	143.877	168.534	204.36	150.313	115.681
IXRNA007_contig_110662	82.4965	53.3125	87.7145	83.7826	105.987	82.7721	47.965	50.1224	54.0414	84.2908	130.981	108.95	29.0105	39.2076	47.2928	13.656	30.6683	31.1978	23.7597	49.3304	45.8782	50.9281	24.7417	13.7498
IXRNA007_contig_110687	143.902	82.3616	107.89	254.989	259.307	196.322	208.175	331.148	352.382	715.979	1071.35	830.151	70.4579	84.5071	69.5066	90.8713	144.495	120.619	97.9493	315.96	451.925	265.589	295.851	217.495
IXRNA007_contig_110719	24.7548	29.8431	27.9148	40.7784	22.8875	38.1665	44.3279	53.1773	22.8675	101.624	103.668	110.728	33.042	27.8205	21.2234	19.5241	18.4695	21.194	41.1636	33.4473	36.1917	24.2977	45.0042	34.6873
IXRNA007_contig_110756	17.7857	3.41625	23.0095	21.8268	35.6918	24.6248	20.7552	29.5251	8.25656	57.2191	70.6194	52.2657	9.44621	36.5185	6.93297	9.24538	15.2378	11.0595	11.8798	17.8017	28.8397	27.3115	15.0053	12.7215
IXRNA007_contig_110762	35.8557	23.1781	43.9889	61.8463	91.9067	68.2613	30.8127	32.1568	24.9192	63.5978	105.973	64.2538	3.95239	3.27007	0	0	0	3.00617	4.09854	3.95592	3.88074	1.70271	0	2.14145
IXRNA007_contig_11078	5.54784	6.47559	16.1156	18.2073	13.7425	19.7987	62.7267	66.3023	36.4651	275.227	416.482	407.994	6.41604	0	3.53723	1.63154	2.85353	0	32.0459	26.8212	54.477	18.4404	63.0978	28.9732
IXRNA007_contig_1108	2.64233	3.87515	6.74833	2.57602	8.24427	0	23.7861	30.9298	36.5897	123.921	134.306	130.268	0	0	5.12898	4.15498	7.31216	0.673623	21.5619	33.21	24.195	24.4509	15.913	13.4
IXRNA007_contig_110860	15.9066	11.2977	11.8685	17.7621	18.6966	7.70094	28.8234	34.8902	55.1545	110.148	142.843	93.1241	6.60049	29.6132	19.331	0	1.36256	2.49341	13.6024	9.23708	11.7522	13.3493	7.77967	3.49841
IXRNA007_contig_110864	26.4391	25.4799	23.2866	25.5996	18.7091	26.2964	60.763	62.2912	63.2864	236.793	258.257	241.674	6.98255	20.8653	0	0	9.66632	12.3364	18.6216	15.1512	38.0434	6.6576	16.8913	3.54082
IXRNA007_contig_110925	30.2868	22.4205	25.8432	8.66943	25.1456	5.55457	15.274	9.32548	27.6935	123.513	151.011	73.0117	2.63493	0	1.22034	1.08769	0.713382	0	2.96996	1.68127	2.414	0	0	0
IXRNA007_contig_111	112.504	78.5301	119.551	152.08	257.843	164.12	94.7517	68.5025	109.287	203	171.585	216.324	60.5242	47.1089	60.5928	57.2126	38.5725	50.2101	46.4205	48.1634	59.5433	36.3189	36.5998	31.4963
IXRNA007_contig_111030	0	0	0	0	2.05168	8.05867	1.58802	2.03096	11.0641	68.4958	32.3782	47.2486	0	0	0	0	0	0	0	0	0	0	0	0
IXRNA007_contig_111032	74.5801	55.0826	17.1272	22.4763	32.6768	33.0022	9.97207	9.85015	38.9155	84.4997	67.119	65.6005	9.10367	16.9147	5.32353	4.98163	8.03268	19.1832	12.1768	19.8587	15.7246	7.08328	7.22566	8.25838
IXRNA007_contig_111038	25.9654	34.5049	24.0626	37.9616	27.7165	17.9971	25.3229	22.4844	113.881	615	830.534	754.173	20.2494	4.29922	15.723	13.6125	2.46117	11.3108	64.7748	25.7135	46.8011	52.4435	35.1971	22.3687
IXRNA007_contig_111047	7.36905	8.01254	4.84993	9.48675	4.3786	7.80501	68.1738	129.668	78.8775	83.5315	132.06	91.5397	2.63493	13.2795	1.76862	4.35077	0.713382	4.02163	35.6395	85.0524	103.808	33.9861	14.0741	18.0221
IXRNA007_contig_111054	0.847441	2.67327	2.0439	0.737047	0.675555	1.93824	20.6955	16.6962	35.5015	75.8238	101.257	59.7649	0	1.65993	1.96316	0	0.713382	4.30315	29.1947	26.6629	16.9469	31.5342	21.3587	18.4568
IXRNA007_contig_111056	417.257	281.211	183.833	173.41	114.294	114.682	23.8715	26.8679	24.6368	71.0302	163.427	98.9861	45.8872	29.0156	70.6031	32.4187	60.2023	41.6339	17.8198	6.23058	6.71642	3.42245	5.98799	5.0568
IXRNA007_contig_1112	44.6301	25.5309	29.3906	41.9241	37.7685	44.8073	20.021	35.7956	32.4531	55.0264	77.0464	64.2362	38.7993	37.2157	74.3172	38.7436	46.2485	45.3037	13.7212	41.1218	27.3302	29.3718	25.3782	14.0679
IXRNA007_contig_111258	7.90068	21.9398	12.4505	8.757	23.144	12.3579	77.3518	80.7814	70.7954	163.2	198.46	143.471	6.9035	14.9394	19.5255	9.78923	4.99367	18.2482	46.6581	21.7576	28.7236	17.0271	15.7479	8.74604
IXRNA007_contig_111259	28.8972	29.3623	25.7947	19.3895	28.9488	23.6167	17.6816	14.2421	26.4808	65.9044	89.6185	95.8438	10.3553	16.9977	2.28151	13.569	16.4791	15.0811	14.8201	17.683	20.8704	20.5688	14.7342	12.8911
IXRNA007_contig_11128	30.55	17.4819	74.8275	74.4053	109.502	76.5021	46.0952	52.7541	66.4512	238.179	278.083	232.687	10.5134	13.2795	1.76862	10.8769	11.7637	3.58931	8.90988	17.8017	10.3894	0	3.53621	0
IXRNA007_contig_111309	8.78496	16.2072	19.1087	19.0319	26.7595	13.945	20.4905	15.9346	24.5039	86.0089	87.1293	53.9292	8.08922	10.5572	8.94919	15.3745	15.0524	17.5243	17.8495	11.9667	23.5105	9.75654	25.0953	12.4565
IXRNA007_contig_11133	8.97445	5.8273	9.69986	17.0761	21.1299	20.9304	31.2481	30.659	26.9626	75.3492	104.913	59.6152	1.31746	3.31986	3.53723	2.4745	0	0	3.89065	13.7468	16.0607	0	9.4299	3.18038
IXRNA007_contig_11136	0	0	0.692847	0	0	0	0.853773	0.846233	1.66128	45.5626	59.3113	45.5498	2.63493	0	0	0	0	0	0	0	1.83342	0	0	0
IXRNA007_contig_11140	3.68453	5.09889	4.15708	5.10825	3.75308	2.60167	21.3443	25.7509	20.766	37.9688	62.8895	59.8529	7.35144	3.31986	1.76862	11.9646	0.713382	1.00541	0	23.7355	31.1681	6.81085	14.1448	7.42088
IXRNA007_contig_111520	29.4762	14.5682	18.7069	37.2172	49.4156	42.9406	45.7281	22.8483	26.5805	83.5315	53.4288	63.3737	0	0	0	0	0	0	0	0	0	0	0	0
IXRNA007_contig_111521	158.308	124.136	75.7213	110.798	84.926	72.5281	75.6784	113.903	130.593	279.707	350.987	255.405	33.9642	61.3511	80.8257	41.4139	44.8717	24.3409	14.5825	48.6381	60.4172	33.1348	33.0989	32.6625
IXRNA007_contig_111532	18.1489	18.4216	12.7068	22.3741	27.7728	24.0915	109.667	118.879	112.909	280.409	270.012	334.419	26.3888	14.5244	33.7275	20.6335	28.4568	24.7531	106.859	73.9164	141.925	120.995	80.9321	44.2072
IXRNA007_contig_111580	40.814	29.5298	18.0902	21.3379	19.2721	23.2134	10.3904	12.8966	29.8366	39.9148	61.7032	46.7293	25.6378	22.8905	25.3796	17.7022	20.8664	27.3069	14.3152	19.6412	10.8722	21.0455	11.6695	8.70363
IXRNA007_contig_11159	27.276	11.3997	18.6237	43.6609	30.475	27.9614	21.1309	5.92363	17.46	90.176	65.4175	58.7615	1.33064	11.6195	12.3803	11.4208	12.7838	8.04326	8.90988	1.97796	18.1447	1.1919	8.14507	5.30063
IXRNA007_contig_11163	93.908	130.211	77.5365	50.3892	65.5163	53.6269	82.3122	97.7653	108.423	241.643	246.599	167.914	91.6295	90.8647	78.3497	66.371	48.51	100.541	68.4873	69.1495	45.7927	78.5121	50.8036	49.9531
IXRNA007_contig_11164	38.8349	31.3509	47.1413	59.7081	50.8167	43.0446	69.7532	75.2301	71.6759	204.984	323.898	252.641	17.5618	11.6527	24.8137	6.88509	0.856058	16.368	41.5794	77.9515	83.3594	25.0299	31.319	17.3119
IXRNA007_contig_111687	91.2815	44.1345	67.7397	129.596	123.045	71.9036	46.2318	23.7961	79.4091	600.98	529.009	592.588	42.2247	14.8066	5.76569	17.5934	10.1586	9.47094	26.4623	13.8655	22.496	35.4334	9.9839	6.29715
IXRNA007_contig_11179	411.072	186.794	234.563	502.652	160.619	315.439	46.966	57.3238	58.1531	187.3	150.242	123.042	813.665	215.044	797.345	527.15	707.71	447.276	50.2814	47.4315	44.4176	23.838	35.645	38.949
IXRNA007_contig_1118	63.2423	61.0774	45.9843	62.5688	51.9051	50.0301	41.1518	55.149	35.7092	87.6985	153.714	120.964	44.7674	18.2592	60.8757	32.1739	56.6496	38.9897	41.5794	39.5592	47.2655	34.0542	54.2926	35.546
IXRNA007_contig_11192	30.5763	32.7567	18.3605	25.5048	15.838	22.9077	28.0294	28.5688	40.286	94.3146	73.8767	68.3819	0	0	0	1.61522	8.27523	0.0703786	13.3054	0	1.03894	0.35757	7.48498	2.21566
IXRNA007_contig_111934	1.57908	1.3767	0	2.86062	1.31358	1.30083	0	0.846233	0	60.1427	61.1101	39.5733	0	0	0	0.397008	0	0	0	0	0	0	0	0
IXRNA007_contig_11197	65.0319	53.2979	58.2407	43.5077	63.1644	38.3876	32.9556	23.9484	39.8042	112.786	95.4621	88.8551	51.3547	45.9303	31.8174	31.3038	20.9806	48.8126	36.9166	15.8633	23.2355	24.8766	21.9127	5.65047
IXRNA007_contig_112	25.0916	11.7274	14.3835	22.8485	38.8319	25.9647	28.516	32.4953	26.215	113.185	109.804	106.397	8.22097	19.4046	3.73178	14.2596	9.55218	3.35806	0	4.41085	8.44595	2.07731	0	1.22975
IXRNA007_contig_1120	21.5282	23.4039	15.5821	39.1073	25.571	30.329	12.892	26.8002	39.9455	46.7871	71.0375	52.3449	7.15382	7.88468	16.3243	5.55811	17.0284	3.72001	11.167	5.43939	1.8762	0	1.17874	7.01803
IXRNA007_contig_11203	76.9908	28.6193	66.451	57.8254	60.0556	65.5165	29.1563	20.0896	56.7078	135.71	121.676	85.2376	38.1274	21.5459	20.9758	31.728	26.816	19.525	5.88052	35.7615	23.3822	35.127	4.16094	17.5239
IXRNA007_contig_112045	33.1186	28.6922	30.1943	35.8234	30.2936	23.5451	93.2405	145.882	179.667	1480.34	1925.97	1406.71	8.94557	11.6195	18.146	15.9347	7.56185	10.4663	20.2848	85.3095	96.5967	55.5425	28.7258	27.2134
IXRNA007_contig_11217	65.7583	52.4748	67.0191	82.002	70.7393	68.8662	54.1292	64.8637	74.633	222.089	237.8	161.145	43.6871	40.4691	26.2816	20.4649	39.7211	42.2472	47.6678	20.3334	35.8494	43.8278	21.512	10.5801
IXRNA007_contig_11218	28.0077	17.7587	14.2242	20.5133	15.6003	18.5434	15.5472	17.3393	25.999	64.8983	88.7628	59.0255	0	1.56034	0	3.24132	2.11161	3.96131	11.8204	0	1.49118	5.26138	0	0.996518
IXRNA007_contig_11219	194.396	131.041	177.487	264.68	248.373	287.328	87.341	140.339	126.216	290.566	327.788	331.638	163.8	165.611	199.323	130.724	151.579	159.558	92.7815	151.413	104.969	99.4895	90.8217	73.1699
IXRNA007_contig_112228	33.1818	123.604	66.1461	52.4179	84.7258	41.7828	915.355	1233.34	1224.63	2654.85	2545.37	2235.79	9.39351	28.2188	8.13563	19.1053	15.6159	21.1236	666.37	938.8	1699.3	1347.32	1156.97	605.353
IXRNA007_contig_112235	12.6327	5.8273	14.7299	20.2506	28.6173	20.0003	4.26886	8.45386	14.8518	55.8807	52.651	57.9605	9.5516	17.1969	19.4017	23.7552	3.56691	6.19331	14.8498	3.99548	7.57813	8.10491	7.68537	5.49145
IXRNA007_contig_112263	120.916	49.5175	70.1854	70.8514	45.1371	42.7194	28.0806	20.8596	27.1785	91.1727	63.8326	59.5448	67.0984	38.1618	72.5663	34.0393	55.3656	43.4638	7.514	6.80419	18.2914	17.0782	5.15108	8.3962
IXRNA007_contig_112274	225.093	175.052	156.632	257.573	283.477	257.962	184.039	213.378	238.086	578.683	672.513	544.644	163.734	182.742	218	131.192	62.3496	116.507	184.256	205.095	125.815	164.976	91.7293	131.063
IXRNA007_contig_11229	0	4.66184	3.08317	5.91827	2.68971	1.4049	115.439	160.378	77.4738	476.281	359.825	368.923	0	1.75953	0	1.01155	0	1.04562	48.8558	15.7841	26.224	1.14082	62.2491	13.2198
IXRNA007_contig_11230	17.3594	8.01254	22.1573	10.1873	20.642	10.4067	61.4887	72.7675	68.561	267.453	269.293	244.798	7.90478	1.65993	12.3803	0	28.2713	3.01622	49.8359	27.6915	72.0961	80.0104	47.1495	21.563
IXRNA007_contig_112302	32.108	40.1137	15.9286	19.7032	21.893	24.2476	40.2042	44.8165	49.0742	131.04	153.111	158.161	7.90478	4.9466	15.4754	0.543846	0.713382	18.0973	35.6395	29.9661	20.2898	7.2195	12.7657	9.00047
IXRNA007_contig_11231	4.63198	10.3944	1.38569	11.4425	2.92115	2.60167	33.5703	44.7911	61.0686	83.522	102.249	123.429	0	1.92552	17.6862	4.91093	1.4125	2.01082	12.4144	33.0517	55.137	24.2636	37.2599	27.1074
IXRNA007_contig_112325	79.1699	107.098	51.2638	50.039	94.3775	49.2171	59.8751	50.774	72.8886	252.948	271.607	269.549	5.05906	9.84339	30.5263	5.97687	11.6281	2.70455	21.4728	10.2261	2.81735	5.32949	23.7869	1.86582
IXRNA007_contig_112352	21.7545	18.4507	33.5892	35.7796	35.0475	33.3404	92.788	151.704	98.4059	331.572	307.058	226.103	7.90478	8.78104	1.20266	2.72467	6.49177	0	15.1765	20.3137	15.4985	12.7022	19.2606	5.42784
IXRNA007_contig_112384	78.0646	68.8641	70.7744	88.6573	93.9834	82.7461	75.8406	53.3804	89.4017	152.758	166.188	148.858	56.1107	61.6665	70.8154	75.3444	108.42	32.9573	83.1886	55.3038	69.6516	92.4062	59.703	37.6769
IXRNA007_contig_112458	13.3432	15.9668	20.1134	16.3756	19.9914	7.29768	19.9868	15.3591	27.7683	82.9904	62.802	51.6407	2.62175	4.13323	11.4783	5.76477	5.93534	0	0.0593992	19.4038	6.01361	6.45328	8.39261	0
IXRNA007_contig_11246	16.133	12.6889	23.1065	21.8049	66.5984	51.6562	20.3027	17.6778	32.9515	37.8549	57.3084	73.6015	16.0862	35.4063	18.9772	31.3473	4.33736	36.7879	13.0975	34.7132	18.1753	20.1601	15.3707	12.1172
IXRNA007_contig_112486	19.0701	15.3622	9.00702	17.1126	15.569	16.2084	21.3699	17.8386	28.8232	32.2356	64.591	55.5224	11.5014	1.57694	24.7429	3.26308	0.713382	7.03786	17.7901	21.7576	17.4358	20.4155	13.3669	17.1104
IXRNA007_contig_112576	27.7971	14.3352	47.8065	60.5546	95.9538	57.9327	58.6457	31.3106	18.2741	135.321	82.0538	80.0973	0	0	0	0	0	0	0	0	0	0	0	0
IXRNA007_contig_11266	0.526361	0.728412	0.692847	0.72975	0.638024	0.630905	23.308	26.2163	8.3147	38.4719	51.3772	62.7839	0	0	0	0	0.713382	0	11.8798	0	12.2045	7.2195	8.68729	6.61518
IXRNA007_contig_112663	135.112	131.784	115.11	201.944	144.85	180.38	161.278	176.998	176.984	416.67	455.978	395.082	114.356	135.849	123.308	80.462	95.2579	81.7698	73.6847	108.867	125.834	103.491	110.813	81.8735
IXRNA007_contig_112689	22.4703	19.5797	36.2082	41.5374	32.852	52.222	23.6239	44.2834	40.9422	83.6074	106.099	72.5452	25.7959	37.1493	21.6832	23.7878	25.268	17.3031	20.8194	37.2252	41.313	27.3796	25.2603	26.3229
IXRNA007_contig_112695	15.4645	6.91263	14.4874	4.0866	11.5845	4.94317	20.8577	30.7606	41.5237	99.5543	83.2012	82.1657	13.28	14.458	11.2838	0.5656	7.54044	11.0494	14.4637	27.0585	35.6722	24.1615	28.2779	18.3508
IXRNA007_contig_112745	6.84269	4.37047	4.15708	1.4595	2.50205	0.650417	9.3915	4.23116	14.9515	72.1408	54.4498	48.4104	2.63493	0	0	0	1.42676	0	2.96996	0	0.611139	0	2.35747	1.06013
IXRNA007_contig_112758	2.0107	10.9262	4.10166	7.2975	1.87654	5.20334	83.6697	65.6423	65.6122	179.839	152.508	128.613	5.26985	3.31986	0	3.80692	3.56691	3.01622	35.6395	43.6536	61.8229	51.0984	42.4817	24.4359
IXRNA007_contig_112855	13.6906	6.57756	4.843	12.5444	15.7004	9.76277	8.53773	4.23963	11.629	45.3158	56.9389	42.8476	0	4.61461	0	0	0	1.20649	0	0	4.32076	0	1.17874	2.12025
IXRNA007_contig_112856	12.5906	21.8524	14.5567	12.1138	11.8848	8.44892	46.1123	24.7438	70.3718	197.504	250.731	222.653	5.26985	7.05471	12.0266	3.61658	0.713382	13.0804	26.7296	61.119	37.8662	37.9535	33.6412	36.5107
IXRNA007_contig_11295	143.56	74.7788	84.3126	206.22	209.866	174.5	60.319	113.658	55.2957	191.031	176.028	154.526	96.4778	89.3209	117.896	116.481	72.4296	56.7352	70.4474	66.1826	55.8948	32.3686	52.9371	46.5607
IXRNA007_contig_11298	68.2269	54.6528	63.0006	73.8434	45.6625	80.6518	91.6098	103.029	111.455	187.367	231.684	231.235	60.9063	28.335	70.6208	35.5295	33.9427	17.1523	33.2041	59.6949	41.6369	29.2696	46.2419	52.1476
IXRNA007_contig_112987	98.7453	97.651	74.5781	112.681	101.671	153.264	37.9502	77.6249	96.1133	204.121	166.091	218.243	46.7304	173.928	29.5005	62.8197	25.589	99.1433	15.0577	48.737	55.5281	35.161	44.6388	37.8465
IXRNA007_contig_112988	26.8813	26.3758	26.7855	42.5736	24.9142	36.2022	44.5584	70.7789	59.3243	165.392	120.266	127.522	15.8359	25.6293	10.8062	11.6166	17.1782	2.43309	11.4046	27.4739	54.5381	31.7726	47.7389	10.1984
IXRNA007_contig_112989	59.4577	22.3113	14.8408	19.6522	34.1656	25.2167	13.3274	5.03508	28.1836	72.6249	85.2528	99.5582	2.88524	9.21262	0	5.8681	4.06628	6.03245	5.49442	13.2721	7.51701	6.89598	3.0765	1.87642
IXRNA007_contig_11309	6.04262	6.55571	7.62132	5.838	11.8848	3.9025	8.53773	2.5387	8.3064	81.633	45.942	56.5962	0	0	1.76862	0	2.14015	0	0	9.81069	0	0	0	2.12025
IXRNA007_contig_113137	22.6125	22.9013	21.1873	18.5648	28.0793	19.3824	12.1492	16.4423	27.6354	78.4531	68.1205	50.9454	19.0769	10.3912	2.61755	13.7593	5.15775	20.3293	20.9976	17.4456	11.7644	4.54624	25.4843	12.8593
IXRNA007_contig_113234	15.075	12.4777	20.0649	11.0484	25.1394	23.0183	204.829	259.573	182.242	462.736	628.593	346.557	1.72588	0	0	0	0	0	3.14816	6.42838	3.27571	0	6.29446	5.51265
IXRNA007_contig_113252	72.6852	38.8317	67.8783	68.1003	95.7661	76.7883	44.3279	36.4219	43.3594	94.419	150.272	116.81	11.9889	6.14175	7.35744	2.18626	10.6365	0	23.4627	2.31422	8.73318	8.46248	14.2274	5.80949
IXRNA007_contig_11328	3.62663	4.34134	3.93537	4.26904	14.5119	9.09934	11.0307	8.82621	11.3964	90.755	70.5999	65.6357	3.00381	0	0	2.71923	2.12588	0	5.93992	11.5315	9.70489	9.00735	11.5398	2.12025
IXRNA007_contig_113316	18.3174	21.7504	17.3766	24.1474	22.2433	13.8214	171.984	262.036	155.504	885.149	484.165	684.163	10.1972	20.135	31.8174	15.2766	18.5836	8.89786	35.3722	22.3312	19.3976	24.3488	12.8364	7.72832
IXRNA007_contig_11332	4.44249	7.4808	11.0509	9.71297	15.9506	14.6864	93.9662	97.3591	86.8517	225.525	193.948	179.999	1.31746	0	2.59986	0.304554	0	1.00541	69.5861	69.7627	69.3582	69.8112	57.5695	20.7467
IXRNA007_contig_113410	43.1511	26.6963	32.0719	32.576	51.0419	38.4852	31.3932	29.9905	49.5061	102.374	100.907	90.0874	15.7042	5.01299	11.2661	9.57169	9.59498	13.2111	12.2956	3.99548	21.451	14.8306	8.53406	7.44208
IXRNA007_contig_113411	610.384	231.693	428.346	513.948	684.875	1058.11	110.547	116.729	52.2971	294.031	491.808	319.465	12.6213	0	11.0362	3.19238	6.57738	8.09353	6.05872	0	1.54618	0	0	1.07073
IXRNA007_contig_113464	0.526361	11.6182	8.00239	1.4595	0.625514	0.650417	34.3473	17.9401	9.29486	60.4369	156.193	141.948	0	1.19515	0	0	0	0	2.96996	0	3.36127	0	1.17874	0
IXRNA007_contig_11351	45.8039	18.2176	31.2682	35.8453	45.1308	26.7387	23.0604	31.0483	26.7134	103.655	81.1399	94.6292	31.3029	25.5795	45.5595	14.4881	13.7397	30.0516	26.6405	21.896	27.0674	31.415	24.1641	7.5481
IXRNA007_contig_113515	279.161	318.222	242.226	336.247	329.527	307.712	277.895	254.361	272.35	940.726	1000.33	705.437	218.383	135.6	147.697	130.567	145.145	132.322	203.769	151.512	196.151	105.023	191.392	103.023
IXRNA007_contig_11356	70.5797	60.99	51.7973	33.7801	44.6554	32.5404	18.783	10.2479	25.9326	207.794	199.004	128.129	12.5818	29.6464	17.7038	22.5207	17.3494	32.3038	8.19709	9.88981	1.59507	7.69626	7.10779	3.88006
IXRNA007_contig_113673	78.2488	105.554	51.2499	46.5362	27.8604	25.5289	47.8967	34.357	32.7106	143.048	198.926	202.18	42.4486	55.7405	63.2457	10.5615	4.26602	20.3796	39.3223	26.2476	32.3782	26.375	23.0207	18.7642
IXRNA007_contig_113679	283.945	202.2	304.756	555.763	580.164	568.523	255.756	324.183	282.434	551.118	669.139	649.765	275.56	270.204	297.835	206.613	225.514	258.852	92.5142	253.199	286.337	118.134	181.408	179.49
IXRNA007_contig_1137	31.9764	44.5351	67.1785	73.7631	70.2389	72.8207	57.698	81.1537	63.2366	150.129	248.524	132.046	11.4883	10.2086	2.2992	6.45002	37.2243	1.62876	15.3844	27.731	6.58197	9.99492	17.021	3.80585
IXRNA007_contig_113739	43.1247	31.2707	49.8919	57.0154	69.4633	71.6825	45.25	82.2538	57.6962	141.491	178.031	166.145	56.0317	43.1582	44.2154	62.5423	42.9456	16.0765	53.4593	53.3258	63.7174	64.9925	58.9369	37.1998
IXRNA007_contig_113749	279.229	219.871	314.844	380.441	380.932	375.688	268.127	297.375	292.659	563.467	630.421	622.611	307.904	211.26	252.116	273.701	273.339	227.715	247.546	247.799	296.598	311.426	225.245	147.22
IXRNA007_contig_113788	183.968	164.024	214.506	161.056	224.466	241.103	151.331	229.744	225.103	390.263	459.449	473.084	109.863	154.872	84.1684	90.3655	108.142	93.3722	107.394	214.055	253.537	217.658	163.196	120.791
IXRNA007_contig_113797	3.23186	5.47766	4.73908	18.7035	13.5424	15.649	75.2345	99.9908	70.8369	327.975	385.028	251.831	2.58223	1.97532	10.6117	5.05233	0	0.663569	60.9436	19.1071	69.5293	45.1559	70.3824	27.7117
IXRNA007_contig_113825	22.8283	5.84187	21.8593	21.1044	13.8426	17.5938	34.6205	46.8813	23.2662	86.9961	144.691	147.555	20.7896	18.2758	20.3037	22.5533	3.13175	13.9148	29.6402	18.5928	18.2975	11.7487	23.1975	25.8247
IXRNA007_contig_113956	18.4489	16.484	10.6698	13.3544	11.7221	10.862	16.5888	21.0458	21.497	68.7711	70.386	41.052	11.093	7.90127	16.7311	7.98366	0	1.33719	18.4137	4.64821	7.78592	12.2425	7.44962	4.48433
IXRNA007_contig_113973	43.53	58.7683	24.2635	30.27	26.1527	18.5889	33.6216	28.2896	17.3438	41.1962	111.009	78.3457	23.5694	15.5204	7.21595	13.607	3.80946	7.3998	11.464	14.3798	19.6481	3.0138	15.4061	20.7573
IXRNA007_contig_11398	109.125	71.195	98.412	89.0076	126.235	83.6632	55.5977	48.7261	103.863	176.555	265.52	202.224	61.868	53.2174	73.1853	65.2561	91.0418	58.3338	74.249	59.3389	60.6373	81.7132	47.2674	60.4272
IXRNA007_contig_114006	46.2987	19.8857	26.8132	33.3788	38.4753	41.8088	21.9761	17.6101	81.4525	98.1874	144.525	96.6976	27.4164	29.1484	22.1077	6.61861	4.99367	20.3897	14.9686	21.6389	11.5994	12.2084	8.60478	6.29715
IXRNA007_contig_11403	0	2.18524	0.692847	0.744345	0	1.95125	44.9682	43.124	42.6035	112.217	96.8428	72.2372	0	0	0	0.543846	0	0	26.4029	1.97796	21.2799	21.8458	9.4299	4.89778
IXRNA007_contig_114064	16.8278	13.2935	11.3281	19.3822	23.3567	20.9695	40.059	48.7684	58.7428	119.982	166.752	98.0531	5.16445	19.8694	8.06489	11.535	12.9407	11.8739	21.4134	57.3807	37.7195	49.1743	30.6354	12.3611
IXRNA007_contig_11408	59.8472	48.8765	65.4533	56.8694	86.9589	68.5865	41.9032	28.9665	67.8965	138.377	123.65	127.249	31.382	36.0039	39.1041	4.14411	23.6272	34.8374	49.0043	38.8274	20.4059	5.97652	28.5254	24.0649
IXRNA007_contig_1141	33.2923	23.6588	23.9309	23.7898	64.2277	56.1115	21.1992	26.6479	23.3327	112.34	151.448	115.789	4.87461	7.51949	0	12.1822	14.2676	1.45784	14.7607	1.30545	8.34205	4.34192	9.11164	4.30411
IXRNA007_contig_114107	25.7917	22.5808	19.3997	13.7558	23.144	22.3744	5.97641	5.0774	12.4596	57.9025	95.326	53.7092	0	0	0	0	0	0	0	0	0	0	0	0
IXRNA007_contig_114204	60.9473	42.8962	51.7003	61.6785	73.1538	41.6397	98.4144	107.37	67.8633	220.39	277.392	236.824	58.5349	26.4261	26.5292	28.28	43.5234	31.1676	95.2169	75.0439	48.8973	56.8365	59.6559	25.443
IXRNA007_contig_114345	68.3901	95.4293	51.7557	72.2817	59.8867	71.5264	57.7577	100.676	71.7091	204.168	191.187	196.705	52.6985	54.7777	56.1535	79.2166	56.4356	42.2875	95.0387	41.8932	68.3682	70.0326	67.3295	65.0069
IXRNA007_contig_114384	5.60048	0	5.81299	2.86062	6.93695	15.0181	5.39584	6.38906	0	52.7008	81.1788	145.293	0	0	0	0	0	0	0	0	0	0	0	0
IXRNA007_contig_114405	68.569	43.4935	67.4071	97.0203	107.582	71.0386	38.138	47.6598	39.4055	275.796	299.192	228.453	11.6464	23.903	23.8232	40.2555	25.4749	27.0957	17.8198	31.7463	22.1538	18.9852	12.7186	13.4424
IXRNA007_contig_114417	12.2695	4.45788	15.596	11.4352	17.5707	20.5012	6.21547	6.88833	15.5247	50.0809	66.1856	48.4544	2.93794	0	0	2.94765	7.49764	2.83525	6.29631	3.9757	2.53012	5.56787	3.94877	2.14145
IXRNA007_contig_114426	45.8618	58.7683	62.6819	74.9453	98.2494	136.867	10.6807	0	18.0498	82.3544	96.4247	65.4157	0	0	0	0	0	0	5.93992	0	0	0	0	0
IXRNA007_contig_11444	1.6054	2.97192	0	1.89735	5.11045	2.13337	24.1105	34.704	20.6497	68.306	76.3172	63.5761	0	0	1.76862	0	0	0	45.0246	0	21.7443	16.3801	11.3984	2.12025
IXRNA007_contig_11474	36.5505	32.0939	30.61	26.738	51.7738	43.3893	22.3859	43.8179	42.1633	111.923	108.345	98.1675	57.2042	47.2583	33.2323	35.0346	20.8807	29.75	28.3334	16.2984	62.049	35.3994	49.4127	19.9092
IXRNA007_contig_11475	55.9416	28.7213	48.4231	60.1971	67.1489	64.4824	29.3527	46.0604	40.5601	100.779	106.683	104.505	16.2707	22.8407	12.7517	15.0156	14.2177	23.2249	27.7988	28.186	24.7267	19.2236	16.797	3.24398
IXRNA007_contig_114778	29.1025	21.2988	19.2057	33.3204	45.0432	43.7211	29.882	30.549	6.8777	50.1094	76.0255	65.1164	32.897	18.2758	24.9728	19.0564	8.61765	17.0919	14.8498	11.9073	10.3955	5.10814	8.47512	16.9514
IXRNA007_contig_114830	34.3345	10.8898	11.7784	12.3766	48.7588	23.1679	22.1981	13.5736	37.0631	115.33	169.854	81.6288	0	0	0	0	0	0	11.8798	1.97796	7.79814	1.70271	2.35747	10.474
IXRNA007_contig_114836	33.3397	31.8316	17.1965	24.2496	39.1509	23.5906	11.4235	16.6031	27.0872	54.884	54.1386	44.4672	3.95239	4.9798	14.0605	14.004	1.42676	5.02704	8.90988	7.91185	9.77823	8.51356	2.35747	3.18038
IXRNA007_contig_11485	7.44801	6.19151	4.11551	2.919	6.5804	9.02129	9.24636	13.6497	27.0955	96.1181	76.5797	61.2436	1.27794	3.33646	0	2.17538	0.463698	1.99071	15.5923	9.92937	4.36965	17.2655	4.9507	1.13433
IXRNA007_contig_114892	27.6761	23.5059	37.192	15.1642	25.5335	25.0476	25.1095	12.1265	36.8555	72.1788	53.0593	49.2202	5.05906	0	3.76715	5.34057	2.4041	2.24206	12.9787	5.22182	12.4061	5.00597	7.0017	6.27594
IXRNA007_contig_114905	1.57908	2.91365	2.77139	0	1.87654	0.650417	24.0252	30.879	12.7254	80.0953	131.273	66.8944	0	0	0	0	0	0	0	0	0	0	0	0
IXRNA007_contig_114907	20.5175	26.9513	38.0927	28.2413	30.0309	41.4316	74.3295	134.212	70.4798	184.481	224.129	192.286	9.59113	16.8981	14.1489	8.11962	2.14015	10.0541	47.5194	44.8206	94.7755	45.3092	81.6276	43.497
IXRNA007_contig_114925	298.81	248.17	250.527	306.933	247.672	278.431	129.594	93.0433	126.639	214.011	325.493	301.72	492.678	262.004	369.57	179.377	237.349	292.926	99.4045	71.1077	35.8494	56.2236	82.2405	64.7631
IXRNA007_contig_114991	36.3557	16.7462	18.9286	19.4989	40.2956	28.2476	29.2332	20.3773	29.6289	82.5538	92.1076	85.7041	11.9494	19.4378	7.09215	10.8389	14.6243	17.5444	17.8792	17.2083	17.9369	13.213	12.4475	2.5337
IXRNA007_contig_114992	18.6595	25.6256	20.4044	39.6765	54.795	55.2985	37.5148	28.9158	16.2805	58.4625	77.4451	65.7942	32.2383	19.969	13.7775	15.6519	17.9915	23.5467	13.7212	21.2037	18.6581	15.1371	19.7792	16.803
IXRNA007_contig_114996	54.7363	30.5933	62.3632	80.8344	72.8348	71.5004	45.7622	56.706	60.6367	110.062	156.601	93.3529	35.387	49.798	44.2154	59.3445	47.0832	47.1938	38.6095	34.3176	65.3308	39.1624	42.4228	47.4618
IXRNA007_contig_1150	2.6318	0.728412	0	2.919	5.62962	0.650417	0	2.5387	1.66128	33.2227	74.9365	65.3277	0	0	0	0	0	0	0	0	0	0	0	0
IXRNA007_contig_11502	3.24238	4.70554	0.658205	2.77305	0	0.617897	5.92518	9.01238	7.54221	18.6047	61.1782	82.4122	0	0	0	0	0	0	0	0	0.336127	0	0	0
IXRNA007_contig_115110	43.5406	40.0554	58.5595	80.4476	77.5449	81.4193	23.0604	42.4216	19.7028	72.8243	75.0823	52.1336	13.8861	20.5334	20.3921	19.2141	36.5251	19.9976	4.57374	17.1094	18.0714	3.86516	20.8754	7.37848
IXRNA007_contig_11518	242.621	253.276	206.538	248.772	293.61	408.456	134.401	242.945	208.947	455.882	466.596	519.998	47.0993	260.676	69.1882	105.952	94.2377	141.019	63.7353	93.0829	168.791	106.896	60.3042	50.5574
IXRNA007_contig_115197	14.4697	13.9782	11.7715	14.0988	10.4085	13.1775	25.1009	26.0894	21.9372	84.6326	104.262	76.11	17.0216	16.1843	10.6117	26.1046	1.64791	3.25752	11.8798	25.4366	19.7276	10.046	10.1371	3.23338
IXRNA007_contig_1152	425.852	301.643	469.12	551.538	332.054	481.237	41.7836	120.182	120.767	252.654	299.649	236.366	142.484	172.5	323.604	229.019	149.396	155.517	61.9534	65.4903	61.5417	56.9387	18.9541	78.7037
IXRNA007_contig_11521	64.4476	48.2136	79.3657	125.605	120.224	153.661	60.6179	68.5195	46.5075	157.704	202.135	190.174	50.1031	53.0846	28.2978	45.5797	37.8164	29.1769	56.3995	51.1699	53.7925	61.6041	47.2202	26.4925
IXRNA007_contig_11522	27.7392	20.7816	34.0604	28.3289	59.3612	49.874	29.0624	52.2803	42.6118	105.25	115.589	97.5602	11.2907	1.65993	3.76715	5.12303	26.9516	7.45007	5.82112	30.065	10.5727	17.0101	15.3236	4.02848
IXRNA007_contig_115221	16.8383	8.84293	15.2357	38.5235	55.7208	42.843	12.8066	12.702	21.5966	50.3087	66.3023	82.6498	1.31746	1.65993	0	3.51325	0	2.01082	0	7.91185	3.03125	1.70271	5.5047	2.08845
IXRNA007_contig_11527	36.3136	28.4809	65.1207	77.9154	56.1586	65.406	35.9865	37.2512	34.0396	99.896	71.6792	77.2983	29.0237	16.5993	22.992	18.1917	27.8219	18.6604	13.7212	11.8678	13.3106	7.15139	18.9895	9.60474
IXRNA007_contig_11529	18.9543	20.7889	20.7854	27.0956	32.6768	15.6881	30.5651	31.3106	49.3317	107.689	137.583	134.66	25.0318	28.584	26.5469	34.2406	38.7794	29.2071	32.6399	31.3903	41.2397	44.7473	29.4213	12.7215
IXRNA007_contig_11533	36.6979	65.4624	45.1321	30.8684	11.2592	26.5696	28.1916	37.2342	68.4281	102.459	89.4532	113.544	130.824	146.041	102.597	69.5851	61.2581	114.707	32.6696	11.7689	43.3909	30.6488	20.0503	22.4535
IXRNA007_contig_115334	15.8435	8.34032	9.00702	18.9881	40.4457	33.1713	11.9443	11.8473	20.766	101.567	81.3343	58.1541	2.63493	0	0	8.70154	0.713382	16.0865	0	3.95592	0.617251	3.40542	0	0
IXRNA007_contig_115406	14.2117	8.01254	25.6354	32.1528	40.0329	31.7729	18.783	32.0976	24.9192	42.715	79.8175	51.7816	1.31746	0	0	0	0	0	0	0	0	0	0	0
IXRNA007_contig_115431	83.5124	60.1669	121.574	109.287	133.785	118.038	131.712	135.076	93.314	323.865	305.045	227.749	55.5706	55.9065	45.9663	39.3418	43.8444	59.4699	74.2193	78.0701	86.3601	57.6028	68.2725	82.3718
IXRNA007_contig_115440	101.119	77.423	67.511	85.4391	114.475	59.2465	105.56	126.639	148.128	465.868	426.205	443.105	102.051	75.2779	60.5751	74.9202	42.8029	46.2387	95.0387	138.616	136.467	152.631	107.183	71.4419
IXRNA007_contig_115469	22.7546	32.7786	24.5268	41.8074	39.6701	47.2268	34.5522	43.1663	55.1545	104.111	123.902	127.742	22.0807	26.7083	18.6766	11.8395	9.70199	18.972	29.0165	31.9639	48.2189	8.07086	28.773	22.3156
IXRNA007_contig_115474	80.9175	76.2065	82.6636	73.0772	101.171	75.9492	86.564	67.8002	87.458	237.884	165.644	144.677	109.455	94.2841	47.0628	92.8454	82.2458	84.5347	70.4177	58.8246	50.5779	94.9262	44.2262	40.571
IXRNA007_contig_115476	18.9385	24.0376	13.2265	24.6874	21.2737	13.6588	16.2217	10.1379	16.6128	37.0196	56.618	56.8955	0	0	0	0	0	0	0	0	0	0	0	0
IXRNA007_contig_11556	31.7343	17.1395	40.3791	19.7032	25.6461	15.571	23.8544	22.0359	26.3977	62.6486	138.03	74.8161	4.4135	0	8.84308	3.26308	0.713382	1.00541	0	7.91185	8.55595	0	2.5225	7.42088
IXRNA007_contig_11557	8.61653	13.1333	5.76449	8.13671	18.8905	13.2555	69.7618	119.395	94.0284	378.265	370.511	291.343	4.80874	10.2916	1.9101	6.73825	0.884593	3.04639	56.2213	37.4428	142.059	74.2383	74.5669	11.513
IXRNA007_contig_11563	0.563206	2.92822	4.15708	1.37923	2.42074	6.93345	16.0424	29.9566	15.0512	212.379	160.773	143.48	3.13556	9.03003	1.82167	2.55608	0	1.01546	24.0864	5.81521	23.2966	20.8582	21.8538	9.36091
IXRNA007_contig_11566	15.7908	6.55571	18.6099	18.9808	43.7672	50.7326	25.6217	35.5418	32.3949	97.7698	63.2006	61.6133	0	0	0	0	0	0	0	0	0	0	0	0
IXRNA007_contig_11568	19.0753	11.2904	17.924	29.2849	32.9771	23.5581	21.6517	19.6749	26.2316	82.848	60.2739	36.387	0	0	1.76862	0	0	0	0	0	0	0	0	0
IXRNA007_contig_115719	92.4237	75.4781	73.7328	117.169	159.875	123.176	142.093	182.092	122.378	333.243	338.746	358.933	64.9509	48.2708	66.7475	48.6362	75.1904	50.572	96.494	92.1137	141.797	112.583	123.732	89.8245
IXRNA007_contig_115747	22.4756	23.2801	38.5847	54.8407	50.3038	50.6675	51.6533	82.9816	53.2025	140.247	147.189	111.925	12.2261	8.29966	19.2072	16.5982	8.76746	18.1979	19.572	19.5818	32.1765	31.5683	20.9108	17.9691
IXRNA007_contig_115787	98.8348	61.1794	95.2873	69.3408	79.2713	75.0452	81.6378	68.7902	83.8032	170.138	274.787	343.133	55.3334	47.5736	60.469	63.2221	46.1915	36.7074	73.2095	73.2241	75.7507	105.194	58.9722	37.3588
IXRNA007_contig_11581	47.4778	30.149	33.1943	34.0063	58.9484	45.6853	35.1413	37.9789	51.9316	123.712	83.3859	76.8141	15.7964	9.49481	12.4157	35.7851	21.2873	23.1043	13.9291	28.6804	81.8927	46.8416	36.2108	19.1459
IXRNA007_contig_115869	27.7919	31.329	16.6353	19.7178	16.2634	18.2117	27.3207	14.9191	19.1296	40.8165	72.9238	44.0095	7.90478	6.63973	1.76862	11.6873	8.56058	11.7331	20.7897	8.10964	2.44456	5.10814	9.4299	1.06013
IXRNA007_contig_1159	42.5405	57.7413	69.6866	65.6191	70.9333	61.8872	61.0533	61.4365	34.837	119.868	93.8383	116.414	51.1044	24.401	22.373	36.1766	45.2855	58.3941	40.0351	48.2227	51.7574	37.4937	53.1728	48.5114
IXRNA007_contig_11598	29.0341	47.4706	28.4275	68.7133	91.3125	73.4386	29.182	19.1079	34.7373	288.25	312.775	220.532	5.66509	0	0	0	0	0	2.85116	0	0	0	0	0
IXRNA007_contig_11601	19.5227	11.5818	36.4853	28.6427	43.2855	74.1541	13.7287	14.3775	20.6165	81.9842	73.8475	95.1749	5.26985	10.8726	23.328	15.2059	23.4203	17.846	11.761	14.6369	15.5046	25.1661	7.15494	9.42452
IXRNA007_contig_116013	4.21089	2.18524	3.46424	8.02725	0.625514	5.20334	23.0519	26.8425	23.7978	69.7962	63.1131	46.65	0	0	0	0	0	0	0	0	3.0557	1.70271	0	0.180221
IXRNA007_contig_116059	3.75295	3.64206	0.692847	2.23303	2.50205	0	16.3754	10.1548	16.5962	56.2414	45.2808	46.386	1.31746	0	0	0	0	0	0	1.97796	0	0	0	0
IXRNA007_contig_11608	36.6768	29.2312	45.2637	72.5809	79.2651	74.798	54.7012	78.6404	48.5675	173.309	127.169	129.837	0	0	0	0	3.61685	1.05568	1.36618	0	1.63785	0	0	0
IXRNA007_contig_11612	22.2124	3.91886	10.4274	37.9251	72.6534	60.1896	10.6295	12.9558	9.90953	99.2885	97.9998	72.0963	6.46874	16.5993	8.86076	16.5547	17.8345	26.774	0	11.8875	1.91898	5.61895	3.40655	3.98607
IXRNA007_contig_116126	2.6318	0.728412	1.38569	1.4595	8.13168	1.29433	16.2217	3.38493	4.98384	134.77	125.409	114.425	0	1.65993	0	2.17538	0	0	0	0	10.3894	0	1.17874	1.06013
IXRNA007_contig_116157	51.036	51.8703	35.9865	80.8709	90.0552	97.6862	63.5719	97.5029	107.393	219.526	220.823	191.644	58.2582	71.1779	72.8493	48.1521	53.4466	33.7616	83.7232	106.83	57.7282	40.5756	82.5116	68.5477
IXRNA007_contig_1162	41.093	26.2156	20.4044	29.19	25.596	26.2313	31.564	23.4068	12.8251	81.671	132.187	113.069	58.1528	35.7881	51.2898	23.3854	15.3448	31.8513	17.8198	21.7576	17.723	22.1353	20.0385	12.7215
IXRNA007_contig_116282	40.893	50.2532	49.1298	41.552	24.8454	33.7567	27.9013	42.6924	21.7046	73.166	111.126	69.623	9.01144	52.0057	27.7673	32.038	27.1727	60.3345	2.96996	29.5903	13.9156	13.6217	7.53213	4.56914
IXRNA007_contig_11632	26.3917	12.0771	46.8088	47.3754	86.9839	64.2287	24.785	18.7187	20.7577	90.4703	74.8004	53.6916	18.787	24.3844	29.023	12.552	58.2405	25.1855	16.8694	2.05708	35.5011	14.6093	16.5141	16.7288
IXRNA007_contig_11633	51.0202	43.8796	45.8111	40.0852	47.5453	37.1193	23.8117	17.0008	36.2657	70.5461	74.6059	48.2696	10.3289	13.9434	7.07446	20.1441	21.4585	24.6124	29.7293	14.2215	14.0318	28.9631	9.7128	13.2092
IXRNA007_contig_11636	41.7615	19.7473	31.1851	22.7609	40.1767	29.9257	22.0786	16.4	38.957	84.8889	56.5208	44.0095	22.0412	24.899	12.3803	48.5111	24.3263	10.0541	14.8498	30.3815	6.11139	16.6014	14.1448	15.9019
IXRNA007_contig_116367	0	0	0	1.13841	2.97745	0	0	0.846233	0	77.428	81.3829	44.9777	0	0	0	0	0	0	0	0	0	0	0	0
IXRNA007_contig_116388	53.9309	29.7047	24.2497	25.8404	42.7539	22.9597	30.7358	14.4029	32.3949	88.5908	68.4706	92.3935	27.6667	21.1973	17.6862	11.4208	7.23369	13.0804	14.8795	30.6386	5.07246	13.5025	12.4475	23.3016
IXRNA007_contig_116393	7.25325	17.2561	9.98393	12.7122	23.9697	18.0556	43.1497	37.1496	65.3879	172.492	169.358	137.626	6.48192	12.4993	3.16582	13.6832	12.2416	5.10747	23.6706	18.7511	38.3307	42.704	16.6791	16.6122
IXRNA007_contig_11641	60.9421	84.678	59.3839	40.7857	48.715	31.4737	85.1638	95.8612	60.645	181.871	210.419	198.095	92.8284	130.653	135.016	38.9122	59.9027	130.643	28.3631	33.0913	53.8414	40.8651	40.1714	30.9557
IXRNA007_contig_11642	5.76892	15.2675	12.499	25.928	17.996	11.5254	298.991	286.272	166.111	1176.85	902.339	786.458	9.69653	4.99639	1.98085	1.91978	8.16822	6.29385	156.992	159.265	417.677	328.538	260.607	115.935
IXRNA007_contig_116450	33.3029	32.9242	31.7185	60.146	37.3056	51.6757	27.1841	57.9669	28.2584	67.2618	101.811	83.53	41.3683	14.956	13.6714	18.246	9.18836	30.0919	34.8673	18.4346	15.5535	7.16842	16.5141	23.8104
IXRNA007_contig_11647	45.9618	58.0035	69.3263	60.2627	47.8018	63.5913	55.7258	73.4276	62.082	140.115	176.971	149.659	49.5366	69.0864	32.4541	25.898	41.262	35.8227	56.4886	59.3389	65.9786	66.6271	44.5798	58.1267
IXRNA007_contig_1165	7.42695	9.55677	6.23563	5.12284	5.18551	5.63262	6.4033	9.62166	15.7822	62.0506	51.5523	38.9836	0	0	0	0	0	2.8252	5.93992	0	0.617251	0	2.35747	2.68212
IXRNA007_contig_11652	44.109	58.0836	55.4555	56.1032	71.2022	51.4285	68.0969	72.429	53.8753	147.186	161.492	131.069	13.4381	14.9394	23.1158	29.9986	19.9747	28.2117	51.3506	37.5813	30.3492	30.2912	30.7768	32.0582
IXRNA007_contig_11656	73.0063	60.0576	87.6175	75.5802	103.291	91.8454	36.2512	47.956	61.351	112.606	110.854	111.987	14.94	13.2961	22.2492	17.7239	10.8077	9.34024	8.64258	1.97796	20.9315	11.1187	10.0075	7.38908
IXRNA007_contig_116576	17.3646	14.5682	13.7322	18.2146	13.9927	12.8002	27.5683	46.949	88.0478	181.861	201.056	168.9	7.90478	26.5423	7.07446	10.866	12.8409	16.4183	18.8295	7.91185	12.7056	13.6217	14.1448	7.44208
IXRNA007_contig_11658	16.3277	10.9116	13.9332	15.1058	23.1315	23.8248	45.5402	56.706	78.6533	177.201	200.958	146.279	1.29111	14.0928	5.32353	1.59347	4.97227	1.00541	24.9477	26.7816	33.301	46.7735	18.9423	19.0399
IXRNA007_contig_116587	115.073	115.796	111.313	132.435	119.06	130.929	100.241	151.493	110.375	156.261	132.984	145.997	105.661	96.9732	102.969	57.3649	102.185	52.1606	71.9324	112.111	121.806	57.8241	48.5758	46.2003
IXRNA007_contig_1166	19.9912	7.91056	8.33495	16.4996	11.2217	17.7044	10.0318	11.7203	22.6017	47.2617	58.7377	37.2056	2.89842	0	11.6905	0	3.77379	4.4439	6.53391	5.1427	10.8172	0	6.01156	4.46313
IXRNA007_contig_116627	25.2653	27.4029	25.4621	28.2048	31.2882	21.6459	21.7712	26.4109	33.3419	170.043	121.481	131.553	22.0675	13.2961	5.73031	5.34601	4.62985	2.59395	9.91966	26.1882	7.97537	4.44408	12.5653	7.27246
IXRNA007_contig_116639	46.425	54.1502	41.0027	38.4067	53.5815	46.4853	73.5867	114.961	55.5033	192.777	163.194	184.338	27.535	39.8384	52.9347	26.7953	73.4926	19.1932	36.8869	70.3759	63.094	37.9364	58.7011	37.2316
IXRNA007_contig_11665	14.7855	16.1052	13.0463	19.1705	13.361	9.75626	30.8724	36.7011	32.4365	89.7109	102.161	91.8742	10.6846	3.38626	8.96688	0.543846	2.14015	2.01082	8.99898	33.922	10.3221	8.54762	9.5242	17.9161
IXRNA007_contig_11666	62.7633	57.4353	66.839	45.8429	48.2334	59.0189	39.6663	53.8289	46.4992	111.325	104.738	98.1852	58.6271	34.4436	74.388	57.0712	84.122	30.6851	45.2919	27.8695	31.6265	15.7671	43.6722	19.0823
IXRNA007_contig_116675	137.238	130.284	81.4303	59.3433	57.566	56.3522	72.6134	66.4377	177.034	326.94	299.075	197.664	5.54652	0	0	0.554723	5.55724	0	0	4.11416	0.470577	1.68569	0	0.826898
IXRNA007_contig_116710	176.189	150.017	111.25	76.9521	36.7677	57.6075	18.7403	25.5731	32.3783	44.2052	63.4242	71.9291	163.603	369.534	543.159	145.424	119.427	168.949	14.6122	8.72281	13.494	12.3447	3.79553	11.1843
IXRNA007_contig_11678	35.082	22.355	24.7	37.2464	46.7384	21.841	20.3539	22.349	27.6022	125.421	66.7496	63.5145	12.4764	3.75145	5.1113	6.95579	2.76079	10.4965	0	7.81295	12.2045	0	3.3594	4.69636
IXRNA007_contig_1168	16.3172	10.1978	12.4713	21.9071	20.8671	17.6653	10.8856	14.386	10.2169	57.8076	47.6338	36.968	1.31746	0	1.76862	0	0	0	0	3.95592	0	1.70271	0	1.07073
IXRNA007_contig_11683	163.814	118.739	72.9014	61.2844	56.6715	56.4367	82.2866	59.2955	195.134	314.99	313.747	259.119	84.12	74.6471	57.6392	19.3936	47.1189	57.8009	54.4394	60.13	47.0088	63.0174	38.2618	30.256
IXRNA007_contig_116831	0	0	0	2.87521	0	0	6.0191	11.8388	3.32256	54.789	52.262	62.027	0	0	0	0	0	0	5.91022	0	1.25895	0	5.95262	0
IXRNA007_contig_11685	31.0606	18.9387	27.8455	40.056	43.4795	38.908	34.1594	22.5859	24.9192	68.287	71.4556	93.4145	1.66	1.99192	1.43258	0	1.42676	1.00541	2.96996	0	1.30173	0	0	0
IXRNA007_contig_116869	429.6	211.261	118.789	54.6364	67.6118	52.0594	29.1393	21.1981	53.7175	155.9	114.695	141.543	143.722	144.597	276.629	107.769	74.7339	89.2702	56.4292	9.88981	6.72253	10.2674	24.6945	11.672
IXRNA007_contig_11687	6.02157	4.52344	6.17327	3.39334	18.9906	12.4165	10.7832	1.59092	16.3138	120.969	145.041	113.958	0	2.4733	3.48417	2.30047	2.85353	2.54368	14.7013	5.32072	0.990046	3.62678	3.25331	10.2832
IXRNA007_contig_11688	12.0958	13.8253	15.596	10.3697	20.6482	5.03423	6.98386	14.826	20.0184	74.2291	68.7234	68.3291	5.21715	4.9798	11.0892	3.26308	1.17708	8.05332	15.5032	13.8457	7.17478	3.81408	10.9623	14.6085
IXRNA007_contig_1169	0	2.18524	0.699776	0	0	0	24.1447	15.9515	26.6552	56.9817	41.9263	42.2579	9.26176	0	0	0	0.791854	3.73006	0	0	0.611139	0	0	0
IXRNA007_contig_11701	16.6541	15.4278	18.4228	29.1389	24.3763	23.1679	21.165	65.82	43.6667	91.7802	115.745	73.5486	24.2545	22.0605	35.4254	34.0556	33.8214	73.244	38.1046	41.0823	42.3947	19.9388	34.6077	28.1569
IXRNA007_contig_117080	23.4915	2.30907	31.0326	48.3678	81.542	39.4023	62.24	5.91517	13.3401	79.9244	83.6484	66.3223	0	0	0	0	0.499367	1.03557	0	0	0.268901	0	0	0
IXRNA007_contig_11710	5.41099	7.59734	5.54278	7.78643	3.75308	7.80501	119.596	199.982	168.254	464.378	590.585	416.233	1.31746	3.85104	4.54534	5.43846	5.70705	0	85.8615	145.776	166.853	90.6013	71.679	57.5436
IXRNA007_contig_117234	115.731	94.4824	77.8345	98.2316	119.93	81.5754	67.5249	47.5244	99.8678	386.969	365.552	313.805	78.9028	54.6616	76.0505	67.9046	101.493	51.5975	46.7472	41.0031	62.9474	42.8402	50.1906	39.9137
IXRNA007_contig_11724	116.563	99.6978	97.4351	138.784	106.531	94.7593	111.452	146.957	151.957	361.312	311.9	312.441	153.313	128.313	126.491	100.938	136.848	118.538	100.771	113.001	132.079	85.4421	104.66	65.5688
IXRNA007_contig_11726	18.4384	53.9171	18.7069	68.6768	30.7628	44.8788	17.9378	48.1083	19.9353	51.2674	85.7486	69.8871	11.7649	14.9062	1.76862	2.95852	12.1132	13.0703	5.93992	9.88981	10.3894	5.10814	9.4299	8.48101
IXRNA007_contig_11730	40.3508	15.1728	23.0025	17.317	40.9211	33.49	31.9311	35.491	40.3608	51.9414	114.422	82.4826	20.4865	8.31626	39.7054	27.6926	3.63111	14.2466	28.0364	23.1422	22.4899	27.8734	14.6281	20.2908
IXRNA007_contig_11738	5.17413	3.17588	4.84993	5.10825	13.7613	11.0571	1.70755	5.93209	10.7817	47.7268	72.2723	65.1252	5.26985	13.0969	0	1.63154	14.0394	6.07266	8.90988	1.97796	6.10528	5.10814	8.25116	3.18038
IXRNA007_contig_11740	0.526361	1.45682	3.46424	5.838	0	0	25.6217	37.5643	35.7175	365.64	474.364	262.226	1.31746	1.65993	3.53723	0	0	2.01082	5.93992	0	1.22228	0	3.53621	0
IXRNA007_contig_11741	9.13763	6.53386	3.54045	12.4933	9.3139	15.6621	51.252	47.3636	32.6857	120.409	104.485	110.138	1.33064	0	0	0	0	1.21654	6.68241	16.4764	12.5772	9.68843	14.2391	10.8557
IXRNA007_contig_11746	41.2983	49.1241	45.7002	71.0266	101.615	76.359	53.634	45.1296	60.3543	127.329	93.0896	135.065	38.1142	75.8423	25.4327	75.6164	46.3484	88.124	53.6375	45.7503	48.3961	64.8733	46.9137	32.6201
IXRNA007_contig_11747	5.78471	6.97091	5.66056	7.0129	12.9481	16.2669	19.6624	21.9936	20.766	41.7657	63.3076	37.9098	5.26985	1.65993	5.30585	5.98231	2.14015	9.16932	2.96996	17.8017	12.9806	6.81085	17.021	7.43148
IXRNA007_contig_117475	27.8024	17.5038	15.2981	25.3369	16.8951	23.0313	23.9996	32.8084	26.8712	66.8916	83.979	49.9156	15.8096	16.5661	10.6824	22.2596	19.354	12.1252	20.7897	5.93389	25.2523	14.2347	10.5733	20.1424
IXRNA007_contig_117506	5.78997	1.45682	8.31417	7.98346	3.75308	6.50417	7.42782	8.46233	18.2741	55.0548	79.7106	33.4384	2.63493	4.9798	1.76862	1.63154	11.5068	0	2.96996	1.97796	7.94481	5.10814	1.17874	4.2405
IXRNA007_contig_117576	1.05272	2.18524	2.07854	4.3785	11.8222	3.24558	17.9292	23.8299	14.3618	51.2579	69.0345	88.019	15.8359	24.6334	100.422	34.8333	81.0687	58.0523	5.93992	7.91185	6.57586	1.70271	4.71495	4.77057
IXRNA007_contig_11759	136.701	92.9964	181.644	104.216	142.767	112.217	168.398	394.048	302.851	677.412	997.597	744.271	51.1966	108.609	38.8211	10.3711	36.4966	16.0363	33.1744	257.61	244.15	86.7021	235.335	136.088
IXRNA007_contig_117591	11.1589	8.53699	3.96309	6.07152	18.9781	14.5303	8.34136	4.23116	19.6779	56.3078	63.0548	42.4868	6.66636	4.26602	10.3818	2.17538	3.28156	3.01622	0	5.93389	1.91898	2.86056	3.21795	0
IXRNA007_contig_11769	144.802	134.115	187.069	155.488	132.421	207.75	48.1613	49.4284	38.3839	82.4778	108.812	97.9035	2.17381	10.773	12.1504	1.37049	1.19848	2.01082	3.02936	4.19328	3.91129	0	3.8309	4.72816
IXRNA007_contig_11770	19.7754	16.8919	19.857	9.89541	31.6322	24.2476	37.9673	56.3591	51.0511	111.733	141.112	143.216	8.76113	20.0188	11.5137	1.40856	10.4938	1.14617	6.86061	81.8876	23.5166	7.52599	34.1952	18.3402
IXRNA007_contig_11775	202.781	136.024	168.424	93.4737	73.5604	104.307	37.8392	73.9777	49.7304	111.344	137.758	116.493	88.349	77.7346	216.249	47.146	94.6872	132.834	34.4218	35.4846	35.4583	22.9015	23.6573	32.5247
IXRNA007_contig_117770	3.15817	1.45682	4.84993	6.33423	8.71966	9.10584	11.099	21.1474	16.6128	51.2579	62.2769	36.0878	0	0	0	0	0	0	0	0	0	0	0	0
IXRNA007_contig_1179	13.3011	4.47245	11.4805	15.6021	19.1157	18.667	12.1748	5.56821	12.6506	49.331	73.303	31.5108	3.82064	0	6.66768	9.95782	3.57404	4.13223	13.4836	1.99774	3.81962	3.72894	2.16888	5.65047
IXRNA007_contig_117930	21.0597	21.124	19.857	21.4911	14.3993	27.0769	23.6239	27.3841	25.7498	46.5213	60.2837	71.3922	10.6583	15.0722	26.5823	10.6594	12.0704	5.02704	29.6996	17.861	27.6296	6.8449	27.111	23.3122
IXRNA007_contig_11796	0	5.10617	3.71366	2.18925	0	1.30083	5.98495	7.61609	7.75817	50.7643	63.6284	42.3107	0	0	0	0	1.56231	0	2.96996	1.97796	2.45678	0	1.32019	1.14494
IXRNA007_contig_118	56.1259	17.4455	60.6726	68.6184	74.4862	74.8696	24.9302	19.3787	48.825	74.6088	78.9716	51.3151	18.6026	31.6217	30.0665	54.9828	76.7456	45.9371	33.5011	25.6344	22.4105	39.8435	16.8559	8.00395
IXRNA007_contig_118006	31.6869	38.3655	29.8825	45.3977	46.0378	47.2463	33.7496	30.4305	18.6562	83.7118	121.899	126.756	28.2859	14.1426	29.8719	4.42147	16.6432	32.6255	23.7597	26.3069	29.1452	15.682	13.9209	16.0503
IXRNA007_contig_11809	134.064	97.9423	160.789	208.563	242.756	280.33	74.2782	71.092	87.159	227.832	169.232	181.187	105.608	119.664	130.878	52.541	82.5026	120.699	17.8198	45.3942	37.0901	10.3695	24.7299	21.6584
IXRNA007_contig_1181	40.0034	9.46936	59.5849	202.119	176.608	146.988	25.6132	29.6181	13.2902	56.0041	70.2596	48.4104	0	0	0	0	0	0	0	0	0	0	0	0
IXRNA007_contig_11812	33.6029	18.3341	24.8247	18.8932	26.7282	24.9435	14.1299	10.6879	30.0775	79.0606	57.2014	46.298	12.371	14.6904	12.3626	13.1556	17.7204	16.2675	36.8275	5.69653	5.0969	28.1118	8.07435	0
IXRNA007_contig_11819	30.471	16.0251	18.014	13.5952	18.7904	25.3012	16.2217	20.3096	35.7175	51.8085	57.3667	58.1101	0	0	0	0	0	0	0	0	0	0	0	0
IXRNA007_contig_118243	1.06325	0.488036	0.450351	2.15276	3.57168	1.46344	8.37551	5.88978	11.6705	91.4575	55.704	54.4309	4.94049	0	0	0	0	0	7.78129	2.0373	1.7173	5.46571	0.978352	3.30759
IXRNA007_contig_11829	62.6791	45.0305	58.1715	101.297	153.601	103.468	65.9625	77.3626	37.9685	131.515	128.842	137.591	40.4066	43.8554	24.5661	21.52	24.7686	17.9264	53.192	55.2445	39.339	38.3962	43.0003	19.6759
IXRNA007_contig_1183	39.0086	35.175	50.6749	56.687	68.0184	51.396	32.7678	15.173	22.9423	66.9391	85.7584	62.7839	20.5656	26.3265	15.6522	10.6811	16.1652	10.4462	12.3847	15.171	14.9179	5.3976	26.557	8.77784
IXRNA007_contig_11830	24.8232	19.9075	18.2219	13.245	33.4712	15.4734	34.8339	29.7535	47.5375	143.019	145.789	79.4547	8.97192	16.5993	19.331	41.9632	26.4593	21.1437	38.6095	17.861	31.4065	35.127	26.4509	18.1175
IXRNA007_contig_11831	149.029	98.678	179.932	208.117	200.865	198.104	157.06	223.228	183.58	493.918	579.093	429.973	70.1417	104.493	38.9095	73.9413	116.345	64.6075	59.3992	132.781	156.415	103.865	71.9148	68.3675
IXRNA007_contig_11837	26.7023	58.9577	31.9472	25.1472	5.70468	18.2117	80.9718	52.5341	57.9537	199.289	141.326	198.993	9.14319	11.6195	12.3803	7.07	3.9022	7.03786	44.5494	57.084	4.80967	15.3414	25.944	37.7087
IXRNA007_contig_118423	22.6177	29.7702	28.5661	30.9341	34.7535	28.3582	14.7532	26.6479	31.3234	80.494	73.9058	64.3507	9.31446	9.97619	3.80252	5.84091	10.4082	8.89786	5.96962	12.1447	10.3466	9.416	5.08036	1.14494
IXRNA007_contig_118433	13.7117	10.4746	10.5036	7.25371	9.11999	5.78221	30.326	18.8541	40.095	132.654	94.0717	77.4831	11.8045	7.55269	17.8453	16.3426	11.4712	16.7199	22.8687	7.65471	5.18857	5.10814	7.35532	4.69636
IXRNA007_contig_118477	463.013	442.43	338.193	202.827	215.289	163.964	241.652	293.592	292.501	970.617	910.75	875.56	281.397	412.41	535.802	170.49	126.561	278.468	226.252	189.509	254.888	219.65	198.488	138.325
IXRNA007_contig_118485	13.159	6.55571	24.9425	8.02725	18.9969	13.6588	37.6685	51.671	77.3325	152.616	167.229	114.495	10.5397	4.9798	13.2823	15.293	20.7523	20.1082	14.8498	65.2332	76.4902	88.6091	39.3109	7.42088
IXRNA007_contig_118487	27.3866	12.1062	11.432	15.8867	31.1256	30.1534	26.8682	1.48091	9.63542	139.089	243.896	412.351	17.4827	0	0	1.21278	0.813255	0.723894	17.1664	0	1.4484	2.26461	0.742604	4.2405
IXRNA007_contig_11850	0.515834	0	0	0	1.25103	0	25.6132	37.2342	21.5966	67.3947	90.4255	65.134	0	0	0	0	0	0	23.7597	13.8457	35.8983	17.0271	34.1834	14.8418
IXRNA007_contig_118528	44.4301	37.6735	22.5037	22.8923	51.2671	36.599	31.1883	20.7835	36.706	80.997	78.0382	50.3644	3.95239	3.31986	3.55492	4.89462	13.7469	6.0425	42.4407	1.97796	12.895	8.56464	18.8716	10.6013
IXRNA007_contig_118589	2.9213	5.7836	2.07854	4.56823	3.75934	1.95125	85.9749	48.2945	49.9796	278.473	325.328	247.368	3.06969	3.18707	9.88656	1.08769	4.8724	5.02704	85.6239	27.3354	69.8899	40.0818	42.741	24.5207
IXRNA007_contig_118623	37.4927	16.7535	42.2637	46.5945	63.6648	55.2855	35.1071	44.4357	34.6377	104.31	132.741	83.5036	42.2379	34.8918	31.8881	50.681	35.027	37.5419	17.8198	15.8237	36.6378	15.3244	4.71495	3.18038
IXRNA007_contig_11863	29.6499	23.098	32.5777	36.5897	59.355	42.2771	25.2802	43.1579	36.5232	163.257	158.536	110.332	5.26985	0	0	1.07682	0	0.975246	0	5.93389	3.79518	2.11136	4.71495	2.13085
IXRNA007_contig_118634	29.7973	24.7806	18.2357	28.5405	36.4362	26.1468	36.4134	23.7622	14.5943	58.0354	78.1062	77.7648	33.2396	38.1618	43.2957	24.8592	13.6898	26.02	32.5211	16.0413	19.7276	27.2434	21.3116	13.7816
IXRNA007_contig_11864	21.5808	13.818	18.7069	26.7891	29.3991	27.3175	25.6132	18.6171	15.7822	79.7346	73.3224	84.507	0	0	0	0	0	0	0	0	0	0	0	0
IXRNA007_contig_11865	21.4071	9.37467	11.1687	20.5789	34.0405	34.0363	20.0722	18.7694	13.3816	93.5363	99.7208	99.8311	11.1853	6.70612	2.10465	6.19441	17.6277	8.39516	0	9.98871	7.12589	0	3.58336	2.84114
IXRNA007_contig_11869	17.4068	18.203	19.2057	24.5707	29.3679	18.2767	50.7056	49.2084	51.3418	161.244	121.277	100.958	4.05779	1.65993	21.3118	16.2664	7.31216	15.1012	26.7296	14.1622	25.7534	25.9153	16.0898	14.9796
IXRNA007_contig_11871	88.8023	68.8641	64.0814	70.3333	119.048	47.526	134.947	111.999	161.194	776.767	693.933	576.744	55.1226	24.6666	38.8211	25.1039	20.7451	11.8839	71.8433	69.7429	68.2276	43.1808	42.6114	29.0368
IXRNA007_contig_11882	1.88964	2.54216	3.52659	3.13792	5.30436	7.44078	51.6703	84.014	39.256	149.901	135.755	157.035	1.44921	3.45266	5.46502	5.29162	7.09101	6.0425	37.6591	26.8014	73.4467	35.2461	36.0576	18.8384
IXRNA007_contig_11883	10.5272	13.1114	19.4136	29.9197	8.13168	11.7075	33.2971	31.3106	32.3949	92.0745	80.712	60.7331	7.90478	4.9798	12.3803	7.61385	4.28029	20.1082	11.8798	23.7355	26.279	27.2434	17.6811	10.6013
IXRNA007_contig_11884	50.0938	43.8796	74.5157	65.2907	61.7007	59.4742	61.1472	39.6545	35.867	128.705	114.432	102.674	58.5085	40.8841	34.7887	35.3391	40.62	30.0919	61.2406	16.0215	40.4391	40.6437	39.8885	31.1253
IXRNA007_contig_118900	12.0695	4.41418	11.8408	13.5223	19.3534	18.0686	11.9357	10.7048	11.6539	64.4236	55.6263	69.9311	0	0	1.76862	13.8137	1.29122	3.88087	0	11.2942	0	0	0	0
IXRNA007_contig_11895	2.48442	2.2945	2.2379	10.3041	7.83769	3.36916	101.77	86.4088	50.9099	209.664	322.304	298.358	0	0	0	0	0	0	2.88086	0	1.9312	0	4.33775	0
IXRNA007_contig_118953	30.8763	21.9762	30.8733	31.693	32.4704	26.3289	123.088	189.505	97.8161	325.459	391.124	282.154	0	0	0	1.42488	0	3.93115	20.1066	20.4521	60.5761	53.4822	21.7831	2.34288
IXRNA007_contig_119055	50.4991	42.1532	63.16	65.7286	55.1953	60.053	81.2792	89.0406	60.4207	204.434	183.768	201.634	30.2358	26.5755	28.2978	27.7307	40.6485	19.1028	50.519	81.492	60.0567	52.9373	38.6036	76.5199
IXRNA007_contig_11913	55.2837	32.174	27.804	47.0689	45.0495	24.7159	19.6282	17.7709	33.7821	345.127	288.418	276.617	15.9281	3.30326	12.3803	4.51936	7.75446	13.3719	2.96996	5.95366	14.9912	8.51356	5.89369	3.18038
IXRNA007_contig_119162	104.588	58.9941	104.689	146.162	126.648	150.032	128.416	200.819	146.184	390.206	537.02	505.396	57.6785	78.0168	90.1994	75.1487	80.5265	58.2533	44.787	132.385	184.564	119.054	143.712	85.0539
IXRNA007_contig_11919	39.9613	110.966	46.4762	28.5916	11.4907	32.9436	60.3703	87.9913	49.1157	140.276	206.812	169.507	100.312	27.3391	36.1505	30.0094	21.2659	41.9657	37.5997	68.2397	86.8796	43.5894	63.9819	54.0134
IXRNA007_contig_1192	0.526361	8.66811	6.92847	3.64145	6.88065	0.650417	22.975	36.1172	21.7794	87.11	93.8286	78.6273	0	3.23687	1.76862	10.6539	1.4339	0	14.3449	6.36904	18.2303	19.9388	8.23937	7.38908
IXRNA007_contig_11923	1.57908	11.3341	5.54278	5.10825	10.6275	1.95125	15.4277	19.1926	19.0383	53.7544	66.0787	48.2872	2.62175	3.31986	0	13.5962	2.15441	0	3.47485	14.5182	9.93102	8.99032	4.71495	1.04952
IXRNA007_contig_119249	0	3.64206	1.38569	1.4595	1.25103	0	8.53773	20.9781	17.4434	74.0393	70.1624	75.6963	0	0	0	0	0	0	11.8798	13.8457	17.723	11.919	19.1309	2.12025
IXRNA007_contig_11929	31.3237	16.1052	31.3444	40.8295	95.9788	50.6935	29.7967	52.5087	34.7872	84.4617	102.336	86.4258	14.6897	16.5827	15.9175	12.5357	30.7396	23.9488	32.5508	33.6253	38.8685	47.4716	40.7607	15.6793
IXRNA007_contig_11930	73.48	37.8629	76.5735	70.0706	98.7436	93.465	25.7327	30.6252	26.8463	91.5714	114.928	98.1411	29.0632	23.2058	25.8572	30.3738	44.515	39.5527	23.0469	29.5112	30.337	25.9323	24.9774	17.2376
IXRNA007_contig_11935	3.15817	3.64206	14.9101	13.8652	10.0145	14.5954	14.3605	15.723	13.2985	118.539	72.7488	43.1821	0	4.9798	1.76862	0	0	1.00541	0	0	3.68517	0	3.53621	0
IXRNA007_contig_119360	1.30011	4.00627	2.27947	2.46655	4.73514	7.68793	13.1908	15.7399	14.6193	34.6751	75.4907	36.6951	0	0	0	0	0	0	0	0	0	0	0	0
IXRNA007_contig_11938	0.531625	0.728412	3.46424	1.53247	1.87654	3.25209	16.8791	10.1548	7.0106	67.7744	64.6785	55.5048	0	1.65993	0	0	2.85353	0	11.2264	6.42838	6.93032	1.70271	6.30624	0
IXRNA007_contig_119414	54.71	30.9211	34.6354	27.6794	37.6372	31.8705	52.618	41.4654	48.1937	251.392	213.492	186.222	1.33064	2.15791	1.76862	4.35077	0	3.46866	0	15.6852	4.96245	3.40542	5.8819	6.40316
IXRNA007_contig_11942	32.7607	21.8524	41.5847	30.6495	81.8297	40.9763	31.231	13.929	36.5481	84.4617	72.0195	59.8705	12.5291	16.5993	13.1585	0.543846	4.99367	7.03786	26.7296	7.91185	3.98463	17.0271	15.3825	3.19098
IXRNA007_contig_11943	20.5281	19.5797	12.4713	12.4714	21.3425	7.3172	32.4348	45.595	52.3303	237.628	211.003	157.695	13.1219	19.9192	6.82685	11.6709	2.85353	4.02163	41.5794	29.9463	33.3071	25.4555	35.3268	15.9549
IXRNA007_contig_11944	42.6616	12.2883	34.6424	117.986	132.684	66.993	21.8566	33.8408	22.7014	109.028	93.3619	65.134	0	1.65993	0	0	6.42044	0	2.96996	7.91185	1.83342	0	3.97234	1.06013
IXRNA007_contig_119452	64.9108	58.4551	57.2084	78.3314	100.927	110.558	49.5274	69.2218	58.8259	163.665	259.677	113.192	55.149	36.0205	31.0038	17.0768	27.6863	12.0448	12.949	35.1682	40.0969	16.5163	23.174	24.6585
IXRNA007_contig_1195	16.3172	17.4819	21.8663	5.5461	7.50616	7.15459	15.3594	30.4644	9.96767	87.3284	103.075	61.6133	33.5031	3.31986	12.3803	8.15769	14.2391	18.0973	5.93992	9.88981	9.77823	5.10814	4.71495	6.36075
IXRNA007_contig_11953	174.136	212.085	154.366	148.993	148.316	106.174	118.008	95.8866	118.773	290.338	315.274	273.695	98.0324	111.979	106.877	83.3172	94.7157	122.077	137.123	53.5236	65.4408	50.4854	52.1002	67.265
IXRNA007_contig_11965	20.0017	19.6671	9.0763	5.10825	12.9919	12.3579	17.4938	25.387	38.3008	70.5841	101.121	67.0264	2.6481	8.29966	10.6117	14.6838	7.8472	17.0919	11.8798	17.8017	22.7283	23.838	9.4299	8.48101
IXRNA007_contig_119671	188.027	150.767	123.84	112.841	136.831	98.3431	78.8971	83.6416	110.633	280.761	277.392	261.46	148.966	122.536	232.856	96.6578	127.645	170.879	106.859	74.5692	38.8012	61.0422	65.8207	51.7447
IXRNA007_contig_119672	12.6327	11.6546	12.4713	10.2165	28.1481	13.6588	13.6604	24.1515	17.9252	50.2992	60.3809	39.6085	0	1.65993	0	0	0	0	0	0	0	0	0	0
IXRNA007_contig_119710	19.2964	10.8825	36.617	45.2226	42.1534	56.5278	22.4713	27.0202	19.2044	49.7867	69.2873	43.8158	0	2.07491	4.82832	2.51801	0	1.29698	0	0.0395592	2.7868	0	2.72288	0
IXRNA007_contig_119748	0	0	0.692847	0	5.62962	0.650417	18.7915	20.555	4.04521	45.724	70.7263	46.2188	0	0	0	0	0	0	0	1.97796	6.23362	0	2.47535	2.36408
IXRNA007_contig_119759	27.376	24.1979	48.4993	84.8553	87.5719	58.5701	21.9761	15.9176	24.0719	44.6134	35.9757	72.8621	0	0	0	0	0	0	0	0	0	0	0	0
IXRNA007_contig_11978	198.012	180.705	133.505	151.387	171.422	126.246	147.276	166.581	186.096	355.996	473.732	494.033	154.565	173.878	187.173	70.7326	115.561	97.3838	167.446	158.87	145.335	249.532	93.7686	63.9256
IXRNA007_contig_11983	26.6128	33.8639	46.8434	43.7047	49.8597	40.8982	28.5416	41.0677	51.8236	187.49	166.47	191.846	57.7971	20.4836	55.2869	13.1121	35.5549	33.9627	37.3621	26.4849	56.7504	16.4482	42.7882	20.259
IXRNA007_contig_119856	53.1888	22.4642	39.4923	31.9849	58.7983	25.2752	35.0047	27.9088	54.7475	92.1029	107.081	100.553	0	0	0	0	0	0	0	1.97796	0.611139	0	1.17874	1.06013
IXRNA007_contig_11990	184.842	191.784	141.902	120.861	151.587	115.469	123.848	79.3512	148.253	296.746	342.722	446.987	0	0	0	0	0	0	0	0	0.26279	0	0	0
IXRNA007_contig_119980	16.9751	8.01254	22.4552	36.5167	53.4689	25.002	18.0146	18.5833	17.6511	101.624	107.373	59.5712	5.25668	13.2629	0	1.02787	6.39903	7.0278	8.90988	1.95818	7.33367	5.10814	3.91341	2.12025
IXRNA007_contig_12000	43.9617	89.7186	53.0444	43.7339	169.658	66.0109	107.763	75.7801	104.843	839.814	1520.31	1188.01	72.2628	85.5197	74.441	61.6558	60.0596	96.4086	87.2871	126.906	48.17	37.4426	93.1438	56.5047
IXRNA007_contig_12001	12.1063	5.8273	12.4713	19.7032	28.7736	18.8621	16.0424	14.386	24.0055	68.287	70.3277	65.0548	6.38969	1.65993	4.93444	10.8769	22.8282	13.1206	2.96996	17.8017	6.67364	6.81085	8.25116	7.42088
IXRNA007_contig_120013	27.3813	24.9991	25.8086	36.3415	25.1894	17.3531	35.4486	33.7478	32.4282	199.46	247.153	198.606	27.7589	17.9107	25.3266	10.3004	16.4934	15.5939	37.0057	28.0673	27.2263	26.0515	28.1482	27.9661
IXRNA007_contig_120034	25.1653	23.4913	21.506	22.0312	23.0502	19.4865	12.5761	10.0532	6.53713	52.9571	69.404	66.3223	28.3781	6.68952	14.6972	21.5309	17.5706	13.5831	9.02868	3.85703	3.71573	4.61435	1.13159	5.24762
IXRNA007_contig_12008	24.3126	25.1594	19.3789	17.7183	23.3066	25.0151	29.7625	54.9374	32.694	93.28	125.166	103.475	22.4496	9.26242	9.63895	5.73214	22.6784	3.33795	27.5612	25.3575	13.5245	27.005	17.7636	5.62927
IXRNA007_contig_120080	72.622	38.6131	61.8921	97.5457	111.479	53.0611	25.5193	39.7306	69.3833	181.709	202.281	120.516	18.0361	28.252	22.992	16.8157	21.7296	34.1839	26.7296	17.8017	30.5997	20.2793	4.75031	6.56218
IXRNA007_contig_120109	357.899	422.843	414.842	415.505	343.476	335.537	4032.31	6080.67	4162.72	10273.2	11172	10006.2	250.476	329.397	308.853	264.2	249.206	282.932	3065.77	3356.01	5946.5	5083.79	4144.91	3012.71
IXRNA007_contig_12013	28.7709	23.1927	46.1713	34.1158	48.0269	40.2543	19.5514	19.438	49.0659	137.827	135.22	118.614	6.0735	3.31986	3.53723	0.560162	1.42676	4.66509	6.14782	0	1.21006	3.47353	2.40462	1.06013
IXRNA007_contig_12018	32.7607	41.3593	30.8178	21.2065	28.6861	31.877	23.3507	5.93209	14.9598	53.5456	47.5366	61.7453	20.2362	26.6087	31.8528	35.4098	15.6231	14.136	20.7897	2.05708	3.11681	8.51356	3.53621	4.2405
IXRNA007_contig_12019	19.4754	6.55571	10.3927	18.2437	19.3909	16.9109	19.466	18.6425	24.9192	208.895	184.779	164.305	14.4921	13.3459	12.3803	22.8415	2.17581	14.0757	17.8198	15.9424	18.267	23.855	6.14122	1.06013
IXRNA007_contig_12020	32.7081	4.39233	8.91694	35.8526	28.8299	16.2604	8.53773	14.386	10.7983	42.677	56.3944	75.5907	0	4.9798	12.3803	0	2.14015	1.00541	2.96996	13.5886	10.8844	3.40542	14.1448	6.36075
IXRNA007_contig_12021	98.9085	77.1025	76.8783	60.7006	66.1043	49.9195	143.272	113.641	121.298	311.164	242.817	249.032	25.9013	33.9124	0	9.15837	21.4157	8.42532	37.867	32.8144	47.8033	21.8628	40.5132	15.9549
IXRNA007_contig_12022	15.7435	10.8606	19.3097	20.7906	20.5419	21.5809	19.1587	19.4887	24.1716	63.8351	41.3818	41.5538	7.85208	11.0053	16.4127	0	7.69739	12.6279	26.6999	9.25686	9.39932	0	13.4848	1.00712
IXRNA007_contig_12029	48.3778	39.5455	30.5684	13.0333	18.8905	8.28632	29.7625	9.57935	27.3945	79.4973	80.6829	71.7178	21.3692	48.9846	21.7717	47.2385	45.849	33.5605	4.78163	22.9048	22.0682	20.9093	12.0467	10.8133
IXRNA007_contig_120326	3.37924	30.2073	14.2934	17.7913	17.7083	6.96597	33.596	28.2557	64.4078	110.575	110.737	112.409	10.4475	8.20006	13.3707	2.87151	5.27189	16.6697	18.8592	23.0433	7.77369	9.39897	14.2981	7.99335
IXRNA007_contig_120369	99.098	49.583	46.5316	73.0553	49.5782	57.4319	111.878	129.964	109.653	273.651	353.039	266.037	88.1646	18.2592	23.9117	40.7232	39.4286	40.0655	44.6088	43.7921	170.746	82.9051	62.7678	20.153
IXRNA007_contig_12040	7.89541	4.88036	6.23563	15.4707	34.9725	20.8069	17.9634	15.2406	24.0885	53.9253	72.9238	55.4519	0	0	0	0	0	0	0	0	0	0	0	0
IXRNA007_contig_12044	5.11096	5.36112	17.3281	25.1399	32.9458	23.4541	7.45344	16.2307	13.9298	67.1764	69.9679	78.4689	2.42413	1.69313	1.64481	0	0.913129	9.96359	0	11.9469	5.3108	0.681085	7.33175	6.10632
IXRNA007_contig_12050	33.4187	23.3019	15.7692	20.1484	23.413	32.3648	21.7371	25.4716	20.4337	51.22	79.4772	67.0969	13.7675	24.1852	19.4548	11.8722	12.8266	9.15927	20.7897	32.8342	11.575	19.1896	15.689	23.4182
IXRNA007_contig_12062	51.5676	41.5341	48.4785	83.7753	119.986	146.11	38.8979	52.8388	24.9192	104.595	122.395	94.5148	19.6434	3.12067	8.84308	18.6811	21.0448	28.9256	5.96962	3.95592	14.3618	6.87896	9.41811	1.16614
IXRNA007_contig_120651	0	5.44124	0	0.072975	0	0	35.9694	45.5527	56.2426	117.751	148.327	140.628	0	0	3.51954	0	0	0	40.0945	46.8579	27.3668	58.0114	15.0878	18.2978
IXRNA007_contig_120652	56.0311	61.9806	63.0491	78.813	76.3127	74.4598	52.9339	58.39	54.8222	147.177	172.781	219.995	37.2051	94.0185	30.0665	58.5885	34.6204	36.1947	50.4002	33.6253	51.3479	46.0073	34.7138	40.1364
IXRNA007_contig_120668	3.81612	4.59628	9.56129	6.85235	11.9661	11.5449	11.0905	15.4861	21.3724	69.9956	73.0891	49.7835	0	0	0	0	0	0	14.9389	9.88981	11.0005	10.2333	13.5673	11.6296
IXRNA007_contig_120669	46.7777	33.944	42.5547	37.1443	40.4832	40.9373	60.2593	62.342	69.8734	193.461	135.842	114.213	8.65573	6.54013	14.3081	8.27734	4.28029	12.0749	40.8072	11.7887	10.4321	11.0676	8.34546	11.6614
IXRNA007_contig_120706	14.8855	6.55571	12.589	11.8001	13.1546	13.275	20.5076	19.5987	32.4946	57.295	43.5112	62.5463	15.467	13.2795	7.07446	25.142	6.95547	16.9713	12.5629	16.8325	14.8324	16.0906	15.9012	10.262
IXRNA007_contig_120716	456.481	494.366	438.953	392.131	427.789	418.856	680.901	959.34	984.707	4158.23	4150.93	3260.65	472.574	371.725	559.625	445.524	269.066	277.231	738.956	895.028	884.96	830.958	750.054	612.731
IXRNA007_contig_120717	40.335	16.0105	77.9661	148.482	344.389	211.529	12.1833	21.2827	17.2358	154.723	273.61	96.3632	2.81937	0	1.76862	7.5649	7.18375	4.03169	9.02868	0	3.90518	0	0	0
IXRNA007_contig_120751	29.7236	17.6786	15.1526	46.5435	32.5893	33.1388	24.8106	25.4039	28.1421	50.1474	77.9604	68.3291	6.54779	8.16686	12.3272	10.7355	0.713382	10.8886	35.6395	13.4699	10.0349	22.1182	9.34739	6.19113
IXRNA007_contig_12076	91.7763	60.8079	93.5482	143.389	141.472	125.492	159.391	203.172	167.523	499.85	384.863	321.093	12.9243	26.6253	35.6199	37.7973	41.0908	20.3897	35.0752	72.6703	103.723	23.0888	131.948	36.3729
IXRNA007_contig_1210	279.566	96.4054	201.314	186.728	247.19	156.087	126.341	77.9126	75.4138	1122.83	1011.77	1072.77	15.164	0	29.8896	2.78993	0	2.11136	29.3135	0	0	0	0	0
IXRNA007_contig_12109	20.5281	24.766	11.0856	18.2437	31.9012	16.9109	14.5141	10.1548	14.9515	59.2694	46.6712	58.0925	3.95239	1.65993	1.76862	0	0.713382	5.02704	2.96996	9.88981	5.50025	5.10814	0	0
IXRNA007_contig_12110	9.2429	8.47144	18.5822	22.7025	40.5708	26.7972	18.7403	36.2526	19.3124	49.5588	60.2545	56.4994	11.8572	10.2086	7.07446	3.26308	14.1178	2.01082	14.8498	11.8678	15.2785	6.64058	9.87782	3.21218
IXRNA007_contig_12111	0.526361	0	1.38569	1.68572	0.625514	1.95125	0.862311	0	1.66128	70.4892	59.6517	36.968	0	0	0	0	0	0	0	0	0	0	0	0
IXRNA007_contig_121145	1.57908	2.18524	3.0416	8.01995	8.25053	3.92202	6.52282	24.3292	25.6003	71.2675	71.125	51.7816	0	0	0	8.7668	2.26142	0	5.93992	3.9757	5.51859	7.81545	1.62666	2.5019
IXRNA007_contig_12116	16.6383	10.6712	23.0025	30.4671	41.4903	38.2185	23.8117	23.2037	11.1887	96.5263	115.132	86.7339	7.82573	4.9798	13.4592	16.832	31.988	10.225	10.1276	0	9.8699	1.90704	9.22951	6.95442
IXRNA007_contig_1212	3.31607	4.93864	6.92847	5.98395	7.95653	4.81959	24.3496	43.7672	23.3161	77.1527	72.6029	52.5825	0	0	0.778191	4.27463	6.04234	0.331785	6.41511	2.11642	22.1905	0.715139	6.98991	7.82373
IXRNA007_contig_121252	150.25	109.968	106.144	93.5175	93.4142	102.903	59.0725	92.4932	115.633	222.213	244.139	248.064	194.484	137.808	162.801	123.306	135.971	133.267	74.249	71.1077	87.8513	80.0275	64.8306	73.1487
IXRNA007_contig_12128	2.60022	1.55152	0	0.72975	3.12757	3.9025	0.853773	1.69247	2.49192	49.8246	47.6241	52.8114	0	0	0	1.08769	2.79646	0.703786	2.96996	1.54281	0	0	0	1.06013
IXRNA007_contig_12135	10.0009	8.74095	3.49195	3.64875	7.50616	5.85376	29.0283	25.387	22.4273	65.0501	70.1235	113.606	0	0	0	0.543846	0	4.97677	15.8596	6.46793	16.9347	12.6171	4.14916	14.6403
IXRNA007_contig_121376	26.8286	36.0783	29.8201	52.4179	62.5326	37.6852	41.8946	42.0239	23.7812	131.856	77.0172	145.575	34.781	39.274	44.3392	10.5615	55.9648	32.1127	5.79142	33.6649	25.6067	25.6088	20.9108	17.6829
IXRNA007_contig_12140	5.37941	3.05205	19.4552	11.9898	17.9898	17.0084	11.6711	27.3756	19.8606	37.7505	67.1774	52.5121	5.33572	9.37861	0	3.98095	19.8177	17.0919	8.67228	36.3549	9.32599	21.0285	18.0465	8.04635
IXRNA007_contig_12143	35.2767	210.038	76.234	16.7551	16.2508	14.5108	696.781	455.747	986.509	1148.79	1031.4	768.863	3.95239	8.33286	16.6427	8.81575	3.55264	9.66197	326.696	428.486	297.998	99.4214	65.0781	129.505
IXRNA007_contig_121448	56.168	33.0335	51.2014	66.2321	72.6472	76.32	55.3672	77.4472	74.9984	229.835	193.647	227.45	41.3947	15.1054	6.24321	21.9605	18.07	23.6975	14.3152	9.05906	31.5837	9.99492	21.4766	2.24747
IXRNA007_contig_121461	12.6327	20.3955	18.014	30.9633	28.7736	19.3889	87.1531	81.3653	81.2116	231.961	308.769	249.595	7.90478	11.5697	7.07446	10.8769	12.1275	12.9094	107.661	55.4423	62.4096	108.429	61.5537	48.3629
IXRNA007_contig_12148	86.7232	74.1815	37.7671	31.4011	23.7883	31.7989	9.37443	8.46233	23.341	51.3624	44.3571	45.1449	52.2506	50.9433	83.0542	36.6661	19.2756	36.5064	23.8191	7.91185	3.66684	10.2674	8.25116	5.31123
IXRNA007_contig_12164	0	0	0.692847	9.48675	3.76559	3.15452	3.41509	4.23116	8.3064	76.4788	82.647	52.785	0	0	0	0	0.713382	0	0	0	0	0	0	0
IXRNA007_contig_12169	41.4457	47.7329	29.9864	44.6169	51.6549	44.1178	27.5598	41.0254	22.6931	102.298	78.8646	82.4826	5.23033	0	0	0	0	0	3.26696	0	4.773	1.75379	3.57157	0
IXRNA007_contig_121777	233.257	38.0304	245.441	423.766	857.148	616.232	88.7838	93.0771	159.599	405.887	477.33	358.334	79.8514	907.9	120.496	349.954	287.086	282.922	67.5072	111.359	132.568	144.714	66.4808	88.2661
IXRNA007_contig_1218	76.2592	51.1491	31.1573	53.425	47.3952	59.5652	79.8961	83.2016	70.7622	192.996	390.706	201.317	71.1035	34.3772	54.1196	28.5682	45.3568	34.0532	35.7583	39.4801	60.4234	34.0372	50.2024	43.974
IXRNA007_contig_12182	43.0511	40.8639	18.9909	22.7463	24.2261	21.4443	23.1885	25.0908	44.622	78.7189	122.483	94.7964	7.73351	18.0601	23.5403	7.16245	11.3998	13.3619	11.8798	23.0037	17.723	16.0566	23.3744	9.04287
IXRNA007_contig_12187	21.1702	12.3757	17.6884	10.18	21.0548	12.9953	14.5056	12.6343	27.4111	45.4962	61.1685	40.7528	1.27794	4.9798	3.48417	0.543846	1.42676	0.874705	6.56361	5.93389	4.47965	3.32029	1.10801	2.12025
IXRNA007_contig_121874	169.42	52.5914	49.8989	49.3311	26.1027	33.2103	19.9868	17.8047	45.3446	54.6656	114.238	73.1262	24.9396	44.2538	60.8227	17.9632	11.3356	19.515	6.08842	8.64369	2.27344	1.68569	1.80347	11.1101
IXRNA007_contig_12189	164.488	78.654	115.193	202.673	59.1236	97.9464	32.0933	16.3831	16.9617	61.3292	50.2882	40.9112	182.917	51.4911	140.021	168.282	161.082	108.162	27.1751	0	4.96245	15.4777	5.91726	1.83402
IXRNA007_contig_121896	15.854	0	29.8825	28.3143	23.2191	36.651	26.5523	29.0173	0	55.7667	41.8583	57.4412	0	0	4.38617	0	0	0	0	0.118678	0	0	0	0
IXRNA007_contig_121923	27.5392	37.2874	50.5501	44.6315	50.0411	31.2851	69.2324	77.0579	57.364	160.94	197.264	149.43	33.121	11.5199	17.1202	0.881031	29.163	12.1554	71.279	15.9819	22.4533	17.3506	16.6909	12.8275
IXRNA007_contig_121970	24.5916	10.9262	13.8639	17.514	13.0107	17.8475	36.5415	55.6483	53.3354	163.257	157.856	92.9744	2.85889	4.9798	8.84308	0	1.42676	0.995354	11.7313	7.91185	1.48507	15.3755	3.67766	1.55838
IXRNA007_contig_121971	7.36905	5.8273	2.7991	5.838	1.76395	3.25209	3.42363	1.69247	3.32256	157.656	141.443	117.989	2.63493	0	3.53723	1.08769	0	3.01622	2.96996	0	0	0	0	1.50538
IXRNA007_contig_1220	23.1599	22.5808	16.5036	13.1355	15.0123	16.9109	22.1981	28.7719	38.2094	75.9377	84.6013	47.6271	10.5397	21.5791	7.07446	1.63154	13.5543	8.04326	23.7597	15.8237	45.8843	28.9461	23.4097	20.1848
IXRNA007_contig_122077	68.7217	65.4624	58.0745	61.1968	46.7884	52.1114	40.7847	68.4941	81.2199	163.722	165.372	164.974	63.1196	68.8374	91.4374	32.8266	37.8306	64.5271	31.9568	56.0357	63.9313	71.6161	40.1832	38.0797
IXRNA007_contig_12208	52.5203	49.2553	23.4321	17.8059	9.5641	10.966	15.7948	13.362	14.2953	65.2779	44.8044	46.6148	120.1	105.87	173.059	101.911	172.738	98.6406	22.9578	13.1732	4.93801	4.93787	7.85039	11.725
IXRNA007_contig_1221	223.014	249.656	239.296	312.413	277.303	273.006	222.152	260.784	229.489	439.271	675.099	496.533	333.199	260.626	249.905	230.868	180.486	186.986	158.061	164.171	196.903	137.954	185.91	163.27
IXRNA007_contig_12217	11.7221	10.0667	21.2773	18.7619	14.1491	23.7532	7.79495	7.413	32.0793	54.9789	61.8102	39.767	13.2668	23.3386	15.2101	12.503	11.2215	5.25828	5.96962	33.5858	6.52697	25.762	10.9269	5.94731
IXRNA007_contig_1222	44.088	31.5038	58.0745	40.5157	43.4732	75.6566	84.6857	110.569	79.1267	291.439	248.777	228.893	40.2485	71.8252	70.0725	39.1624	24.5189	85.9322	98.8699	80.3448	53.5541	62.0639	81.4036	55.1371
IXRNA007_contig_122277	0	18.2686	9.40887	1.40112	10.2709	4.17568	123.831	257.246	179.975	653.017	820.101	618.421	1.21207	4.9798	6.54388	0.358938	0	0	101.691	54.5917	131.481	153.806	78.6454	40.5604
IXRNA007_contig_1223	3.68453	3.64206	7.06011	9.48675	11.0403	5.44399	17.6219	16.5523	6.64512	101.177	97.2609	93.9778	6.58731	0	3.53723	2.62678	11.4284	2.01082	0	7.91185	17.1302	5.10814	8.27474	8.48101
IXRNA007_contig_122352	45.3513	37.6079	51.8596	75.2518	118.479	78.9282	38.8381	44.8419	63.1286	134.789	117.816	99.4702	19.0637	8.29966	10.6117	9.78379	19.2613	4.02163	17.1367	13.8457	8.06093	11.9871	8.25116	0
IXRNA007_contig_122415	17.2278	14.7795	20.6191	12.092	24.2074	16.0003	15.7521	13.599	15.7074	55.1023	61.0032	48.2696	7.41732	8.88063	5.3589	6.97755	4.86526	7.82207	5.79142	8.03052	21.0965	8.88816	6.80131	11.46
IXRNA007_contig_122424	15.2645	13.8398	9.00702	13.1355	13.1858	20.8199	4.26886	2.53024	20.766	90.176	85.5639	110.851	6.35017	9.8102	1.76862	0.549285	1.42676	5.02704	2.96996	1.97796	2.95791	1.70271	3.51264	1.06013
IXRNA007_contig_122427	106.646	41.7089	79.331	121.401	62.7203	64.4043	38.7186	42.1593	67.1406	171.638	197.73	116.475	47.4155	21.5791	53.0585	32.0869	19.9533	24.7632	20.7897	21.7576	33.6127	15.3244	18.8598	9.54113
IXRNA007_contig_122435	28.1024	17.5547	21.3051	35.8088	25.9463	24.6118	26.2279	29.2289	27.8597	77.6558	82.7053	70.5472	12.9638	13.1799	14.5557	22.7001	34.3493	22.119	26.4623	22.3114	25.0139	36.6253	10.9976	13.6544
IXRNA007_contig_12249	57.4576	31.8535	55.6079	49.8784	59.8742	49.3342	46.9063	57.3407	63.9759	135.739	109.843	116.546	25.9277	16.5993	21.2234	17.0931	16.4078	14.0757	44.5494	5.93389	37.964	27.1923	15.3236	16.962
IXRNA007_contig_12250	9.86927	12.6744	14.5983	14.7409	6.82435	9.09284	133.282	178.462	96.0635	281.9	358.309	294.115	2.63493	4.34902	3.51954	0	0	1.00541	74.0114	81.0766	105.36	32.8113	86.4722	16.1881
IXRNA007_contig_122514	34.9977	23.8555	18.2219	27.3218	25.4209	26.8883	20.6869	10.8741	28.358	74.4474	63.2881	56.3673	9.72287	5.07939	1.80399	5.99318	4.30883	11.0293	15.2359	21.6389	6.03195	13.6558	3.68945	1.06013
IXRNA007_contig_122566	16.0487	14.5464	13.9955	15.5656	6.32394	13.7628	11.9614	23.0429	10.0258	70.5176	167.345	108.052	0.0526985	0	0	0	0	0	23.3439	0	19.037	3.21813	17.9522	3.13797
IXRNA007_contig_122586	38.5454	37.9867	20.0164	38.2389	26.3967	33.9648	20.9687	31.4291	58.6764	68.5528	108.948	101.486	34.4253	33.1488	38.1137	34.8388	43.0526	23.0138	17.8792	75.2021	14.7712	46.1605	14.3452	39.5427
IXRNA007_contig_122621	3.45293	8.74095	3.19403	11.749	5.52954	4.55292	26.8597	14.3775	4.73465	95.3208	96.6289	82.1041	0.895875	0	0	0	0.649177	1.00541	18.8889	0	11.5811	16.4823	9.91318	3.19098
IXRNA007_contig_122625	2.07913	2.91365	6.92847	2.18925	2.50205	0	78.3934	69.9411	50.5444	300.618	289.916	219.255	1.31746	0	0	0	0	0	11.8798	0	7.21144	3.32029	0	0.890506
IXRNA007_contig_122733	45.3407	41.9711	46.0536	66.0643	90.5494	96.3138	41.0579	41.8208	53.2108	152.132	165.187	103.554	11.8308	4.764	4.61609	9.92519	2.88206	7.12834	0	13.9249	6.38641	10.1652	2.36926	4.80237
IXRNA007_contig_122797	17.7963	13.1114	9.69986	13.8652	16.0507	16.2604	18.783	24.5915	25.8827	67.3378	60.2837	44.6608	9.22224	3.31986	1.76862	2.71923	4.9152	1.00541	0	5.53829	26.279	1.70271	12.9661	6.36075
IXRNA007_contig_12280	71.6588	40.0627	91.5667	99.5744	112.536	93.5365	51.0215	74.7816	78.8609	178.852	191.391	183.916	79.1268	71.4767	110.45	68.3995	67.0721	76.5115	44.3415	55.4027	78.507	64.7371	38.9101	43.4652
IXRNA007_contig_122800	7.06376	6.59942	0.692847	2.919	9.33266	14.3092	6.09594	10.3579	5.33271	44.7178	89.5115	68.9629	0	0	1.89242	1.06594	0	0	2.91056	0	3.08014	0	2.6168	0
IXRNA007_contig_12281	58.9787	49.9691	50.4185	76.7186	56.978	78.9542	40.4005	47.1436	46.6986	149.967	141.268	128.411	2.71397	1.69313	8.91382	1.65329	2.73225	4.15233	17.9089	0	5.55526	5.14219	5.89369	3.20158
IXRNA007_contig_122841	49.7358	27.4102	54.6518	35.4367	68.3937	39.3958	35.7304	39.3583	35.9252	81.3198	101.967	80.6078	14.4921	19.0062	7.05677	3.26308	20.6809	14.0757	17.8198	15.8237	14.2701	11.3571	2.47535	5.0462
IXRNA007_contig_12285	15.3329	13.1624	13.1641	10.2895	12.5916	16.9304	21.3443	21.1558	22.9007	127.262	117.874	90.6947	19.6565	18.2592	7.07446	8.70154	20.3456	8.9984	5.93992	5.93389	5.50025	1.68569	2.4282	2.12025
IXRNA007_contig_12286	21.8124	8.96676	17.0302	12.9093	36.0984	23.7532	19.0135	25.7085	44.2731	203.209	128.433	123.922	3.06969	9.44501	14.9802	3.58395	2.55391	4.6852	19.275	7.39758	19.4403	17.555	8.81695	2.73512
IXRNA007_contig_122887	8.30597	11.0792	6.71369	15.6385	14.9748	14.1466	8.59749	4.23963	3.93723	60.1901	65.1841	56.2793	0	0	0	0	0	0	0	0	0	0	0	0
IXRNA007_contig_1229	2.10544	8.01254	2.77139	7.2975	3.75308	4.50739	95.3152	85.4356	79.9906	201.833	200.045	172.218	0	0	0	3.26308	7.13382	3.01622	68.7249	43.3767	51.4457	50.7919	59.9859	30.2454
IXRNA007_contig_122917	242.184	262.731	195.951	109.433	101.546	105.368	46.8294	34.6955	83.1055	148.202	181.532	124.265	146.423	117.324	246.969	163.176	129.814	158.251	65.3391	53.405	11.6116	37.4597	42.4345	34.9841
IXRNA007_contig_12295	14.317	17.3144	6.50584	29.19	26.4592	17.7239	69.6337	73.9607	42.155	144.956	158.828	121.493	19.3272	18.1763	8.66621	6.03669	7.13382	9.58154	45.2325	43.258	73.9356	42.2443	9.46526	9.54113
IXRNA007_contig_12296	0.526361	0.772117	3.46424	2.919	0.625514	0	33.2971	31.793	35.7175	74.9885	159.46	100.35	0	0	0	0.543846	0	3.01622	3.14816	1.54281	0.629474	0	0	0
IXRNA007_contig_12297	9.76926	21.6339	18.8385	19.3384	18.4276	23.2719	17.0242	27.9595	26.8878	180.893	229.486	173.195	14.6238	12.7317	11.1246	17.9143	0.820389	3.70996	17.5525	24.7839	25.1117	28.1969	16.9856	6.16993
IXRNA007_contig_1230	16.5751	9.55677	14.0994	5.18122	8.6446	7.21963	14.3519	4.47657	23.831	55.6813	66.944	52.7674	3.95239	9.95959	1.76862	9.29977	9.35243	7.07807	15.2359	12.3029	8.21371	10.4036	3.55979	4.30411
IXRNA007_contig_12306	8.68495	6.98548	10.0948	7.73535	12.5791	8.16274	8.86216	18.9302	20.7992	61.2532	72.6613	59.4128	7.74668	4.29922	4.03244	7.66823	7.13382	13.1206	3.38575	19.839	16.4396	19.7855	13.8148	5.71408
IXRNA007_contig_12307	19.0332	20.3373	11.5498	15.9523	18.2775	13.0799	30.4626	31.4968	33.9316	187.87	207.774	133.199	2.5954	3.33646	19.1187	3.23588	23.5345	1.00541	35.5504	25.9706	11.8622	7.18545	24.8596	12.3505
IXRNA007_contig_123075	50.3043	30.1927	41.1343	44.5804	60.3245	34.1989	17.9207	15.8415	28.1919	63.8351	49.3256	61.9918	25.5983	74.5973	52.9523	25.4411	56.029	25.3866	8.90988	7.85251	16.0119	10.1652	8.55763	11.8522
IXRNA007_contig_12308	38.6349	21.9981	46.9543	39.9538	45.1558	43.0316	52.1399	51.9333	47.7036	165.231	147.948	121.827	26.3361	20.384	15.4754	20.2148	19.3398	26.0702	37.8076	65.4705	38.9296	34.531	33.7119	34.5177
IXRNA007_contig_12309	10.8904	15.202	7.60054	3.64145	5.02287	0.650417	35.7902	11.3988	26.0738	102.943	91.038	60.4602	9.20906	11.1879	11.0185	11.2631	15.138	3.47871	7.217	13.3512	12.4	1.95812	16.4787	5.51265
IXRNA007_contig_123099	10.5272	7.28412	10.3927	22.2574	33.784	31.7729	32.4434	13.4551	22.4273	154.941	246.366	250.335	0	9.95959	7.05677	16.0435	1.42676	2.01082	11.8798	13.8457	1.91287	1.70271	6.82489	6.36075
IXRNA007_contig_12315	18.3437	0.728412	9.69986	86.1324	109.409	29.2688	19.3038	6.76986	46.5158	592.02	801.559	737.027	0	0	0	0	0	0	0	0	0	0	0	0
IXRNA007_contig_12320	5.26887	4.37047	1.38569	5.10825	6.25514	8.45543	22.5908	11.8473	16.6128	39.8673	64.8536	75.8723	0	0	1.76862	2.17538	0.713382	1.00541	2.96996	0	23.8161	8.51356	12.9661	2.12025
IXRNA007_contig_123232	42.4721	21.9106	22.0464	16.2807	30.0997	21.6914	12.337	16.4338	24.8444	90.3374	97.504	97.5162	27.1134	56.8029	47.4873	17.4683	14.553	20.8019	26.8187	11.6898	11.1044	9.50113	25.5314	7.46329
IXRNA007_contig_123245	23.0283	22.3914	10.4066	15.3612	10.4148	12.3579	12.7383	24.5238	33.9482	53.1564	101.228	72.1667	8.7216	6.60653	13.353	12.5085	5.00794	4.02163	17.7604	29.6892	11.1533	19.5301	17.7754	19.2413
IXRNA007_contig_12325	51.1833	33.6381	43.2406	39.4868	67.4867	27.6167	29.0283	7.38761	31.6058	172.464	177.73	157.211	14.413	31.1901	40.3775	12.9707	33.6502	17.0919	29.6996	16.3577	3.65461	9.6033	19.8971	13.7922
IXRNA007_contig_12326	10.1588	7.08745	8.52895	9.82243	22.7312	7.74647	79.4777	93.9826	38.7909	406.4	376.394	460.946	1.96302	7.46969	3.23657	0	7.26936	0	72.2888	45.7898	52.8208	39.6051	86.9437	30.3832
IXRNA007_contig_12327	150.318	128.426	138.369	165.719	173.874	153.577	134.563	181.271	219.239	386.475	434.567	383.27	146.12	105.24	91.5258	132.671	99.1601	87.943	108.433	207.923	199.293	145.105	122.035	91.4358
IXRNA007_contig_12328	25.8548	9.69517	20.3212	21.0825	26.6782	28.0265	14.0873	10.8064	37.2791	71.296	46.3406	48.5072	21.0662	15.5702	58.2936	30.2596	19.3826	15.1716	19.0374	20.4521	19.1592	13.4685	15.6418	16.3153
IXRNA007_contig_1233	24.2126	18.9387	24.2497	21.1627	13.1358	21.4638	22.1896	5.73746	21.6465	51.2674	70.4833	58.9023	7.9443	9.95959	12.3803	16.3099	14.289	19.3541	14.8498	11.8678	6.11139	8.51356	2.35747	8.48101
IXRNA007_contig_123303	27.3602	29.559	47.564	33.3204	50.0661	43.604	17.528	26.1317	19.9769	73.783	48.9562	50.3821	49.1677	48.2542	76.9701	36.0624	40.3917	54.5534	15.2062	19.4038	21.7993	10.1311	10.9505	13.0926
IXRNA007_contig_123309	9.46923	13.1041	12.4713	9.47945	20.667	14.1921	9.3915	6.76986	9.13704	54.0771	52.0481	52.0632	1.37016	3.31986	0.831249	9.21819	7.03394	5.02704	8.82078	3.95592	3.0557	3.40542	3.55979	3.74224
IXRNA007_contig_123332	8.42177	11.6546	20.7854	14.595	19.5911	22.1142	10.2453	20.318	20.766	64.5565	58.339	53.6916	1.96302	11.6195	3.53723	11.4045	10.7007	6.03245	8.90988	13.8457	17.9247	3.40542	11.7166	10.6013
IXRNA007_contig_123364	50.5306	43.6319	30.5961	42.9677	33.2773	48.8138	46.0781	72.8691	44.8296	122.412	157.583	150.468	51.4337	54.0806	61.1587	28.3398	28.414	33.1885	32.7884	57.4598	67.1887	41.3248	55.3299	37.7299
IXRNA007_contig_123427	5.64259	0	3.64438	3.99173	8.8948	4.8261	5.01165	5.27203	6.76141	61.0634	51.6592	62.1062	1.38334	0	0	2.87151	0	4.95666	0	7.99097	0	1.87298	2.18066	3.90126
IXRNA007_contig_12346	17.8963	8.01254	6.23563	20.433	20.5231	11.7075	11.9528	9.30856	19.9353	59.668	77.7854	64.2538	2.63493	1.65993	1.76862	4.35077	0.720516	4.95666	5.93992	7.91185	6.72253	8.51356	2.35747	2.12025
IXRNA007_contig_1235	28.8288	21.022	36.9149	41.3111	56.0147	51.435	19.6965	27.6887	21.2976	93.7925	67.3524	64.7027	2.67445	3.33646	0	0	0	0	0	2.09664	0.629474	0	0	1.06013
IXRNA007_contig_123575	3.52135	0	0	2.16006	6.23637	6.51068	15.4191	12.7273	6.70326	50.2138	86.6626	76.9902	0	0	0	0.445954	0	0	0	3.95592	8.55595	1.70271	8.80517	1.06013
IXRNA007_contig_123587	10.0009	15.7556	17.3212	12.4057	20.1353	18.8621	12.8066	10.7302	20.0599	57.9879	104.534	58.8231	0	1.65993	0	0	0	0	0	0	0	0	0	0
IXRNA007_contig_123593	25.2653	8.01982	29.7924	33.5831	49.4156	28.2867	31.675	38.0466	37.3456	137.295	149.659	142.503	23.688	18.2592	5.30585	16.3154	22.0078	12.1152	26.7593	23.7355	40.9463	40.8651	14.3688	25.443
IXRNA007_contig_123651	71.1114	70.8527	109.144	74.4856	91.0685	71.7996	59.7043	63.899	56.7742	115.473	155.172	109.936	20.2362	12.0511	21.0819	33.0169	19.1828	18.5498	14.4934	12.8172	9.46044	7.52599	15.2175	12.4671
IXRNA007_contig_12368	14.2065	5.09889	11.0856	19.7032	10.0082	20.1629	20.6272	15.1814	34.0562	132.084	65.1452	65.0988	23.7143	29.8788	10.6117	40.9462	13.5543	26.0702	8.90988	27.7112	10.4077	13.7068	1.1198	5.30063
IXRNA007_contig_123699	31.5974	22.0782	22.476	23.279	35.0976	25.2752	25.5961	17.737	21.9953	64.0534	106.537	49.2114	29.0105	15.0058	31.782	22.4391	9.65205	4.45396	31.6598	13.1139	10.1449	18.3552	17.3864	18.0857
IXRNA007_contig_12373	1.57908	1.0999	0.748275	0	0.988312	0	4.18349	3.62188	42.1383	287.624	234.62	113.289	0	1.65993	0	0	0	0	0	8.08986	8.34205	7.11734	2.59322	3.26519
IXRNA007_contig_123734	0	12.3102	5.16864	8.92484	15.7692	9.59366	54.4109	59.2194	57.7793	161.69	173.928	127.319	2.56905	0	1.76862	2.52888	5.00081	0	53.9939	40.3306	35.7272	34.3267	26.5923	44.9493
IXRNA007_contig_12376	6.84269	5.09889	12.5059	18.2365	31.2757	23.0313	36.7037	31.3275	8.3064	90.1665	141.871	94.2067	0	0	0	0	0.713382	0	0	3.95592	5.50025	1.70271	4.40848	0
IXRNA007_contig_123827	6.86375	5.4121	2.05083	1.97032	3.91572	5.61961	23.2738	25.3193	32.1374	45.0311	67.5274	74.6841	3.17509	10.9555	0	0	0.413761	7.79191	0	9.88981	16.733	10.1141	9.4299	6.92262
IXRNA007_contig_123886	22.1019	18.1957	28.1781	20.8125	23.1565	20.6703	12.8237	13.5651	26.2233	47.3377	59.2724	36.4927	0	0	0	0	0	0	0	0	0	0	0	0
IXRNA007_contig_123949	18.8121	2.86995	6.21484	5.72124	9.02616	5.41798	3.73952	0.846233	7.18503	82.4304	76.0352	63.4265	0	0	0	0	0	0	0	0	1.22228	0	0	0
IXRNA007_contig_124120	6.31633	3.58379	8.40424	2.18925	1.3949	3.86998	14.5483	8.12383	21.5219	62.1455	54.829	50.2588	3.28048	6.63973	1.76862	3.26308	1.74779	0	2.96996	26.6036	11.8439	6.19787	2.40462	6.36075
IXRNA007_contig_124186	56.9259	23.7462	38.356	43.1939	75.0491	75.4679	38.3173	40.6276	28.4411	74.1437	116.386	75.7139	0	7.3203	2.90053	2.43643	0	1.98065	11.8798	30.4013	21.0965	24.3999	7.76788	9.71075
IXRNA007_contig_12419	5.26361	15.5298	10.7391	15.3393	13.2171	11.4343	110.162	200.972	207.294	1282.46	1219.87	470.056	3.95239	1.65993	1.76862	2.71923	3.56691	1.00541	39.055	35.5835	40.213	42.6019	35.48	31.0299
IXRNA007_contig_12423	12.3747	26.2083	32.5915	31.3647	28.6735	9.06032	218.421	217.059	173.944	712.495	780.79	673.97	10.5265	4.9798	8.84308	4.89462	1.42676	5.02704	237.626	125.68	218.299	211.102	171.247	83.5803
IXRNA007_contig_12425	44.2248	47.3031	47.751	41.6249	38.1751	54.3554	29.5918	34.2386	32.1458	96.0232	81.908	99.4438	66.2289	24.899	93.4006	34.0448	42.6674	41.2217	12.2065	30.5397	36.3078	18.7128	28.1954	31.7932
IXRNA007_contig_124295	4.76357	4.98234	4.43422	3.64145	2.84609	4.43585	53.3693	69.2472	94.5019	137.855	170.535	149.861	2.67445	0	1.7863	0.592792	2.81072	5.83137	21.7698	20.8675	35.0794	13.9963	40.7136	13.135
IXRNA007_contig_12434	12.7379	7.91784	11.3488	12.829	9.8018	11.8116	26.7999	38.4867	23.3161	70.4797	119.187	77.3511	15.1113	22.4423	6.91529	1.35962	16.6931	5.31861	5.96962	24.0322	21.7993	11.953	8.88768	12.8805
IXRNA007_contig_12437	8.94814	5.8273	21.4783	8.02725	11.2592	9.10584	36.7122	48.2522	20.766	101.519	94.3731	95.8703	6.58731	1.65993	7.07446	8.15769	0.713382	7.03786	41.5794	37.3835	23.2233	8.51356	23.5394	30.7118
IXRNA007_contig_124370	1.61066	1.0562	0	5.88908	0	0	1.90391	0	0	0	0	0	64.6874	55.3587	39.1925	63.2439	61.4222	82.735	22.839	42.8624	57.3188	90.5332	116.99	84.333
IXRNA007_contig_1244	16.3488	19.5943	15.0625	11.946	5.54205	10.3677	9.40858	15.2237	13.2902	10.337	11.7164	9.96375	30.4334	38.527	27.3605	51.6273	40.2918	32.1127	19.9581	25.7135	19.9415	50.0768	95.631	60.4272
IXRNA007_contig_124430	4.43196	9.91369	0.921487	0	3.62798	3.24558	46.061	29.7705	53.4932	21.0822	13.311	24.0732	0	12.9973	3.55492	0.543846	4.99367	6.03245	66.5865	39.4603	45.921	58.5222	66.8698	83.7287
IXRNA007_contig_1245	60.9315	109.779	64.4487	40.1654	46.313	30.6672	76.6432	48.8445	60.9772	16.3076	14.0111	37.6281	97.7162	138.007	127.446	105.06	149.696	143.512	156.725	173.269	91.5731	98.9446	147.755	224.354
IXRNA007_contig_12450	29.1235	31.8535	8.89616	22.0312	8.29431	24.2411	29.5064	62.7143	65.6039	10.8781	14.1278	8.11535	84.0673	38.4938	34.8417	43.0019	125.748	109.258	290.135	155.547	218.818	208.497	1653.86	322.225
IXRNA007_contig_124559	79.0752	81.6696	112.879	92.2039	120.793	109.244	90.7731	65.5576	83.3796	36.8488	23.1898	37.6809	100.707	147.734	124.564	165.15	139.987	146.317	209.382	142.473	133.937	156.241	151.208	188.755
IXRNA007_contig_12458	2.96341	47.3177	0	0	1.52	0	94.4529	94.0672	52.4715	33.9536	42.0722	45.8843	0	0	10.5586	0	0	0	127.055	129.992	265.357	200.018	379.506	356.404
IXRNA007_contig_12462	12.8432	10.5984	5.328	32.8096	21.6052	15.2458	60.3276	50.7909	69.6408	24.2051	44.5321	46.606	22.5286	14.1758	14.8564	11.3664	9.10988	16.7501	44.7276	45.6514	103.93	158.931	246.615	201.678
IXRNA007_contig_12463	36.7453	49.7724	61.9752	11.1725	49.2342	53.1716	150.563	201.911	150.869	75.4251	48.0616	66.3135	46.0717	167.072	84.133	104.386	83.6939	61.0182	418.527	315.307	504.428	870.699	811.254	369.994
IXRNA007_contig_12469	0.626369	2.76068	0.720561	0	0	0	83.6014	134.187	37.628	23.3508	22.0035	10.5359	0	0	0	0	0	1.78963	43.4505	104.654	122.931	99.0978	119.1	66.0246
IXRNA007_contig_1247	184.484	293.055	297.259	254.114	190.869	204.433	233.524	206.963	187.417	135.482	105.73	74.8161	1024.51	762.423	1045.48	633.907	798.196	768.474	680.418	690.111	620.245	495.557	876.12	786.9
IXRNA007_contig_124703	0.96324	0	0	0	0	0	0	0	0	0	0	0	19.7619	1.65993	8.84308	3.80692	7.85433	6.0425	14.8498	3.9757	10.1082	54.4527	76.7004	61.4767
IXRNA007_contig_124744	19.8754	48.0461	11.529	57.1102	12.6667	19.1678	272.874	384.384	97.5171	12.5582	14.8376	65.8382	163.853	34.7756	84.0092	138.871	104.047	95.4132	313.271	540.142	633.165	290.653	804.323	730.193
IXRNA007_contig_12475	43.5353	29.355	69.2639	53.965	63.1268	61.6856	56.9466	81.7715	55.0216	54.8365	65.6703	49.0442	29.0501	36.4853	32.7371	5.8681	31.5029	19.4546	159.338	97.4344	159.165	393.361	272.866	238.846
IXRNA007_contig_12476	41.8141	88.9537	59.0583	14.595	29.3241	34.1534	51.6362	70.8043	62.082	16.1368	14.5848	22.3656	34.3858	47.9554	26.5292	39.6899	47.0047	79.4272	35.6395	97.1773	55.8948	48.8338	73.4471	66.7879
IXRNA007_contig_12489	202.475	302.102	149.662	45.0475	35.3791	63.032	53.7023	44.4526	86.1373	36.621	16.2863	14.2239	2477.73	3540.17	4854.44	1327.85	1570.27	2331.62	214.877	204.066	113.947	157.262	205.56	426.69
IXRNA007_contig_12490	3.16869	10.0594	2.42497	3.64875	3.75308	1.94475	108.002	174.104	45.627	21.984	20.4284	7.45521	19.7619	7.05471	17.7215	5.98231	7.85433	8.04326	141.162	78.98	268.321	101.754	312.684	167.903
IXRNA007_contig_12500	11.5799	5.8273	13.1641	5.838	5.00411	4.70902	4.91773	7.61609	2.49192	0.949221	0.972317	2.64057	6.58731	0	3.53723	0	0	1.00541	0	11.8875	32.0237	63.2047	78.94	72.7246
IXRNA007_contig_12501	0	21.3935	0	0	0	2.32199	66.0137	76.0086	86.4031	15.9184	19.7478	15.0336	0	0	8.43629	0	0	3.18714	32.9665	111.438	107.848	79.8572	125.229	84.4602
IXRNA007_contig_12512	1.26853	43.6028	0.803703	0	0	0	116.284	93.2971	31.4065	5.57193	8.18691	35.3748	0	0	8.93151	0	0	0	318.261	187.432	381.852	315.955	784.568	771.199
IXRNA007_contig_125120	420.957	437.973	216.037	230.17	242.549	259.523	360.676	359.75	249.582	82.8195	101.452	99.1798	683.197	335.173	397.885	350.9	520.754	521.887	394.559	272.741	488.85	295.369	449.028	561.686
IXRNA007_contig_12514	49.6674	82.4344	78.0977	45.2883	69.0192	67.5198	95.9299	79.4443	59.1415	12.7955	10.2288	15.641	94.2908	83.1294	153.268	111.505	65.7667	185.156	106.562	175.406	57.9543	101.669	94.8058	165.963
IXRNA007_contig_125146	46.4671	99.6832	75.9153	55.658	100.457	74.9736	69.1812	35.6856	74.1429	23.9204	18.8338	22.0223	60.6165	82.067	109.3	110.123	136.52	109.951	107.513	120.735	31.3698	82.5305	76.3822	173.288
IXRNA007_contig_12519	86.8759	105.307	127.318	140.192	145.107	151.612	125.231	85.9434	60.8776	43.6832	44.7071	37.9978	101.418	124.13	139.827	144.598	168.643	166.093	142.469	89.0478	75.2129	93.0021	90.7863	152.764
IXRNA007_contig_12521	25.9443	108.191	40.1782	24.5561	6.25514	9.1969	114.115	73.1737	80.3976	17.0575	15.5376	26.3793	10.5397	31.9205	26.6884	7.65735	12.848	14.0757	217.668	178.491	162.905	96.697	245.661	296.189
IXRNA007_contig_12523	36.6084	68.7039	67.5803	51.9947	33.4963	32.768	78.1031	62.1473	37.4203	0	2.06131	9.7349	152.22	191.623	162.394	129.811	192.677	186.543	303.352	215.163	90.632	106.062	153.825	409.919
IXRNA007_contig_12529	47.0567	54.529	67.6565	45.5437	33.4837	53.1456	62.8548	66.1162	41.5486	10.9255	3.49062	15.3769	26.5073	55.5911	38.5558	69.3132	48.3102	44.62	34.0357	122.357	41.1908	53.1416	65.9739	141.251
IXRNA007_contig_125296	55.5574	44.6153	45.0628	71.0047	89.2545	93.8943	63.6402	73.9607	46.8148	34.7225	23.8801	33.632	78.8897	105.621	42.6767	84.4919	88.8089	51.1149	37.8967	72.7099	96.0711	70.1517	77.3841	89.8775
IXRNA007_contig_125329	1.57908	7.74302	3.46424	2.94089	0.625514	2.60167	88.8948	172.657	169.002	81.1774	69.3554	46.9669	3.95239	4.9798	3.53723	1.08769	3.56691	4.10206	72.1403	165.417	201.719	248.324	180.076	162.379
IXRNA007_contig_12534	21.4282	44.6808	37.6355	22.8704	23.5944	29.2818	24.2898	11.7119	36.3156	23.0281	33.0782	10.7823	42.9361	24.069	35.5315	52.6552	45.3211	64.0847	26.492	33.8034	33.4293	52.6138	86.9908	81.6191
IXRNA007_contig_125379	4.72146	63.2189	3.63745	0	2.45201	1.29433	122.311	102.902	192.833	2.30661	11.3469	51.5439	0	0	18.2875	2.34942	0	9.42067	495.508	259.687	120.529	109.842	531.363	391.356
IXRNA007_contig_125386	533.467	890.645	790.068	777.578	712.391	796.852	759.465	591.347	661.447	295.379	280.805	346.108	845.811	1070.84	1254.27	1497.28	1064.25	1412.62	1096.24	924.875	475.185	780.83	1499.5	2067.28
IXRNA007_contig_12541	5.78997	5.74717	1.38569	2.18925	7.68131	1.27482	5.21655	8.12383	9.98429	10.4699	1.94463	7.84249	49.3258	66.3973	51.2898	212.818	74.1275	104.422	29.6996	69.4265	34.511	107.288	98.8371	109.458
IXRNA007_contig_125411	225.756	398.143	208.138	249.02	234.505	241.467	280.738	187.754	194.91	76.8584	56.1513	71.621	262.992	296.48	407.701	287.58	354.793	454.334	355.593	316.731	121.77	229.372	268.823	319.055
IXRNA007_contig_12542	34.245	45.0159	19.5591	24.308	13.2234	16.4295	16.1192	21.2404	29.4129	26.5972	26.2623	13.2821	84.6997	72.705	103.853	102.357	78.6361	105.568	56.3698	73.8966	48.7139	109.008	133.492	165.782
IXRNA007_contig_12543	60.1262	129.322	25.1296	41.2455	22.581	33.4575	43.329	35.6941	39.7212	38.1207	14.9153	31.8629	213.495	129.475	170.689	215.434	150.923	230.671	105.701	90.3731	69.9877	126.716	257.212	297.259
IXRNA007_contig_12544	437.216	374.244	305.989	153.182	70.5267	98.135	82.5769	36.2949	100.723	19.0699	10.2093	25.992	1518.51	1524.6	2649.9	1349.47	1098.57	1340.97	167.446	58.3103	27.4279	65.0096	82.6648	244.391
IXRNA007_contig_125448	50.9149	76.2211	74.0169	56.5775	45.6062	69.2695	40.725	74.2146	35.269	17.684	11.4636	9.7701	168.965	121.872	180.823	127.755	227.362	281.293	155.418	79.0789	153.329	155.968	312.872	173.892
IXRNA007_contig_125593	2.40021	42.9399	13.8569	3.72902	5.69217	10.4912	473.084	570.979	266.494	159.384	157	203.949	4.26858	4.34902	6.10172	7.08632	1.4981	0	836.133	866.723	1508.38	1021.66	2096.02	1011.53
IXRNA007_contig_1256	5.43204	0	0.852202	2.49574	1.45119	2.9594	2.62108	3.99422	4.37747	2.04083	5.57138	1.96282	531.385	122.52	249.056	490.065	331.694	417.083	110.69	58.1916	124.104	203.338	463.538	513.896
IXRNA007_contig_12564	7.35326	50.967	4.24023	1.98492	3.5967	0	41.3994	55.6229	44.921	0	26.3887	10.6503	255.799	205.168	374.009	75.3281	64.2543	184.834	788.999	1165.26	1421.09	1395.24	1907.74	889
IXRNA007_contig_125700	21.2334	88.3637	49.2268	22.1114	11.6721	10.6994	124.053	100.177	55.9436	8.41959	9.43148	16.3011	11.8572	34.842	18.3759	1.04418	13.9181	6.50499	107.928	127.618	98.699	50.6216	162.925	248.398
IXRNA007_contig_125709	7.35853	14.8669	4.15708	2.25493	2.43325	9.84082	70.6582	55.2844	50.6275	30.5839	19.4852	37.276	5.26985	4.9798	10.6117	5.98231	5.72132	16.0865	46.9551	91.0851	117.51	103.269	89.6312	93.5561
IXRNA007_contig_125815	64.2897	93.8559	49.1367	54.1693	53.6441	56.6514	42.6972	34.4163	57.9039	9.46374	17.9781	20.5524	32.5809	86.665	55.5699	102.961	52.5691	53.3168	70.6553	56.6488	14.0073	49.8554	75.4628	115.999
IXRNA007_contig_125871	4.21615	12.7764	4.06009	4.19606	10.321	4.77406	19.0818	22.4759	6.94415	17.3138	10.2968	13.4053	65.6755	63.8908	68.1624	80.9569	46.7836	58.8566	19.0374	22.8257	46.7216	98.0251	108.939	84.8631
IXRNA007_contig_12588	43.8827	243.603	127.193	103.157	71.6714	83.1299	139.011	172.995	69.7654	37.9024	51.3383	49.3522	881.896	675.808	739.989	693.409	698.729	417.073	562.867	883.397	784.996	227.312	594.638	1671.17
IXRNA007_contig_12597	34.4872	15.2967	49.885	29.1754	18.7654	26.6736	103.426	111.83	51.6492	9.49221	23.2189	32.4262	87.5586	12.2835	100.811	31.5431	41.3761	33.1885	364.919	174.535	291.073	323.549	357.558	205.474
IXRNA007_contig_126015	48.6989	77.372	59.3008	102.96	38.932	86.1478	51.252	36.2695	71.4931	17.0575	27.1471	30.1729	103.605	396.159	288.284	354.082	297.102	386.167	224.024	141.108	174.266	167.377	252.627	289.383
IXRNA007_contig_12603	0	3.81688	1.88454	0	0	0.689442	0	0	0	0	0	0	56.4665	20.6993	36.1328	28.4703	7.12668	17.8661	5.43503	37.3835	44.3137	146.45	106.994	86.22
IXRNA007_contig_126048	1124.72	1773.71	1453.84	1409.19	1626	1581.37	1809.46	1301.18	1771.06	504.824	578.986	687.111	1129.45	1448.74	1486.06	1855.39	1646.66	1890.74	1961.54	1923.19	1043.81	1396.99	1490.05	2291.74
IXRNA007_contig_126051	400.513	419.216	338.65	192.858	229.213	272.128	306.308	391.374	351.543	183.807	130.378	156.295	331.21	206.612	263.17	213.933	197.757	156.562	318.409	210.653	555.599	526.734	444.113	486.81
IXRNA007_contig_126129	2.05807	209.295	20.8339	2.43736	15.1124	6.51068	669.947	990.431	794.05	272.199	301.982	401.146	2.29239	8.29966	16.2182	1.63154	0	17.102	910.887	1273.02	1208.22	1580.47	1176.49	1002.64
IXRNA007_contig_126160	35.4504	97.6218	20.6053	29.2338	27.5289	40.8267	72.4597	34.1201	62.0072	21.367	13.9916	13.7046	86.8208	81.7184	93.5597	134.471	139.081	54.3825	53.8751	157.268	42.9325	46.3649	201.953	111.356
IXRNA007_contig_12621	135.633	176.531	277.645	343.245	251.763	338.575	291.273	195.353	109.428	146.247	195.757	192.031	223.191	335.024	244.741	325.062	312.675	398.292	256.07	205.451	193.713	334.276	595.015	589.663
IXRNA007_contig_126217	0	2.18524	0.692847	0	1.57629	3.90901	48.5626	53.8712	22.0701	30.3656	21.7021	21.7319	44.7806	36.5185	56.6134	68.9379	81.6893	69.1419	62.3691	32.7748	67.4637	184.846	223.901	135.76
IXRNA007_contig_126241	681.148	700.478	1062.65	987.753	451.064	450.063	2333.11	2713.39	1692.3	1081.73	728.285	733.471	1334.3	928.499	1423.4	2549.58	2694.54	2269.46	2509.08	2024.15	3428.16	3977.59	3436.61	3718.01
IXRNA007_contig_12627	32.9818	37.1199	32.0234	36.5459	21.893	38.5828	34.9364	53.338	39.0401	10.4414	27.011	23.6067	21.0794	13.0139	30.0665	10.3331	2.14015	8.04326	70.8038	31.2122	73.6912	58.6074	58.0174	82.87
IXRNA007_contig_12630	120.479	158.75	91.1441	34.3712	19.7537	40.0462	148.667	156.858	133.176	39.3357	57.4542	25.1734	196.341	148.68	182.698	110.613	59.5888	76.1094	196.314	182.605	107.457	155.304	230.054	340.322
IXRNA007_contig_12634	0.863232	0.786685	1.38569	2.919	2.35819	1.15124	4.525	4.59504	3.29764	4.42337	4.7838	1.67236	1.31746	0	0	0.543846	0.713382	0	44.6979	27.6915	75.2863	151.269	189.6	119.847
IXRNA007_contig_12636	7.21641	128.361	5.51506	0.72975	4.85399	4.80658	380.629	248.539	221.631	2.85716	19.8061	53.2163	0	20.0354	35.9029	0	0	20.2791	692.476	555.253	201.114	181.969	635.469	663.618
IXRNA007_contig_12642	393.765	191.332	362.089	396.035	507.217	330.425	67.2175	56.2406	37.819	19.0034	17.0642	40.0574	276.68	237.354	328.909	360.554	486.612	310.802	131.153	56.6686	43.2198	111	160.544	93.9059
IXRNA007_contig_126436	1.07904	20.8982	0.692847	3.25468	0	1.2488	90.7902	126.571	57.6547	17.0385	23.1606	19.9363	3.88651	0	7.07446	0.543846	0	3.97136	78.7039	210.772	202.183	154.385	250.222	241.115
IXRNA007_contig_12644	674.758	1112.17	975.938	753.262	861.482	851.774	756.87	580.304	763.325	396.262	281.651	382.918	1150.99	1271.87	1439.39	1714.89	1549.24	1632.87	1005.69	1024.7	597.737	817.949	1648.11	1598.79
IXRNA007_contig_126511	70.6797	89.0557	97.3866	87.0446	78.1204	73.8354	86.3762	75.0693	45.0705	11.3907	7.77854	18.5896	99.3762	113.689	108.681	61.4709	105.459	101.214	59.3992	113.812	82.8705	32.7942	117.438	107.454
IXRNA007_contig_126559	45.4302	89.7331	82.5043	57.5116	56.3025	66.2515	70.7436	61.8342	57.9454	13.2796	20.4478	8.84591	113.658	98.268	111.723	105.115	130.791	114.546	115.828	55.6598	33.0076	20.0409	126.396	177.974
IXRNA007_contig_126576	116.026	141.989	134.329	163.106	189.199	271.556	230.647	150.35	122.661	16.0798	56.2972	65.6093	95.6741	217.833	212.641	277.242	209.221	236.693	313.687	200.19	106.907	157.484	143.806	346.142
IXRNA007_contig_126578	37.9032	61.9005	47.4323	47.2659	24.395	38.4527	56.4515	50.994	49.963	3.79688	3.88927	13.8102	68.5476	79.6767	68.9406	112.261	53.0114	81.4783	77.2189	120.853	49.6673	35.808	71.7615	157.026
IXRNA007_contig_12658	0.536888	4.03541	0	3.88957	0	1.90572	43.5424	80.5698	33.3336	14.1624	8.71196	20.0243	1.33064	0	0	0	0	0	30.8282	36.2956	104.114	68.4831	117.308	78.1207
IXRNA007_contig_1266	132.617	181.622	117.008	123.313	110.716	141.232	145.517	82.5585	126.623	29.4259	21.391	32.3734	210.649	144.198	155.656	162.605	225.1	165.943	287.967	98.8783	73.4345	102.299	162.748	207.88
IXRNA007_contig_12676	5.8005	31.868	12.4713	6.02044	1.38239	0.650417	78.3934	16.6539	37.9935	0.949221	3.88927	0.88019	20.0518	11.0219	31.446	24.5111	11.3642	25.1553	146.894	21.9752	0	10.2163	40.1124	123.006
IXRNA007_contig_126797	232.867	351.481	237.543	76.2078	72.7035	83.6567	120.194	106.414	136.898	43.3889	17.5698	27.4179	214.694	303.452	161.651	163.54	169.756	247.23	152.3	237.257	89.2141	94.0919	169.385	223.75
IXRNA007_contig_126907	148.376	212.259	94.6014	36.4875	21.6615	14.7515	360.079	155.377	317.728	1.89844	0.972317	5.28114	439.743	252.293	398.84	699.761	553.427	1086.44	766.428	118.678	112.224	346.979	125.488	563.891
IXRNA007_contig_126915	136.522	179.24	111.077	123.51	128.055	97.8098	122.636	56.3083	150.678	32.3495	29.5487	31.8981	104.699	211.027	209.899	219.866	181.627	206.883	193.909	190.497	62.6846	156.667	199.466	318.07
IXRNA007_contig_127105	8.42177	13.1114	4.84993	10.2165	11.2592	5.85376	65.6978	75.3147	38.2094	6.64455	16.5294	13.2028	0	4.9798	0	0	1.4125	3.01622	78.1693	27.6717	107.127	92.6446	101.831	54.236
IXRNA007_contig_12713	257.533	318.127	440.007	455.036	482.384	581.87	301.339	223.541	316.349	62.3164	87.9364	124.987	273.874	571.05	526.358	630.834	410.822	554.05	409.884	429.139	176.693	213.163	414.456	570.358
IXRNA007_contig_12717	36.1978	112.824	84.6244	71.7198	97.6865	82.3624	142.614	104.586	66.4512	5.91365	14.4972	46.4652	122.155	172.251	205.159	253.367	189.474	226.86	161.417	147.516	88.8169	100.937	223.229	457.815
IXRNA007_contig_1272	16.4119	38.6059	35.3352	16.0545	28.1481	12.1953	78.3934	68.5364	47.3465	18.9844	24.3079	22.8849	14.4921	34.427	40.4305	13.9007	29.962	18.0973	40.4508	82.125	76.3985	70.0155	63.5929	82.5202
IXRNA007_contig_12725	85.7863	94.9996	109.338	150.598	122.551	142.65	89.6376	97.1306	81.9343	12.4158	15.3432	20.2796	413.051	350.196	263.93	490.13	365.958	306.529	271.603	255.592	239.787	201.993	289.757	342.696
IXRNA007_contig_12735	4.1951	3.61293	2.77139	2.86062	2.47703	1.94475	8.46089	15.0968	2.63313	4.77458	12.7082	6.32856	5.28303	4.9798	7.07446	1.58259	5.65712	25.276	50.6378	39.5592	34.3888	135.4	130.651	109.977
IXRNA007_contig_12737	255.675	273.249	304.825	234.52	233.986	371.44	271.995	296.554	218.824	214.201	165.926	205.445	483.838	224.008	267.096	355.132	288.905	377.249	344.872	206.341	263.749	403.849	647.799	593.109
IXRNA007_contig_12738	36.8032	41.8546	80.3426	52.3669	58.6669	57.5684	56.0843	50.1224	57.1812	34.751	14.2056	19.5314	59.4966	38.8092	30.0134	41.1746	46.5482	63.0089	54.4097	50.438	91.4815	74.7831	82.3584	102.663
IXRNA007_contig_12739	57.1996	75.6821	40.9057	65.838	66.2982	55.4936	79.0167	43.7248	63.0372	32.5298	16.6947	40.6031	63.5412	63.2932	60.5574	89.2071	86.3549	67.7444	86.8119	65.6881	87.8391	86.617	58.9487	96.27
IXRNA007_contig_12742	1.2001	2.91365	1.38569	0	0	0.845543	53.301	11.6357	67.0908	0.939729	5.88252	4.43616	0	0	0	0	0	1.00541	5.93992	13.1139	165.105	47.1822	92.6841	53.6424
IXRNA007_contig_12757	81.7912	286.878	117.514	39.0635	94.9467	39.0446	223.287	128.991	273.538	11.3907	47.7408	73.4078	48.9437	240.292	234.076	50.9312	110.26	155.396	552.62	585.22	146.252	178.427	1134.12	686.654
IXRNA007_contig_127622	28.4024	52.7152	62.3493	65.1375	33.0709	53.6399	86.2225	67.5886	46.8315	17.9782	20.5256	28.4037	95.8322	93.1056	126.916	146.991	118.314	74.5108	140.063	90.5511	95.2766	106.232	133.798	153.05
IXRNA007_contig_127639	54.0204	46.8224	38.0096	58.4822	54.7262	62.7848	42.1081	33.0623	54.7308	18.282	17.035	29.8824	78.8765	97.2886	87.0336	120.886	126.882	126.541	88.7424	67.7254	46.251	63.1706	170.328	214.538
IXRNA007_contig_12768	9.73768	29.4643	17.8408	17.2367	11.2467	7.27817	97.6033	90.7246	81.1618	38.8231	25.64	34.7587	48.2323	62.9446	57.5507	47.9944	41.7542	53.7189	208.758	246.711	195.546	230.649	298.692	281.347
IXRNA007_contig_127689	3.40029	36.8431	4.02544	0.970567	0	0.813022	87.7252	79.9605	88.9698	27.9071	32.6699	34.0457	3.95239	3.31986	7.94108	0	2.11874	0	53.9048	172.894	124.96	140.491	121.622	101.147
IXRNA007_contig_127712	322.159	305.227	401.29	448.825	485.399	449.582	296.934	157.966	241.118	119.602	107.927	127.61	263.703	369.916	398.186	619.914	464.74	476.413	378.432	251.636	112.688	359.681	342.187	431.704
IXRNA007_contig_12772	3.15817	35.6194	4.7945	2.18925	3.75308	3.18705	141.752	137.682	86.7935	43.6357	51.0175	65.8206	2.63493	6.63973	3.53723	2.17538	0	1.00541	105.137	148.762	183.378	141.325	213.387	133.035
IXRNA007_contig_1278	12.8064	15.0781	9.86615	11.1506	5.87357	7.3302	56.5966	63.459	35.7507	15.1496	22.1397	12.9476	10.6187	6.75592	41.3149	22.6294	18.7334	7.52045	45.1434	69.9407	150.23	67.1039	129.873	140.976
IXRNA007_contig_12783	105.672	129.199	79.1924	52.0312	78.1204	60.6254	65.8856	34.3401	42.7696	15.9659	20.4284	21.8199	151.521	176.683	292.865	317.253	247.608	202.067	196.374	151.828	60.9917	113.997	99.4501	215.831
IXRNA007_contig_12785	79.1436	129.708	86.7722	47.3608	42.4223	50.8757	79.7936	67.1824	45.5606	19.7058	19.3199	25.8776	87.6508	102.335	71.063	84.0025	93.9024	109.891	66.7944	124.335	51.3846	96.1011	87.2973	108.345
IXRNA007_contig_1279	142.76	252.002	262.056	324.17	307.046	327.121	317.356	256.468	168.52	67.5086	59.9142	79.7364	380.72	391.329	466.225	666.391	376.423	444.843	415.379	242.162	172.158	243.862	386.814	695.686
IXRNA007_contig_12792	140.396	263.452	197.711	191.158	238.214	221.161	295.866	232.274	296.696	99.5733	65.0286	93.8722	216.143	330.824	309.702	493.709	330.859	282.942	399.578	352.413	193.957	337.699	393.451	562.238
IXRNA007_contig_12793	80.1016	94.1983	91.7399	110.55	72.5721	90.343	97.2106	62.5535	117.436	17.2379	19.8839	28.703	104.08	113.622	124.21	121.528	111.83	149.313	156.784	110.054	60.5089	88.3027	119.052	159.273
IXRNA007_contig_12794	287.467	350.082	275.594	222.99	371.136	312.259	244.35	168.036	258.811	97.7128	89.706	142.538	327.943	343.274	340.317	442.734	550.174	355.593	276.444	232.134	208.282	302.623	287.859	338.742
IXRNA007_contig_128027	87.4022	90.6218	145.422	165.077	176.307	265.513	78.6154	98.1461	43.4092	15.0641	13.6611	47.2662	119.731	124.063	181.389	203.137	141.178	139.46	75.14	81.7689	117.87	58.7606	103.717	154.715
IXRNA007_contig_128077	91.95	141.232	143.101	85.5121	48.4085	61.5555	68.8739	39.0621	55.1711	19.1553	28.0611	25.1646	810.661	853.553	1041.47	442.082	596.03	681.486	98.8699	100.935	138.68	139.078	132.608	91.7539
IXRNA007_contig_128107	25.5338	48.9857	28.767	15.945	13.2734	16.7352	122.491	204.323	89.9417	54.191	46.8365	51.5879	48.9174	28.0362	32.1357	53.3459	60.7873	66.9903	178.732	120.497	254.124	164.959	225.575	163.397
IXRNA007_contig_12812	68.2901	62.709	78.3818	104.237	89.5798	109.309	90.2182	54.3027	39.5218	17.7789	8.57584	17.5774	50.0899	43.6894	70.9745	74.2785	32.2449	82.0815	73.3283	50.2204	70.6172	94.4665	121.422	136.152
IXRNA007_contig_128121	181.695	161.606	125.447	230.236	104.417	190.247	132.377	157.188	101.056	19.8008	16.0724	17.5422	959.6	267.531	375.318	690.146	702.018	757.263	170.654	130.921	103.521	87.264	193.101	235.242
IXRNA007_contig_128122	41.0561	37.8774	49.885	67.5238	55.6707	70.2451	46.9917	65.3461	48.1771	18.0352	28.2166	17.6038	55.5442	57.5498	47.7526	102.325	76.0322	84.4543	59.3992	64.3035	56.2859	52.7841	84.8455	69.9789
IXRNA007_contig_12813	0	1.45682	0	0.61299	0.625514	0	0	0	0	0	0	0	6.57414	1.65993	13.2116	0.543846	0	4.02163	5.93992	5.93389	7.3459	110.676	56.379	64.9539
IXRNA007_contig_128262	63.6528	181.615	104.724	52.5639	57.4597	46.0821	109.283	104.704	111.106	43.9205	49.4812	22.8585	12.5159	70.2815	66.0047	3.81236	41.3191	23.3255	139.024	148.13	69.0588	88.3708	130.121	148.121
IXRNA007_contig_128268	26.0338	56.7433	42.1182	37.7865	17.4331	42.4983	50.475	98.0868	40.0701	8.70436	22.4702	11.6537	38.325	26.5423	55.8175	33.936	48.7454	53.6285	94.9199	115.651	148.195	111.851	201.588	168.274
IXRNA007_contig_128308	382.054	545.195	637.426	732.691	647.044	778.556	618.849	556.034	521.384	198.568	167.909	285.085	588.563	967.292	975.639	1341.11	994.797	1199.22	944.269	787.466	384.786	895.559	837.846	1231.44
IXRNA007_contig_128311	57.3839	48.9566	27.8247	24.1985	27.0034	33.438	265.762	367.18	138.667	36.2697	43.4237	91.9182	39.8532	60.2057	69.2943	84.9923	50.3148	48.8126	313.45	289.87	506.017	342.143	591.632	481.626
IXRNA007_contig_128386	35.8189	19.8201	20.4875	27.2124	10.0207	21.3857	23.53	38.6644	11.114	8.97963	28.4889	15.7554	67.9284	38.2946	68.9052	27.9972	40.0278	60.5758	37.0057	48.4403	53.2364	67.155	115.776	101.359
IXRNA007_contig_12844	59.9157	141.625	96.8462	66.3562	92.3759	111.189	156.377	123.203	70.3801	32.3684	18.1823	50.2764	211.097	182.543	315.698	296.538	127.125	213.941	170.684	226.002	152.51	76.2304	407.537	673.954
IXRNA007_contig_128464	472.919	878.495	663.852	645.413	616.982	687.277	902.925	833.691	749.021	282.801	293.834	348.898	1382.98	1115.19	1275.61	1256.33	1365.83	1300.04	867.525	873.349	791.652	897.074	980.12	1140.81
IXRNA007_contig_12850	87.7286	95.3856	88.3865	102.282	31.038	52.2415	92.1989	74.5023	58.3358	32.0932	17.6281	24.7685	607.456	342.145	1033.37	571.968	544.724	523.375	197.443	142.433	140.47	143.743	205.301	396.911
IXRNA007_contig_12856	26.6444	19.2519	38.2521	25.5923	38.4378	28.2802	43.0899	32.9861	18.8887	15.852	6.19366	16.7852	38.852	24.9654	21.0288	33.849	31.0392	51.8087	45.9453	83.5095	131.12	376.878	362.933	259.455
IXRNA007_contig_12866	159.519	176.997	191.558	230.783	252.107	227.835	158.853	165.955	128.359	71.8845	47.9838	97.7451	235.312	291.019	338.707	342.612	311.441	380.939	263.97	187.926	168.076	212.89	257.33	325.83
IXRNA007_contig_12867	60.1052	57.2751	94.7399	103.267	84.8634	120.334	67.6956	64.8976	39.7378	30.9256	30.8516	23.1754	78.5998	75.5435	74.8832	62.6728	89.3297	87.6615	76.9516	64.8574	138.246	68.7044	164.776	149.276
IXRNA007_contig_12872	7.36905	258.783	6.67905	0	0	0	759.038	692.472	666.796	9.60612	26.9526	91.5485	0	0	128.313	0	0	9.04867	1670.84	2059.51	764.56	569.489	2551.51	2021.73
IXRNA007_contig_128749	0	47.9004	3.46424	0	6.25514	0	65.5527	34.7463	85.2319	0	4.86159	19.9803	0	1.65993	17.6154	1.08769	0	14.679	125.748	105.959	10.4444	31.4321	82.1698	231.298
IXRNA007_contig_128767	0.531625	18.2103	0	0	3.13382	1.30083	72.0755	76.6602	53.7673	10.0048	15.5571	29.0375	0	0	0	1.63154	2.14015	0.703786	76.1498	70.1583	69.6943	42.5678	106.746	103.065
IXRNA007_contig_128787	63.5107	117.872	62.7997	25.1399	26.3717	10.166	56.1783	65.4053	86.8101	0	9.40231	24.6277	5.20398	89.1881	29.5712	44.7368	62.371	38.2156	100.414	94.8433	22.3799	66.3206	85.0341	135.166
IXRNA007_contig_12879	183.658	145.981	154.249	195.179	193.309	230.176	144.535	144.943	104.569	33.0899	23.5787	42.2579	78.6262	137.326	99.0778	146.474	132.339	274.507	128.243	163.716	135.777	95.7776	216.004	319.384
IXRNA007_contig_128839	0	0	0	0	0	0	0	0	0	0	0	0	76.3206	207.06	86.6268	89.7727	82.9663	115.431	14.8498	5.99322	11.6116	49.3957	150.926	67.8374
IXRNA007_contig_128857	256.548	325.666	243.647	269.489	383.033	308.721	218.779	130.963	240.005	47.3092	49.7729	123.262	313.767	554.251	669.474	790.714	547.884	745.58	518.347	315.386	172.134	319.854	385.93	499.934
IXRNA007_contig_128913	43.6353	25.8368	26.252	22.0822	40.0767	52.3196	28.7465	21.2743	30.3682	6.66353	4.59906	19.8747	92.2883	72.8046	97.0085	215.227	180.607	211.528	40.3617	35.0297	44.7232	78.9888	168.265	125.01
IXRNA007_contig_12900	58.9735	37.7245	44.2868	42.8144	47.9456	43.604	66.654	43.0394	65.6288	14.9502	30.7836	33.0951	51.526	34.6262	49.592	62.1235	46.5696	87.4102	75.6152	74.0549	35.8861	65.6906	63.6872	105.96
IXRNA007_contig_129001	4.21089	46.6621	11.7784	4.3785	3.12757	5.20334	161.167	129.355	173.878	83.5694	73.935	66.1286	5.26985	4.9798	14.1312	5.43846	0	3.01622	237.656	216.626	195.461	288.525	232.718	267.406
IXRNA007_contig_129073	190.032	290.389	153.75	153.736	123.939	88.5934	222.963	180.154	169.268	78.1968	41.6735	106.345	240.661	195.208	327.831	308.165	331.387	343.407	320.607	244.951	156.054	188.746	240.427	341.17
IXRNA007_contig_12911	311.811	398.682	244.762	161.713	129.156	138.155	352.719	207.742	217.553	51.1915	29.432	65.7942	606.599	421.291	405.968	846.671	453.982	675.926	594.229	461.755	227.821	606.881	531.493	782.648
IXRNA007_contig_12912	18.3858	29.3987	27.8594	19.966	6.39275	6.62775	97.5948	132.503	123.084	73.5741	40.5651	56.1913	23.5167	49.2004	24.849	33.4139	48.9451	37.0191	117.492	162.707	172.231	191.998	169.939	136.502
IXRNA007_contig_12919	191.727	217.344	201.376	166.668	186.685	198.507	207.305	184.97	160.48	100.959	79.9245	107.427	255.206	180.219	191.01	223.325	254.099	232.561	265.455	151.809	200.081	180.385	247.947	272.664
IXRNA007_contig_1292	0	0	0	0.737047	0.625514	0	17.7841	19.531	5.13335	4.74611	7.77854	8.20337	2.63493	0	0	0	0	0	17.8198	32.9133	18.3342	62.9322	167.345	104.751
IXRNA007_contig_12921	37.5506	196.919	109.366	96.9108	37.0867	108.093	118.128	174.976	71.5762	45.0405	44.6196	42.8212	96.2933	63.6252	36.3804	31.6682	131.048	57.3485	102.79	182.961	135.496	56.3087	213.033	215.481
IXRNA007_contig_12922	29.5341	49.9691	41.5639	45.7553	31.8699	30.2899	53.7535	87.9236	22.3442	9.84342	5.95058	10.1222	139.783	74.7965	102.969	107.682	63.4339	104.673	56.4886	72.5319	61.5173	64.4136	78.4921	101.857
IXRNA007_contig_12923	51.2886	52.7298	23.4252	11.7855	23.7633	9.17739	73.3903	66.8355	38.8573	16.9816	15.139	23.7563	98.1773	38.5768	38.9095	81.9794	49.9653	88.3653	133.737	72.6505	151.587	95.3349	170.634	188.024
IXRNA007_contig_1293	30.2026	18.2977	23.2173	18.251	34.0342	35.812	11.2442	25.3701	17.9169	9.42577	11.1525	7.04152	79.9832	55.4583	41.6155	70.8251	80.6977	52.9448	27.7691	26.6234	41.8386	72.6718	53.8447	69.258
IXRNA007_contig_12931	147.634	183.145	147.535	57.1102	87.4969	109.069	126.35	99.2969	80.5305	40.5317	23.3356	36.0966	94.1854	117.224	79.5877	86.4715	99.0602	140.455	148.528	110.449	88.9636	61.2976	125.477	186.614
IXRNA007_contig_129444	298.173	245.053	438.905	358.672	495.951	469.205	347.366	230.776	297.685	60.4749	53.1955	104.479	185.881	365.534	336.85	387.844	287.571	343.357	319.686	323.436	277.977	299.848	269.235	473.632
IXRNA007_contig_12947	44.7301	35.3499	41.266	35.1302	19.5536	40.1373	74.7222	92.891	48.4844	41.8796	42.9472	15.7378	69.7201	127.416	118.055	62.613	96.4278	132.804	115.591	114.781	136.223	119.854	139.386	108.08
IXRNA007_contig_12949	61.2947	112.307	35.9865	62.3206	29.887	41.4446	310.671	410.575	233.875	73.1944	91.0964	165.484	275.929	63.4924	126.244	221.541	216.005	179.465	691.614	652.787	704.24	731.536	1028.78	909.864
IXRNA007_contig_12958	47.5725	63.0805	68.4464	31.9776	39.3323	41.8609	80.7328	61.4026	89.9998	22.2592	20.0783	31.2203	32.7389	77.9836	34.4703	43.7796	44.9288	22.119	101.84	94.3686	76.8386	89.6819	80.2013	148.418
IXRNA007_contig_129595	24.0968	35.6194	57.2223	65.6483	51.4485	49.3862	65.749	68.621	34.3885	39.8863	24.8038	31.414	15.9018	28.3682	69.5066	33.3595	65.3101	50.2302	55.954	90.9071	81.6788	112.055	172.803	178.048
IXRNA007_contig_12963	0.526361	20.1916	2.77139	0.72975	0	0	47.1624	40.8646	44.4475	0	2.9364	14.1006	0	1.65993	4.96981	5.98231	0	0	62.3691	107.66	74.0029	73.2166	188.975	243.256
IXRNA007_contig_12964	106.13	112.656	119.191	71.0266	84.1754	109.719	90.5938	69.4926	87.4996	39.554	19.7575	54.7038	70.3262	91.2962	94.5679	130.414	69.1481	95.8053	125.629	58.0927	119.747	139.946	95.8785	186.455
IXRNA007_contig_12973	8.42177	15.2967	12.499	8.757	3.75308	6.50417	63.1963	175.999	82.4908	21.8321	8.73141	12.3227	7.90478	6.63973	3.53723	12.5085	13.5543	3.01622	92.0687	60.5058	245.702	124.332	185.569	114.494
IXRNA007_contig_129754	568.496	607.256	579.061	523.048	673.122	702.08	504.349	513.765	274.709	44.1578	56.4722	108.017	353.818	531.859	417.128	424.298	523.002	722.446	439.227	525.228	373.467	234.685	610.232	884.102
IXRNA007_contig_12981	117.615	304.003	90.1949	47.5578	70.0137	46.2707	266.804	291.4	349.118	46.7302	121.627	177.613	30.6178	43.8388	47.3989	8.15769	38.223	30.484	177.069	379.907	366.06	189.103	460.108	387.826
IXRNA007_contig_129884	1373.3	2340.8	1037.51	855.34	464.012	842.538	1033.87	1234.63	927.044	290.443	247.114	371.414	1872.83	2454.39	3783.63	2125.07	2103.31	2212.72	1048.93	1758.01	1055.32	693.021	1630.03	2047.64
IXRNA007_contig_13014	0	2.06869	2.20325	0.532717	0	0.643913	45.4036	77.2695	34.4217	14.9787	19.0769	19.285	0	0	0.353723	0	0	0	478.163	585.892	1650.75	1817.46	2679.92	1622.76
IXRNA007_contig_130203	121.605	190.327	190.145	39.3773	57.3971	47.4154	119.375	85.4695	112.984	15.1875	10.6955	37.989	107.821	147.435	81.3563	115.149	79.806	168.104	205.224	199.537	77.7064	88.541	163.809	304.797
IXRNA007_contig_130345	20.5281	54.5872	50.758	27.7451	18.1086	31.7534	56.1185	60.421	46.6902	8.5335	7.74937	3.52076	16.6	62.098	21.2234	33.7076	59.76	78.2207	80.1889	105.228	80.3343	34.2075	91.4229	161.69
IXRNA007_contig_13044	57.3628	50.9962	70.5942	62.7877	101.233	68.2483	66.3552	35.3471	39.0401	10.4414	25.2802	9.67328	42.2906	59.409	68.5869	63.4342	92.2902	76.8835	94.118	61.3168	41.1969	86.8383	58.5479	60.2575
IXRNA007_contig_13047	0	0	0	0	0	0	0	0	0	0	0	0	48.7461	43.1582	60.1329	46.2269	35.6691	62.3453	53.4593	41.5372	33.5577	117.589	91.9297	67.2332
IXRNA007_contig_13052	384.396	524.435	421.563	449.176	393.848	361.743	604.249	354.512	369.601	187.832	127.48	125.427	1340.98	1442.41	1479.31	1622.59	1506.18	1995.76	1087.18	1356.7	897.464	791.727	1330.25	2165.99
IXRNA007_contig_13055	0	0	0	0	0	0	0	0	0	0	0	0	25.0186	6.63973	21.2234	42.9367	24.9684	43.323	26.7296	13.8457	37.964	61.2976	79.8595	55.1371
IXRNA007_contig_1307	6.11631	51.914	11.5775	0	7.82518	3.25209	234.48	288.354	246.11	107.12	100.479	107.85	4.3608	9.21262	29.7127	5.4439	7.13382	25.0045	360.108	474.295	759.011	481.799	723.509	784.016
IXRNA007_contig_130701	0	1.64621	0.471136	0	0	0	47.8881	80.5275	25.2265	13.384	17.9004	10.3686	2.63493	0	0	0	2.14015	2.01082	44.8167	56.3719	102.262	59.1863	96.6918	85.0433
IXRNA007_contig_13080	96.7399	125.593	124.262	143.33	131.564	162.552	136.484	122.991	109.196	71.7611	52.9427	64.8788	174.999	233.752	295.005	355.235	215.263	303.704	272.85	236.485	171.473	217.487	244.364	267.321
IXRNA007_contig_13082	27.2813	111.054	94.5875	27.5189	21.7679	43.7861	158.093	189.361	104.694	69.1033	44.3085	52.0104	13.8729	18.2758	12.3449	14.3467	28.8135	22.1692	76.6547	120.201	365.351	218.628	309.76	203.608
IXRNA007_contig_13084	0	36.3041	0	0.620287	0.625514	0.650417	134.896	128.433	103.29	57.6272	61.8783	72.5628	1.31746	0	5.42965	3.26308	0.713382	3.01622	197.294	226.259	348.191	204.598	342.459	304.171
IXRNA007_contig_13085	0	0	0	0	0	0	0	0	0	0	0	0	18.4445	4.9798	1.76862	4.89462	10.7007	6.03245	8.90988	3.95592	3.66684	73.2166	97.6112	74.2088
IXRNA007_contig_1309	11.9589	6.55571	6.71369	12.413	5.63588	16.2604	8.63164	2.97874	1.88555	2.55341	3.442	3.11587	10.9876	11.6029	21.2941	2.94765	40.0635	25.4067	80.1889	51.427	115.524	271.276	385.082	281.803
IXRNA007_contig_13090	99.4822	89.857	115.366	89.4309	129.988	107.631	102.666	112.219	74.417	31.3433	42.2277	61.6309	34.2277	61.4341	61.9015	126.004	102.078	89.5215	121.768	90.9862	101.718	175.005	152.552	178.536
IXRNA007_contig_13091	39.0297	162.334	62.0029	93.4372	94.4526	134.064	46.0696	62.452	76.3856	9.31186	19.0185	19.6898	154.683	117.224	129.728	78.1888	98.6036	133.558	82.7134	120.399	55.7665	38.0556	135.272	132.526
IXRNA007_contig_130938	11.3483	7.78673	16.2819	26.9643	28.2795	21.3012	4.18349	6.23673	5.16658	4.11962	4.81297	3.48555	58.996	79.3779	39.1748	98.8984	62.4708	54.8651	8.88018	23.1422	22.1477	45.837	122.306	77.0711
IXRNA007_contig_131	100.798	147.088	91.3935	51.5933	47.9832	73.7118	103.085	142.793	96.8193	17.1524	21.1479	22.8409	262.623	166.74	155.992	227.148	197.164	237.417	123.699	202.444	98.4423	88.3367	162.583	176.871
IXRNA007_contig_13102	94.2818	168.292	137.135	76.2297	99.5192	103.995	45.6342	83.4724	55.9436	10.0807	10.6566	7.46401	93.9746	39.44	68.4454	48.9026	75.0264	133.106	62.7552	49.1128	95.2766	102.912	66.9876	113.094
IXRNA007_contig_131024	13.1643	53.1814	6.92154	6.56775	3.75308	16.9109	40.9811	38.0128	52.3469	18.1396	12.4651	13.2028	9.22224	11.6195	10.6117	3.80692	4.99367	18.027	49.925	55.3829	27.7641	54.4868	100.134	51.1087
IXRNA007_contig_13115	64.0844	48.1699	43.8226	51.2795	59.38	63.8385	110.325	70.7197	68.8268	50.4606	19.4172	32.2149	90.5624	54.4458	72.1595	82.6102	98.4538	70.6601	131.747	57.8949	88.823	57.9773	169.125	156.39
IXRNA007_contig_13116	44.2196	70.9474	45.7279	23.9285	43.3356	55.9164	94.9566	76.8295	97.2596	15.9374	11.1719	16.8556	23.6485	43.9218	27.8026	38.5043	36.0258	32.8266	134.302	139.525	101.749	72.8761	160.945	216.255
IXRNA007_contig_131174	110.304	73.5697	127.248	140.477	54.4134	76.9899	78.0946	64.0006	41.7729	20.2374	11.6873	11.6977	527.301	146.738	296.968	218.865	204.355	179.847	115.205	37.7395	42.847	63.1366	65.3492	105.09
IXRNA007_contig_131193	50.6464	42.2989	56.7719	65.641	44.2613	79.9948	90.4914	98.2138	50.669	45.5626	17.5892	38.7283	48.5485	53.1178	45.7894	39.7008	98.1185	68.0762	92.7221	75.3603	94.6105	112.958	100.452	91.139
IXRNA007_contig_13121	72.2957	167.054	140.828	62.3717	61.8758	54.2253	158.716	112.82	169.525	2.51544	22.4216	34.5738	69.1536	164.981	144.124	117.025	87.0254	99.8973	225.836	177.304	58.0277	101.55	170.127	255.363
IXRNA007_contig_131241	15.2276	56.7798	22.4968	8.08563	4.27851	14.5694	67.5847	63.8821	33.1508	6.06552	1.27374	5.45718	69.8123	85.9347	111.812	52.8183	78.151	68.408	91.0887	237.118	44.4237	77.2691	264.19	239.069
IXRNA007_contig_131285	78.2962	136.752	117.07	173.761	141.041	153.212	180.641	139.628	77.0169	24.1102	42.2861	51.2886	210.148	207.591	256.944	369.984	296.431	454.605	212.679	261.388	184.289	143.794	506.232	675.904
IXRNA007_contig_131353	93.5712	157.024	83.6128	99.713	108.558	107.911	124.77	105.779	111.613	33.3841	37.9106	37.9538	248.763	260.36	318.138	186.05	213.858	189.087	158.299	264.552	124.239	184.268	167.263	208.389
IXRNA007_contig_13139	33.2028	52.1033	41.9727	12.0628	52.9247	36.4949	143.588	218.819	232.612	80.5034	77.5617	89.2424	39.4712	66.2977	31.8351	51.3391	54.9304	101.436	139.885	245.386	211.13	310.864	155.758	157.238
IXRNA007_contig_131404	23.6757	71.0129	50.7026	33.9845	22.0681	26.1143	39.3419	63.5267	28.4992	14.1719	20.8756	10.2278	111.141	121.291	69.5596	56.7014	53.5892	61.2092	62.9334	70.811	56.4143	44.577	81.3564	137.223
IXRNA007_contig_13146	173.489	309.044	302.171	305.4	316.122	316.48	205.452	159.566	305.127	105.088	91.3006	89.4009	213.534	313.262	367.111	418.751	429.434	404.878	333.437	311.905	106.901	238.363	294.001	338.827
IXRNA007_contig_131465	91.4236	27.7161	54.8597	23.4907	13.3234	20.7743	58.0139	37.1073	15.6908	14.1529	8.75085	19.2145	41.4474	42.7764	143.435	29.694	53.5464	31.1777	44.9058	37.0868	52.7597	75.4131	153.2	131.54
IXRNA007_contig_131474	57.1838	118.207	57.0283	62.5907	51.3109	39.4218	72.2292	55.5298	51.2422	20.133	18.1434	15.3065	171.468	151.784	100.546	196.557	218.68	225.634	159.576	136.638	73.3306	83.6883	149.594	172.451
IXRNA007_contig_13153	13.159	74.8954	5.54278	3.64875	24.9517	4.55292	76.8139	56.6976	57.4969	4.74611	3.88927	7.04152	10.5397	3.31986	3.53723	5.43846	0	9.35029	47.5194	96.03	82.5466	22.1012	112.947	110.497
IXRNA007_contig_13156	6.31633	5.83458	11.0856	2.18925	6.25514	6.10742	68.336	98.0614	34.837	9.5017	4.79352	18.4576	1.31746	9.95959	5.30585	1.63154	4.99367	5.03709	77.5753	49.3304	100.612	124.877	151.527	104.465
IXRNA007_contig_13158	1.26853	2.22894	7.40654	2.6125	9.38271	7.1611	16.6998	14.6144	18.922	14.5136	11.4539	19.8483	0	0	6.2609	0	0	0	571.806	317.186	382.769	1045.43	1338.79	682.583
IXRNA007_contig_131589	676.437	859.068	551.707	231.44	342.55	341.827	370.734	394.285	482.444	90.138	91.6992	148.47	748.134	846.316	603.434	801.7	885.314	1174.3	522.297	590.224	279.254	333.868	938.911	800.904
IXRNA007_contig_13161	10.5272	298.27	45.3122	0	3.15259	4.55292	2802.13	4240.21	2523.78	837.65	1479.81	1424.68	5.26985	13.2795	56.6841	1.63154	4.99367	4.04174	2694.44	2740.62	4493.1	3943.09	3447.48	2622.68
IXRNA007_contig_131629	88.4549	150.271	116.648	42.486	39.1509	54.2448	48.5541	40.9238	76.992	9.96682	13.0485	14.2855	262.807	305.444	173.236	244.888	326.294	164.706	188.385	198.706	272.464	167.768	273.054	369.623
IXRNA007_contig_13172	87.1548	163.58	114.07	101.246	143.38	112.041	140.121	79.8082	124.513	39.2978	31.3767	53.5507	123.367	215.542	178.046	319.238	171.804	226.9	168.694	194.078	88.0835	153.908	152.823	310.638
IXRNA007_contig_131746	4.74251	12.383	4.15016	0.72975	0	0	41.408	41.3469	55.6778	5.71431	21.4007	12.2962	0	13.2795	0	0	0	0	67.1508	92.8653	132.666	139.231	107.465	65.3143
IXRNA007_contig_131876	532.046	400.044	572.902	419.263	1138.15	924.484	182.511	122.611	172.441	151.543	164.37	142.511	161.152	1049.16	327.654	570.081	200.831	383.865	189.335	361.255	168.699	525.219	540.616	649.974
IXRNA007_contig_132016	40.7088	82.7331	41.4392	13.6171	8.79472	7.792	50.2018	35.0171	59.1997	8.6569	24.6774	17.3573	126.411	248.01	157.814	70.7816	53.097	133.146	8.37529	64.6002	78.9531	93.5981	105.603	27.8495
IXRNA007_contig_13203	217.666	403.242	256.028	231.893	105.749	162.422	110.248	100.972	106.372	35.8236	40.1567	47.4422	300.105	274.055	254.964	382.259	369.667	399.439	94.4447	182.427	87.9063	84.0118	230.243	250.052
IXRNA007_contig_13205	31.2185	29.6318	14.7784	23.768	25.6836	32.0851	20.5759	22.7213	15.6077	13.4884	14.4584	17.0141	62.3423	92.6076	46.8683	79.5484	115.261	82.1217	74.1302	48.915	17.9064	59.9525	144.49	109.617
IXRNA007_contig_13213	159.045	192.439	124.595	93.0869	42.9415	74.2582	96.852	107.091	89.7672	38.6333	39.3788	56.2089	199.319	142.339	214.321	180.791	108.577	181.496	126.58	113.555	79.3687	144.015	177.577	202.558
IXRNA007_contig_13214	24.5126	265.652	51.2499	59.2119	37.0617	37.2104	602.61	524.072	537.092	272.142	147.355	213.182	14.5184	9.6608	59.7615	20.1277	23.7841	60.2038	754.993	783.075	884.349	1528.03	856.694	854.832
IXRNA007_contig_132202	32.687	24.7296	20.6815	11.2746	12.6291	10.8164	12.5419	22.8229	24.7531	17.124	19.738	15.7026	57.5995	74.4147	26.7061	60.2418	32.9012	44.4893	51.8555	22.885	29.463	81.7132	184.178	108.059
IXRNA007_contig_13223	297.715	376.108	394.625	379.703	245.821	270.086	324.348	306.142	243.427	127.518	136.358	118.271	1132.28	822.264	1129.33	866.842	714.459	704.419	524.732	545.7	436.372	528.454	910.692	889.032
IXRNA007_contig_132275	45.3249	75.1357	57.6172	35.2834	35.673	35.8315	36.1317	61.5888	41.3991	12.0646	14.8376	5.80925	18.6157	26.7747	51.3252	42.5995	12.5056	12.5777	32.6696	19.839	104.78	54.4187	76.6415	108.589
IXRNA007_contig_132290	28.5077	36.1657	55.8089	38.1002	29.1114	46.1796	46.4794	31.8945	33.4997	30.2896	26.9332	20.7197	42.8439	130.122	127.517	105.191	92.2403	111.741	90.2868	82.5206	69.2665	123.77	146.835	217.336
IXRNA007_contig_13234	39.2718	85.6176	66.4233	56.3221	45.6625	55.9359	71.2986	65.9723	68.4447	23.7305	12.6401	39.6085	51.1834	62.2474	85.3003	103.412	77.5803	62.7676	151.468	117.155	105.293	97.3441	173.522	207.445
IXRNA007_contig_13236	0	0	0.692847	0	0	0	40.0163	52.1195	36.1245	4.9929	4.86159	14.1887	0	1.65993	1.76862	0	0	0	41.5794	84.2612	134.451	69.9304	132.101	64.4768
IXRNA007_contig_13237	0	33.0699	1.64898	1.4595	6.61168	1.28132	97.4838	96.5551	67.9629	14.0485	5.8728	8.14175	1.31746	4.99639	15.0686	0	0	2.01082	196.017	169.907	117.602	68.0063	312.684	271.636
IXRNA007_contig_132391	4.73725	16.0251	4.84993	1.4595	1.87654	2.60167	67.2602	66.0315	40.7013	15.1875	13.6124	14.9632	0	6.63973	3.53723	0	1.42676	2.01082	65.3391	57.3609	94.9161	49.3787	108.432	85.8702
IXRNA007_contig_132421	2.13176	6.54843	0.872988	0.72975	0	0.650417	23.9569	22.7806	19.0466	26.8155	15.5571	23.3338	1.31746	3.31986	0	2.71379	0	1.00541	35.6395	25.9509	40.268	100.154	53.0668	82.8594
IXRNA007_contig_132438	1.57908	18.509	4.15708	0	5.62337	1.30083	50.6031	106.456	61.0769	2.84766	5.8339	17.0845	1.31746	0	8.84308	0	0	3.01622	77.2189	172.142	81.7705	59.5779	198.523	132.94
IXRNA007_contig_132451	136.012	254.988	137.842	180.628	178.077	168.12	192.62	114.013	129.804	17.067	22.9564	44.0887	223.824	333.347	414.227	421.35	247.037	333.564	485.974	326.126	160.07	222.17	466.969	693.545
IXRNA007_contig_132488	3.68453	28.4081	8.31417	0.72975	3.68428	1.33986	152.057	161.698	85.1738	33.2702	24.9983	41.3073	0	1.65993	6.93297	0	0	9.04867	103.978	120.181	185.579	171.736	105.261	180.274
IXRNA007_contig_13253	1.07378	10.0885	0	0.72975	0	0	299.811	385.941	280.98	78.0165	70.0263	46.0075	0	0	2.74135	0	0.713382	0	352.504	259.271	511.78	277.763	594.107	300.238
IXRNA007_contig_132540	121.447	100.026	175.685	162.274	183.77	183.242	139.413	108.809	132.52	46.4359	46.6712	53.6916	103.408	141.094	112.431	294.585	183.118	178.098	166.08	133.75	103.979	161.758	126.761	159.772
IXRNA007_contig_132545	32.7975	46.8952	48.3192	46.1567	44.6742	63.4677	54.1121	51.5779	46.3829	14.58	8.82864	14.6464	35.8877	73.8172	64.9966	43.6926	44.408	85.7512	72.7343	58.9433	36.2589	80.2999	70.6653	60.5756
IXRNA007_contig_132568	126.148	181.069	113.315	75.3613	78.9711	91.3121	113.56	70.8297	94.884	22.8572	20.5062	19.3114	148.597	181.995	220.635	253.965	199.347	194.677	162.694	110.43	87.1729	65.4182	122.353	187.854
IXRNA007_contig_13260	62.0737	56.7798	98.8901	53.3666	98.5935	90.2064	22.9323	76.7194	36.0331	4.16708	3.34477	6.17893	74.2654	102.484	90.1817	75.4913	112.857	51.8791	57.3202	49.904	151.556	79.3464	103.187	80.4105
IXRNA007_contig_13267	71.8851	87.1473	57.7558	62.9628	47.0074	60.9766	75.3284	51.6287	32.0295	10.5553	5.64916	14.752	72.8557	74.3815	91.2252	53.4981	47.2544	58.7963	72.6452	62.4245	29.573	32.0791	53.4086	112.713
IXRNA007_contig_1327	289.167	338.289	225.903	287.624	201.278	379.05	53.412	41.4569	74.9071	19.7248	2.35301	8.8283	1089.55	356.57	364.618	957.637	810.723	943.555	126.966	55.1456	44.2159	38.7367	113.854	293.899
IXRNA007_contig_132728	52.2361	86.2877	51.2153	25.1472	15.8192	18.667	71.1363	44.7742	78.7114	19.4116	19.3783	17.0845	39.2077	91.6282	79.1102	64.3424	54.0743	46.5303	73.1798	74.4109	48.5672	53.4992	79.2347	105.355
IXRNA007_contig_13292	4.73725	16.0324	5.39035	5.02798	2.50831	6.6993	27.3207	32.1484	17.7757	13.0803	3.35449	13.3085	17.127	3.31986	19.6139	25.5825	11.5996	9.08889	65.3094	27.6915	39.4613	170.356	73.8125	157.98
IXRNA007_contig_132920	51.4518	68.0701	26.9171	37.1808	23.2941	17.88	303.704	418.462	213.283	69.2742	63.9104	105.658	328.694	41.4817	114.164	191.461	273.361	278.729	535.87	775.143	989.154	851.918	1285.87	1164.05
IXRNA007_contig_13302	529.235	722.833	438.358	319.828	236.588	339.85	428.543	432.213	583.283	110.347	103.455	89.9466	707.557	560.858	525.084	681.053	649.534	707.666	661.707	529.56	254.423	558.456	764.34	653.61
IXRNA007_contig_13308	64.7213	98.5833	76.1578	64.8164	65.1097	81.1851	101.292	79.0381	77.0418	24.414	23.7829	19.1265	106.662	118.768	85.8132	149.889	139.687	145.372	153.844	98.4036	48.9645	119.581	83.4782	144.463
IXRNA007_contig_133108	6.65847	55.7381	7.50354	7.78643	3.40905	5.48302	104.203	149.123	145.702	63.8826	42.4319	65.3981	3.35953	12.6487	44.1623	11.4262	17.8345	20.2992	440.564	486.124	553.35	946.81	576.426	591.677
IXRNA007_contig_133174	138.733	128.944	146.336	129.355	159.074	146.142	136.604	122.264	159.549	41.5664	9.72317	50.1708	109.125	176.501	122.547	135.847	195.588	156.522	164.536	166.248	102.054	176.316	102.998	153.633
IXRNA007_contig_13318	6.31107	3.64206	9.00702	11.6176	3.75308	8.91072	55.2306	57.5946	22.203	14.2383	19.2227	17.6038	18.4445	4.9798	3.53723	3.26308	10.7007	11.0595	61.2109	63.2948	88.493	83.467	91.9651	84.3224
IXRNA007_contig_133195	11.1694	60.0795	12.7207	13.4201	11.916	5.19684	89.4156	49.8685	64.3081	3.36974	3.77259	11.4513	3.12239	20.0686	20.8166	5.04689	2.82499	4.01158	119.66	68.0221	35.3911	30.751	74.1308	135.526
IXRNA007_contig_13333	63.2317	228.889	98.6268	45.3029	24.1949	61.8482	131.08	199.812	165.688	104.813	61.3727	68.1795	59.0223	1227.14	297.393	225.99	187.812	289.366	71.9918	178.392	246.222	267.666	159.2	194.947
IXRNA007_contig_13336	237.252	333.38	132.258	146.249	117.228	174.292	165.948	138.833	154.682	45.8189	44.571	70.2391	219.331	240.209	226.683	261.726	178.773	270.344	223.668	233.894	133.296	157.228	230.443	262.148
IXRNA007_contig_133360	98.5979	54.7621	108.264	132.581	133.247	201.636	149.607	136.26	141.358	86.3601	53.0593	50.1708	115.726	124.428	97.0616	107.089	201.901	121.664	162.635	166.089	225.712	229.832	166.508	210.764
IXRNA007_contig_133410	93.4027	77.7726	78.9777	118.584	98.6122	107.82	92.9759	75.6617	52.5296	65.1261	64.1146	69.1653	78.9951	52.9518	92.0564	91.377	85.9839	127.938	99.256	65.2925	82.2166	181.628	210.711	220.856
IXRNA007_contig_13344	106.035	281.531	138.971	107.12	112.198	80.5932	147.651	123.499	130.851	9.5017	7.81743	29.2311	136.305	133.475	127.04	145.843	213.358	261.366	150.696	189.469	69.9388	109.604	155.794	252.543
IXRNA007_contig_133447	35.503	81.5968	52.4901	22.2501	41.8907	37.1974	45.2414	59.8794	39.1563	14.8553	8.7703	7.33198	27.1397	59.1268	41.5625	28.8238	43.3593	60.9579	25.4823	71.4638	78.9348	57.0238	132.301	87.4816
IXRNA007_contig_13348	22.2335	25.2686	14.7992	12.1722	14.343	3.25209	49.3651	43.5641	42.5204	4.39489	9.01338	16.2747	2.6481	8.29966	14.1489	1.08769	2.10448	12.1755	44.6682	52.5149	80.4565	39.3327	72.3391	108.992
IXRNA007_contig_133491	87.9023	103.784	96.7284	60.0584	64.1277	63.7409	120.203	133.696	86.8849	49.3595	52.5051	51.3063	99.6265	99.5959	58.4527	65.2615	108.755	84.0521	130.678	81.7887	151.355	122.595	165.931	139.937
IXRNA007_contig_13354	3.68453	23.3092	4.96079	0.72975	0	0	56.3405	76.9902	44.0239	8.54299	12.6401	8.8019	0	1.65993	0	0	0	0	56.4292	67.4089	121.299	66.6952	114.314	110.338
IXRNA007_contig_13371	32.6396	67.7715	30.1319	14.7993	12.5103	10.0555	81.8427	87.0181	68.7188	12.2639	15.1973	15.0776	53.489	71.0617	21.3295	7.5649	17.3708	9.70219	430.258	231.224	108.563	46.0584	500.386	351.304
IXRNA007_contig_13374	68.6954	63.1315	37.8364	36.4802	30.2186	19.8247	81.5012	116.475	106.23	3.79688	5.8339	13.2028	37.2051	16.5993	37.477	56.56	32.1022	58.4745	56.3995	94.9422	196.536	98.4678	238.282	143.742
IXRNA007_contig_13390	5.26361	75.7622	14.1479	8.757	3.75308	8.45543	125.658	83.117	51.6076	18.9844	19.4755	36.968	33.7402	21.5791	24.9375	91.8012	85.6058	37.2001	285.116	155.982	97.9595	159.731	251.024	230.683
IXRNA007_contig_13395	11.0536	22.5808	11.0856	12.4057	21.2675	15.0637	138.704	92.2394	113.507	28.4766	32.0767	33.4472	5.26985	3.31986	12.7694	1.82188	14.981	19.1028	249.477	105.841	245.024	261.741	180.653	191.13
IXRNA007_contig_13400	78.2172	59.7444	101.163	150.372	134.492	177.915	99.7036	105.034	56.1429	42.5536	34.809	36.9592	186.487	181.58	243.662	141.095	125.855	165.832	68.7546	101.786	118.836	78.0864	111.992	113.179
IXRNA007_contig_13420	153.624	116.866	77.5989	114.177	106.081	108.06	66.2613	42.4809	68.9431	11.5425	11.3567	0	95.2526	79.9257	166.78	135.01	131.619	181.687	246.388	245.979	91.1453	131.126	268.941	306.769
IXRNA007_contig_134250	29.4762	37.7099	28.3028	8.757	12.5103	3.97405	28.4989	52.3141	53.4932	11.3907	17.5017	18.4488	22.3969	24.6002	22.992	16.1522	26.5877	13.7439	56.0728	75.1625	82.4427	78.6653	128.53	86.5063
IXRNA007_contig_134251	68.1532	53.9899	71.1277	82.3158	91.5752	60.5734	68.6348	43.014	70.92	31.3433	17.3559	24.9358	38.4831	44.0712	42.5175	77.4818	65.196	85.2988	81.5848	49.6864	69.8227	104.087	62.0369	61.9537
IXRNA007_contig_134327	23.1599	88.8663	37.4207	19.7251	21.893	16.9109	128.331	69.3657	87.267	24.6798	27.1665	23.7651	23.5958	28.2022	28.2978	7.61385	2.14015	14.0757	160.378	132.543	84.7589	86.8383	90.7628	215.121
IXRNA007_contig_13434	300.105	362.123	461.499	438.864	544.253	544.1	550.444	340.626	343.544	156.565	152.469	204.873	267.708	580.993	669.474	818.048	484.529	663.237	736.609	401.566	322.083	582.379	621.914	1154.3
IXRNA007_contig_134372	73.5168	71.989	71.3702	43.6609	42.6851	57.2823	68.6177	61.5296	53.3603	16.6873	5.82418	8.16816	89.1659	97.5044	89.1028	93.9277	113.328	131.94	97.6523	74.6878	33.3132	47.0459	94.1811	179.564
IXRNA007_contig_134475	38.9981	28.1386	32.8063	43.2596	20.7483	17.9515	56.2807	72.5644	71.5347	48.7615	29.432	23.7035	89.403	104.592	156.222	111.662	78.2366	94.3676	266.257	183.931	226.886	281.833	249.197	226.846
IXRNA007_contig_1345	32.4554	34.1553	27.028	30.6714	22.0744	31.7274	50.9019	43.1917	43.9325	14.2383	28.1972	14.3647	226.643	466.125	312.426	461.872	709.708	589.209	164.744	199.794	202.183	358.234	687.864	522.684
IXRNA007_contig_134509	5.38467	24.3217	23.9102	7.04209	14.4494	9.76277	28.2257	30.8198	6.78633	8.66639	2.41135	15.1305	58.2714	87.8768	91.4728	58.2894	91.8622	63.1497	68.3091	35.1879	43.8309	73.8466	118.593	133.099
IXRNA007_contig_134513	78.1225	50.4644	73.3102	85.2932	130.263	113.934	57.0662	38.3597	43.1766	1.89844	11.0552	23.9852	56.6377	82.9966	73.7689	58.7408	53.2896	56.6849	62.3691	57.3609	52.338	25.5407	63.4043	116.614
IXRNA007_contig_13456	469.293	485.596	882.59	1174.25	1514.56	1501.13	515.739	341.48	367.301	176.717	171.731	271.565	486.526	1046.89	955.07	1416.35	1001.53	1030.72	604.119	456.692	326.52	489.206	563.436	919.352
IXRNA007_contig_134726	154.95	207.903	154.283	146.089	130.889	187.925	205.187	164.745	189.153	27.1382	27.1665	33.9137	390.483	509.167	610.013	549.54	504.703	571.916	363.137	449.274	301.817	258.114	349.802	675.661
IXRNA007_contig_13479	6.31633	33.405	1.39262	3.64875	7.15588	5.20334	65.6551	41.4654	36.5481	10.4604	11.6775	10.5799	5.41477	18.2592	40.6781	9.78923	6.42044	10.3155	79.1791	43.5152	31.1131	37.6129	48.4579	109.564
IXRNA007_contig_13488	80.2595	96.8424	51.5478	31.9922	14.3618	26.1208	87.7508	82.1184	30.7752	13.2227	20.7784	30.5866	155.922	73.0038	73.6982	128.919	76.4103	65.4722	141.934	39.8559	63.3629	84.9313	221.237	208.749
IXRNA007_contig_134926	142.275	514.237	744.582	448.84	148.303	206.514	295.892	386.474	160.421	104.671	68.4706	88.283	537.261	332.584	272.685	254.966	277.605	267.137	296.61	427.695	355.726	102.742	664.643	606.88
IXRNA007_contig_134949	1.11589	6.47559	0	0.72975	0.606748	0	112.749	158.381	118.582	49.0368	47.1477	65.3541	0	0	0	0	0	0	210.867	330.26	749.935	472.724	650.262	375.56
IXRNA007_contig_13495	32.5923	72.0036	31.6493	14.6096	64.1277	57.0351	284.332	383.987	255.696	158.567	154.112	171.839	9.51208	0	5.37659	19.3174	5.73559	12.2358	179.742	325.81	505.755	331.893	446.954	294.789
IXRNA007_contig_13496	45.7092	123.262	85.2549	64.9915	61.2816	57.7961	90.6877	95.8189	72.4069	41.9651	42.5291	27.6468	432.852	315.752	480.179	362.011	412.299	463.573	187.256	159.186	147.932	179.5	341.527	315.907
IXRNA007_contig_13498	1.22642	2.56401	6.15941	10.6835	5.06666	8.566	6.04471	5.96594	5.54867	0	0	3.16868	23.7539	35.2735	61.8308	65.3812	35.505	79.6484	22.1262	14.8941	14.374	47.1651	85.6117	69.3852
IXRNA007_contig_13508	56.2732	18.8586	40.9334	39.2532	48.3084	38.2315	44.3706	51.2902	33.2837	27.9356	11.6289	23.1138	63.1592	58.0146	104.667	72.0487	48.9523	76.5417	383.036	320.074	673.213	872.385	462.572	248.303
IXRNA007_contig_13513	63.6897	54.7329	79.0677	76.631	89.6173	89.0747	58.8335	45.705	63.1286	13.2891	16.5294	23.7739	26.3493	54.4292	67.2251	83.165	105.217	64.3461	65.3391	69.2287	56.1393	73.2166	70.3588	67.5936
IXRNA007_contig_135195	52.2466	61.58	33.2913	21.8122	18.4026	16.1304	49.2968	32.5038	69.7073	17.7315	23.3648	22.1632	19.7883	52.653	19.2602	23.2549	15.1023	31.1676	76.5062	57.3411	43.4642	126.001	60.8346	50.1121
IXRNA007_contig_1352	136.87	231.97	122.565	116.461	93.5268	124.256	126.521	149.893	113.366	38.4055	43.6765	57.2475	215.352	187.506	266.336	226.985	253.907	271.018	250.249	220.464	153.035	185.613	355.071	287.04
IXRNA007_contig_13523	34.5977	84.7435	51.9913	26.271	26.8971	30.5696	110.76	48.2353	57.3224	5.69533	7.77854	12.3227	30.3016	39.5894	49.7688	40.2446	26.3951	42.7701	100.711	92.8653	54.8192	44.2705	84.8691	191.13
IXRNA007_contig_13528	32.6133	24.9991	18.596	11.3622	9.66419	8.52047	1.70755	3.7742	2.49192	0	0	0	1457.02	1258.31	1429.66	1113.56	1326.7	1021.42	463.878	175.386	118.702	352.393	705.675	637.666
IXRNA007_contig_13529	0	3.948	0.845274	2.18925	0	0	78.53	97.1475	30.4762	14.02	13.593	19.6018	0	0	1.5387	0	0	0	94.9496	96.6828	123.823	120.075	120.997	102.111
IXRNA007_contig_13530	237.668	266.118	295.215	283.42	392.31	356.175	413.269	246.88	299.703	108.221	142.454	205.788	257.472	441.708	596.306	473.973	382.394	545.685	455.889	343.038	229.336	494.808	575.094	1239.73
IXRNA007_contig_13532	14.7434	22.3695	13.8569	22.7609	26.2716	24.7159	50.2787	61.885	24.9192	6.64455	15.4307	14.083	7.90478	1.65993	17.6685	15.7715	4.28029	8.03321	23.6409	29.3134	136.926	69.2663	83.6668	61.4025
IXRNA007_contig_13534	40.2298	139.404	157.276	140.886	171.797	171.372	121.099	119.953	134.68	38.1112	39.3983	54.4309	73.5539	175.72	252.664	139.333	187.484	111.359	190.85	199.497	83.8483	189.614	254.725	347.212
IXRNA007_contig_13535	0	1.45682	0.692847	0	0	0	70.8119	86.5527	34.9782	13.2891	9.1495	22.6649	0	0	0	0	0	0	51.3803	103.487	189.814	154.691	233.732	148.078
IXRNA007_contig_1354	58.9472	45.7443	66.5341	85.4099	92.7887	108.984	57.7919	53.2873	68.4613	15.0641	12.7568	25.5167	46.5328	57.417	42.3406	39.5159	59.6815	108.021	101.097	56.0752	65.0863	70.7307	66.0211	85.9868
IXRNA007_contig_13541	1.97912	10.7659	9.92157	6.7064	11.0216	6.90093	49.6981	61.1572	32.4199	27.0623	3.75314	20.0683	7.90478	1.65993	1.76862	8.85382	6.42757	11.3209	33.7684	98.997	97.3606	111.068	70.9718	52.2324
IXRNA007_contig_135427	115.289	167.309	139.048	109.229	120.593	106.668	168.518	124.185	147.281	33.3841	22.3827	57.45	173.009	197.98	259.35	309.438	192.827	260.984	150.844	207.607	133.87	141.121	259.923	510.44
IXRNA007_contig_135436	11.0536	28.0366	19.0187	12.4057	13.1358	11.0571	60.541	45.0534	34.3968	36.8393	31.3572	37.6017	21.0794	14.9394	31.8351	25.0169	12.1275	31.3587	59.3992	56.7279	70.9411	138.209	235.806	168.39
IXRNA007_contig_13545	1.62119	0.9178	0.699776	2.23303	0.656789	1.95776	3.38094	2.56408	2.52514	1.89844	0	5.28994	18.1283	49.0676	30.544	50.9801	22.4216	31.8614	24.8586	24.5267	10.4505	41.3419	72.9992	71.2404
IXRNA007_contig_135477	26.3812	50.967	35.453	28.5916	36.1172	23.415	21.5663	23.0514	27.9012	11.3907	8.76058	17.9647	52.3691	71.2609	61.76	57.18	64.9035	76.1597	22.839	33.6253	31.1681	85.2718	84.8809	56.2503
IXRNA007_contig_135523	0.531625	13.7451	3.24945	0	0.594238	0	88.3996	136.21	55.9187	20.9113	31.0947	35.5245	0	0	1.76862	0	0	0	114.848	124.691	273.638	156.241	309.525	169.408
IXRNA007_contig_1356	75.4959	82.1358	105.812	83.8045	149.316	129.459	123.823	64.8553	104.312	28.059	21.3035	63.9986	79.0082	187.273	149.607	209.223	85.8198	157.447	213.332	170.52	46.9538	253.074	162.819	293.22
IXRNA007_contig_13567	49.2095	58.273	48.6379	49.4041	26.0589	37.0348	43.6961	73.106	62.8877	10.7737	26.3595	35.6301	665.846	572.959	940.054	360.336	479.792	716.916	65.7252	79.5932	37.634	40.6267	103.976	164.362
IXRNA007_contig_1357	14.196	41.1262	12.4366	12.8582	16.5699	26.3224	67.3797	42.1085	61.6916	8.54299	16.753	29.9529	13.3064	18.2758	21.2234	14.6512	35.3053	21.2644	70.3583	40.0537	100.991	111.289	112.982	116.137
IXRNA007_contig_135719	80.8017	102.364	145.408	104.062	128.161	145.954	111.639	92.4171	95.5069	39.0415	24.4635	56.3497	151.337	319.753	302.504	261.367	139.045	205.737	191.8	230.69	53.1447	196.238	181.738	195.54
IXRNA007_contig_13573	83.144	85.4136	92.6475	108.273	48.1896	41.6527	121.526	141.194	197.767	67.7459	74.8684	64.6675	153.208	138.82	279.512	248.956	137.376	149.685	355.504	302.252	394.576	497.26	430.593	367.461
IXRNA007_contig_13574	50.1727	93.9652	34.3514	38.7497	46.5632	36.4494	207.023	172.665	136.624	15.0736	24.3079	36.2902	107.017	21.5791	58.3643	33.2671	55.337	43.5141	201.423	185.889	161.97	52.3925	234.109	290.485
IXRNA007_contig_13579	2.16334	55.0024	2.16861	0	0.625514	0	533.967	741.334	401.606	156.204	286.6	273.845	0	0	0	0	0	0	501.21	858.455	739.448	512.329	829.666	820.23
IXRNA007_contig_13580	93.9712	127.239	198.993	149.358	177.902	201.903	125.59	150.435	154.715	96.7067	98.9138	112.726	119.744	158.64	184.608	188.535	212.93	183.286	166.318	139.961	127.936	253.619	311.646	323.105
IXRNA007_contig_13583	114.441	138.639	160.006	146.293	125.966	140.796	192.85	196.715	102.825	75.9377	60.1281	75.6611	182.982	197.482	195.874	190.346	156.78	238.533	225.984	181.28	149.485	160.991	223.925	306.111
IXRNA007_contig_135858	129.59	245.941	205.956	180.526	199.12	153.102	264.422	181.246	198.689	106.484	95.6274	108.563	164.235	299.352	276.222	243.48	247.957	334.047	337.061	272.919	121.134	206.369	341.138	307.373
IXRNA007_contig_13593	47.8146	32.3124	24.9217	10.9462	13.0732	7.92859	340.621	405.845	357.806	170.518	187.891	133.428	25.2821	6.80572	12.3803	11.5404	14.981	10.0541	554.848	593.586	2048.72	1077.54	1739.26	1182.82
IXRNA007_contig_135936	205.96	340.059	189.307	488.896	270.478	300.558	305.147	230.624	150.703	66.3885	57.5417	102.472	228.87	183.738	281.953	200.81	264.486	253.835	242.913	294.103	151.171	137.477	262.151	361.747
IXRNA007_contig_13602	2.95288	7.37153	9.67908	14.5877	7.78139	8.64405	23.7605	22.7129	11.7369	11.9317	14.6431	8.59065	21.725	3.31986	5.30585	5.12847	4.28029	2.98606	47.1036	17.8017	25.3378	61.6041	59.9977	80.0501
IXRNA007_contig_13605	1.08957	16.8045	5.60513	0	3.14633	0	55.6574	90.4538	52.5878	21.4714	29.539	45.6202	0	9.92639	0	0	0	0	193.018	350.752	356.661	690.092	312.342	273.534
IXRNA007_contig_13611	130.501	239.713	219.328	264.111	278.754	298.483	152.407	101.176	123.25	40.0382	42.5778	66.3135	138.926	165.545	187.173	252.013	167.024	171.151	175.732	169.452	84.8812	164.84	145.22	202.897
IXRNA007_contig_13612	5.59522	1.45682	0.879916	2.38628	1.87654	2.60167	58.1249	54.4297	73.9186	23.0851	20.8368	48.4016	0	0	0	0	1.58371	0	89.1285	75.8351	810.793	359.647	483.754	271.106
IXRNA007_contig_136156	220.056	365.357	308.047	250.063	133.641	211.431	292.904	182.245	165.904	0	22.2855	80.6342	343.397	540.856	545.618	252.981	319.188	435.754	583.864	459.144	177.652	156.615	432.856	836.291
IXRNA007_contig_13616	122.363	241.352	204.3	133.807	106.894	147.937	177.687	200.007	80.0321	16.8582	16.6947	34.8555	623.99	567.68	388.901	665.271	691.303	1039.11	417.457	576.437	207.066	181.083	544.506	876.576
IXRNA007_contig_136235	272.86	342.638	440.062	562.046	665.803	543.742	439.992	332.155	275.041	164.215	127.636	209.82	336.678	493.879	474.909	556.773	352.104	595.262	522.149	361.156	295.083	443.114	578.253	751.587
IXRNA007_contig_13631	29.3815	52.9993	164.212	193.296	18.5778	43.2007	114.961	176.016	132.122	49.6917	71.0667	43.3581	8.86652	8.23326	4.31542	24.7504	5.70705	3.09666	241.666	316.296	550.392	395.08	924.083	606.127
IXRNA007_contig_136310	113.652	105.095	101.37	112.163	113.531	111.748	143.348	125.852	183.297	49.5493	69.9582	67.889	60.8009	54.1636	61.8662	67.8883	55.1301	84.6755	72.6452	70.4748	60.9917	50.7238	30.5529	34.8251
IXRNA007_contig_136352	111.183	261.704	171.161	30.2189	38.5754	52.2285	92.6002	64.026	75.6713	0	10.0343	16.3803	0	13.9434	3.4488	0	0	1.19644	28.5413	4.33174	0	0	4.33775	12.0748
IXRNA007_contig_136446	0	3.64206	7.62132	25.5412	11.2592	3.25209	18.783	84.6233	49.0077	0	4.86159	0	2.63493	0	0	0	0	0	0	5.93389	0	0	0	4.2405
IXRNA007_contig_13649	454.297	768.883	309.904	152.219	61.9071	241.259	190.127	101.303	150.421	8.75182	21.2549	27.2771	252.439	462.54	473.812	154.469	238.997	336.782	29.6996	52.0797	3.0557	3.40542	17.3982	16.697
IXRNA007_contig_13653	6.20053	16.3529	9.34651	2.68548	8.91357	10.1725	37.6172	53.245	35.7424	8.33416	5.67833	11.8209	2.96429	2.12471	1.82167	6.03669	3.58831	13.5831	11.9986	21.54	19.7337	3.42245	12.9661	8.71423
IXRNA007_contig_13659	349.119	493.405	328.465	177.256	179.898	178.227	357.697	343.105	356.71	185.203	150.427	150.671	86.3333	146.887	119.894	124.394	90.0644	61.1087	158.418	101.687	56.9215	78.495	78.5864	101.094
IXRNA007_contig_136610	14.2591	64.3552	38.5847	0	3.653	1.50897	278.398	240.55	105.558	49.331	26.6123	39.5293	0	0	8.84308	1.08769	4.99367	0	37.1245	24.5465	19.3242	10.2844	35.5036	33.9876
IXRNA007_contig_13665	35.4925	33.0772	23.0926	45.8502	55.5519	30.6412	55.6404	51.8741	81.5771	22.7813	37.0647	26.2913	1.31746	0	0	0	0	0	0	0	0	0	0	0
IXRNA007_contig_136764	83.0913	139.695	123.022	57.2489	37.5746	78.668	134.572	71.312	113.2	19.1078	7.23404	14.0566	23.0161	27.7043	48.1594	21.0686	55.0231	18.9017	34.6594	26.9201	6.71642	7.52599	6.27088	3.59383
IXRNA007_contig_13679	139.086	296.595	309.252	315.661	303.168	411.818	298.308	239.695	226.075	57.1051	39.1941	95.3685	23.688	33.1986	37.2117	23.1026	20.5525	16.2776	47.0442	40.5284	9.79656	30.2912	12.0703	40.7194
IXRNA007_contig_136844	78.0014	153.353	87.1671	110.068	100.808	130.727	105.33	163.501	135.602	63.987	62.977	75.5819	33.2264	202.678	81.3386	84.704	69.1196	94.7496	47.5491	52.7522	54.6481	35.5697	25.2721	25.5596
IXRNA007_contig_136897	17.012	13.1988	26.7785	38.3994	39.2072	31.5713	49.8176	47.2536	34.3469	19.3451	18.7074	27.2947	6.42922	9.87659	3.41343	10.072	5.37176	2.67439	4.57374	23.6564	20.7054	22.3226	13.2844	9.56233
IXRNA007_contig_136932	126.3	97.6801	152.704	179.913	226.161	170.806	162.627	129.008	97.4257	29.1601	11.9692	46.8965	1.52826	0	0	0	0	0	0	0	0	0	0	0
IXRNA007_contig_136962	11.6852	26.4924	8.90309	13.8652	10.6337	12.3579	253.28	225.589	244.881	86.9582	140.84	120.313	0	0	0	0	0	0	35.5504	106.731	84.3067	71.6331	56.2965	63.5757
IXRNA007_contig_137000	60.0473	190.749	302.359	181.197	56.9655	73.985	211.198	259.98	156.916	0	42.782	38.9308	51.4469	21.6621	24.8844	7.11895	9.81613	6.55526	9.50387	27.0387	20.4671	0	22.7378	11.7568
IXRNA007_contig_137047	70.6745	92.4137	131.669	146.089	100.539	154.643	88.596	62.2658	47.1305	23.9773	33.8075	20.8957	0	0	0	0	0	2.18174	0	1.81972	0	0	1.03729	0
IXRNA007_contig_137138	13.717	271.406	12.2634	3.64875	11.7284	7.9481	612.198	778.263	967.33	375.787	380.584	373.068	0	5.19559	14.4319	1.63154	1.24842	2.8453	253.694	439.543	335.461	452.853	294.838	263.25
IXRNA007_contig_13714	294.615	1036.69	2730.88	1090.7	543.828	900.815	480.196	678.061	177.283	194.809	114.792	112.171	84.8709	25.9115	29.9957	15.1189	15.6445	9.01851	72.7937	84.0832	184.802	8.12194	8.80517	28.2311
IXRNA007_contig_137160	499.58	91.0224	15.2426	80.9658	27.435	41.9844	154.097	2.5387	92.1179	0.949221	13.6124	0.88019	47.4418	0	7.05677	293.144	221.505	10.1144	62.577	0	0	5.10814	0	1.06013
IXRNA007_contig_13717	4.88463	2.18524	4.15708	96.9765	3.12757	20.8264	142.076	0.846233	1.66128	1.89844	0	0	6.58731	3.31986	0	28.28	53.4965	0	5.93992	0	0	0	0	0
IXRNA007_contig_13718	0	0	10.3927	2.919	8.76345	1.95125	43.5424	115.832	63.1286	2.84766	20.4187	1.76038	3.95239	0	0	0	0	0	5.93992	0	0	0	0	2.12025
IXRNA007_contig_137184	2.62654	231.628	10.2126	2.18925	8.13168	0.650417	189.742	159.972	135.926	1.89844	4.86159	33.5176	24.1623	6.32434	15.1747	6.42282	9.97308	5.99223	0	0	0	0	0	0
IXRNA007_contig_137324	573.286	672.055	424.535	525.033	310.924	461.647	487.658	579.813	349.566	131.021	112.915	154.614	602.08	291.567	1026.26	566.443	461.287	322.615	186.81	107.562	119.631	81.1172	133.539	153.199
IXRNA007_contig_137344	1.05272	35.9981	4.24023	0	0	0.650417	406.464	599.827	437.365	143.722	210.332	177.253	0	1.65993	0	0	0	1.00541	6.26661	13.2523	25.0506	9.67141	25.7908	4.65395
IXRNA007_contig_137345	24.6758	83.5853	71.4187	101.516	88.629	89.4324	69.3861	57.7215	74.4585	3.13243	30.4238	7.19995	0	2.62269	0	0	0	0	0	4.05482	0	0	0.67188	0
IXRNA007_contig_13742	83.6019	71.4354	67.7189	58.1392	61.0814	64.9767	52.1228	79.8251	47.6206	31.3243	24.7357	25.1118	0.948573	1.84252	1.99854	0	0	3.90098	0	0	3.81962	0.732166	0	1.60079
IXRNA007_contig_13745	31.0816	45.2271	26.5568	9.3481	21.3613	21.0865	44.4389	37.6912	54.4401	4.65118	9.28563	17.7622	3.24096	0	0	10.3113	4.82246	0	0	7.59537	7.89592	0	1.67381	12.3823
IXRNA007_contig_137495	107.272	164.942	218.947	222.311	110.591	198.865	143.22	139.637	75.5799	48.4388	121.734	75.2474	64.2	65.0527	71.2398	22.2596	16.8144	61.3701	32.135	89.3841	93.4065	16.0906	7.9329	21.2979
IXRNA007_contig_13755	4.74778	114.266	6.46427	1.57626	2.38946	2.60167	332.715	410.11	343.071	148.677	136.766	148.831	1.31746	1.95872	6.80917	2.71923	0	4.02163	90.1383	221.097	180.17	119.122	163.479	119.646
IXRNA007_contig_137550	34.6503	51.71	75.4788	38.6767	35.0288	86.6811	40.1529	23.6945	66.2518	9.49221	7.77854	4.40095	1.31746	4.9798	0	0	25.004	0	0	0	0	0	0	0
IXRNA007_contig_137567	26.9076	31.9336	31.6216	30.3357	32.0013	28.0135	75.704	89.2945	32.3949	10.6882	17.5892	9.67328	9.59113	4.38222	0	7.32017	7.96847	19.3742	3.92035	15.6457	5.78749	1.90704	9.48884	4.27231
IXRNA007_contig_13759	15.7908	14.7066	6.23563	10.1216	10.0082	7.14158	51.363	37.0988	43.1933	3.79688	13.6124	2.64057	7.90478	1.65993	0	0	0	0	23.7597	0	7.6148	3.40542	0	9.54113
IXRNA007_contig_1376	3.17396	7.56821	8.31417	3.64875	3.75308	1.95125	97.2618	98.9923	102.501	56.3078	39.9817	50.8309	3.96556	19.9192	3.53723	1.08769	5.02221	7.03786	22.7202	35.6429	65.6669	45.7689	33.9005	29.991
IXRNA007_contig_13760	235.41	273.876	146.212	87.0811	36.3111	48.1699	126.213	120.884	77.2661	13.5644	26.1164	20.9397	81.3797	36.0371	30.3848	19.1108	44.8289	39.5125	41.5794	25.7926	25.7656	6.38517	20.0267	29.3549
IXRNA007_contig_13768	7.41642	165.408	38.3075	0.722452	6.16756	4.56593	2798.19	4764.09	2312.16	881.437	1019.62	818.013	1.18572	0	0	0	0	0	24.1458	17.2676	110.488	14.3198	73.7772	52.0098
IXRNA007_contig_137683	97.1767	153.79	72.846	52.2501	34.397	44.2609	142.478	108.699	139.456	26.5592	42.782	33.4472	30.5651	19.9192	35.3723	9.13662	34.6418	18.2683	59.3992	86.9908	48.2861	34.0542	14.0741	49.8259
IXRNA007_contig_137706	29.4762	37.5715	37.4207	39.3554	35.5292	29.8021	68.0286	92.087	62.8794	32.2261	21.3715	19.3818	6.82446	6.67293	12.3803	0	8.56058	11.0595	26.7296	17.8017	8.5804	8.51356	8.55763	17.6935
IXRNA007_contig_13777	0.526361	58.5862	0.720561	0.72975	5.22929	5.20334	896.282	1134.37	1099.25	115.596	264.636	201.343	0	0	0	0	0	0	0	0	0	0	0	0
IXRNA007_contig_137833	50.6307	161.751	122.156	51.9582	31.9763	104.613	105.287	65.4138	84.8249	5.76177	4.86159	7.04152	19.9596	11.4701	10.9124	8.89732	35.7048	11.2204	14.6419	19.6412	0	1.70271	1.22589	2.19446
IXRNA007_contig_137869	0	3.64206	2.77139	13.1355	9.38271	0	17.9292	87.1704	76.153	0	3.88927	3.52076	1.31746	0	0	0	0	0	11.8798	1.97796	0	0	0	1.06013
IXRNA007_contig_13787	62.8685	71.8579	119.994	154.649	210.022	176.237	156.514	96.4536	65.5873	17.086	24.3079	39.6085	0	0	0	0	0	0	0	0	0	0	0	0
IXRNA007_contig_13793	425.842	532.025	250.887	168.412	143.674	136.432	133.359	95.0996	95.7561	20.0665	24.2301	46.8525	65.2935	19.7698	31.163	29.6831	31.453	37.4917	7.90009	8.26788	1.35062	0	5.90547	7.49509
IXRNA007_contig_13794	54.5731	46.2032	39.811	30.3357	42.6851	41.1584	42.5179	75.9917	67.7303	28.4671	18.4449	29.9176	2.74032	7.88468	5.88949	8.69066	3.9022	11.3913	36.382	26.2278	18.7498	2.58812	25.0482	11.3221
IXRNA007_contig_137977	2.6318	31.533	9.38808	0.72975	3.12757	1.32035	112.339	139.129	137.886	39.4022	65.7384	59.5712	0	1.65993	8.75465	1.08769	0	5.24823	62.7255	45.8096	41.5758	66.7804	16.797	19.3261
IXRNA007_contig_1380	137.101	203.854	71.2178	36.0861	38.0187	28.3907	37.3867	62.0204	50.8268	11.9697	24.2788	10.5623	31.0394	27.5051	24.849	6.2923	8.10402	25.7384	9.68207	29.5507	10.5177	5.24435	15.8894	15.6369
IXRNA007_contig_138073	706.224	594.334	566.763	328.132	293.541	465.445	82.7733	93.7456	110.375	30.3846	22.1786	19.5842	335.518	496.851	614.275	94.8033	178.545	153.124	19.869	48.5392	6.22751	2.12839	14.2745	23.3122
IXRNA007_contig_13808	105.741	131.18	113.059	82.3669	103.103	112.327	249.626	259.565	196.156	102.345	109.959	133.692	31.3161	33.2152	20.9935	41.9305	43.5163	31.8513	75.0509	133.295	138.081	79.3464	117.673	146.912
IXRNA007_contig_138086	38.5559	65.2439	23.342	43.4858	52.6557	56.1701	41.2372	42.4216	59.0086	20.7405	15.1293	36.9328	9.98637	8.29966	41.3679	17.9197	35.9544	28.3324	17.8198	23.5377	10.4933	7.95167	14.2391	10.1242
IXRNA007_contig_13809	0	6.22064	1.38569	2.919	0.625514	1.95125	64.0159	94.8965	67.8051	10.1851	16.9864	19.8395	0	0	0	0	0	0	13.8103	23.2608	12.4184	3.43948	15.4061	2.05664
IXRNA007_contig_1381	94.1502	225.473	88.2687	44.1061	61.9384	44.7162	318.38	244.087	302.627	106.987	91.6603	137.116	36.6782	75.1949	45.9663	7.76612	47.6824	0	122.927	51.9215	83.0905	60.7357	27.5825	37.5285
IXRNA007_contig_138102	519.576	686.39	225.834	170.309	107.826	263.087	76.8566	28.2896	62.6302	15.235	17.4531	12.5691	389.06	913.029	927.197	327.939	580.55	446.361	34.7188	26.4651	5.50025	1.5665	5.87011	14.0785
IXRNA007_contig_138104	706.866	1187.88	1705.63	1046.07	1104.82	1513.91	1142.48	1973.57	1206.3	505.745	492.401	306.966	1237.47	767.851	614.364	970.493	784.028	329.724	238.31	482.187	406.512	84.3864	221.39	279.969
IXRNA007_contig_138181	35.2451	36.5809	20.7854	18.0905	11.2217	13.6718	47.6149	43.5556	64.2417	10.4319	22.2077	17.5422	3.95239	1.77613	1.76862	2.17538	5.70705	0	3.11846	9.59311	6.01361	2.23055	9.91318	5.20522
IXRNA007_contig_13834	72.4062	142.951	136.165	165.887	256.798	206.755	185.67	233.772	100.134	55.0833	40.0303	79.4371	40.209	49.466	60.6281	65.8598	47.1117	38.7987	66.5865	56.2928	44.8576	49.3957	44.0848	69.6079
IXRNA007_contig_13839	52.6782	32.8368	49.5109	43.5223	60.3808	56.157	56.2124	80.0451	65.7534	25.6859	15.5571	27.2859	0	0	5.30585	5.43846	0	3.01622	2.96996	0	0	0	1.17874	0
IXRNA007_contig_138436	0	7.51722	4.80836	2.18925	0	0	420.577	616.472	443.362	199.821	227.055	262.112	0	0	0	0	0	0	95.9594	118.599	229.422	151.592	125.524	88.3191
IXRNA007_contig_138495	212.223	199.614	233.046	311.786	289.45	317.495	334.559	336.073	316.44	169.502	161.619	182.886	1.31746	0	0	0	0	0	0	0	7.30312	0	5.79939	0
IXRNA007_contig_13856	1.11062	14.1093	6.95619	0	1.87654	0.650417	254.868	285.206	369.219	76.5547	117.718	88.5207	5.26985	0	0	0	0	0	5.07863	0	51.9163	3.18407	26.0383	19.4109
IXRNA007_contig_1386	35.7557	56.3937	33.7555	21.9363	13.2421	7.40175	283.675	331.419	423.311	210.907	137.068	113.377	18.0888	2.97128	21.9839	4.82935	14.503	10.2049	20.9085	7.04154	19.367	5.77219	16.2076	15.1068
IXRNA007_contig_138627	588.082	478.028	477.413	394.474	485.098	254.632	145.73	187.432	243.17	139.64	48.4019	86.8835	98.9546	67.5592	77.7483	141.759	71.9659	90.9995	63.0819	91.6192	51.4029	77.3542	51.004	50.6104
IXRNA007_contig_13864	44.3933	317.165	50.6402	55.4099	73.2101	65.393	359.404	323.396	323.011	12.2924	28.1972	89.5417	31.6191	45.0505	42.5883	68.7748	32.095	51.8087	68.1012	39.5592	24.5311	45.1048	31.6019	51.4479
IXRNA007_contig_13869	180.442	315.658	150.306	196.142	227.449	236.394	234.403	237.114	194.436	154.078	80.1481	112.119	67.1906	92.757	48.5839	56.9516	73.9705	41.2921	27.4721	108.056	34.1994	39.1964	54.6934	52.3914
IXRNA007_contig_13870	38.5559	44.2146	66.451	48.1343	65.6039	76.1314	49.8433	59.4732	38.2094	26.5782	21.391	27.2859	2.63493	0	0	0	2.85353	0	0	0	1.22228	0	0	1.06013
IXRNA007_contig_138756	109.846	186.139	233.912	105.96	88.4789	236.076	113.159	53.8373	181.893	21.7277	24.2204	14.083	67.599	59.8737	50.3525	73.131	120.711	21.9983	16.8397	53.583	4.32687	0	2.35747	8.49161
IXRNA007_contig_13876	172.636	119.103	133.907	248.64	204.074	218.124	147.805	130.582	94.4686	55.3586	37.1133	65.1164	13.7148	26.1273	3.69641	10.2733	20.1459	14.0556	2.99966	14.7754	2.13288	2.5711	1.17874	0
IXRNA007_contig_138773	1.05272	5.05518	0	0	1.25103	0	67.8237	60.201	92.4502	7.85955	14.1083	28.879	0	0	0	0	0	0	0	5.93389	2.94569	0	0.872266	1.06013
IXRNA007_contig_13885	64.8898	50.0201	71.0861	73.3691	82.6929	96.6781	103.827	83.8955	59.1748	33.8967	39.0871	41.4041	7.10112	11.6029	3.55492	9.68046	9.15269	9.38046	12.3253	12.8963	12.9806	16.2268	5.00963	9.3079
IXRNA007_contig_138858	17074.9	7396.8	12359.4	16734.6	1491.43	8727.14	593.927	120.3	387.452	46.3505	2.91695	18.1759	0	0	1.73324	5.43846	0	0	0	1.97796	2.44456	0	1.17874	2.5549
IXRNA007_contig_13890	313.627	547.431	476.201	579.013	408.079	690.321	260.145	147.575	262.781	54.8365	47.8088	50.1708	232.585	138.422	165.259	656.721	1041.84	364.269	89.6631	57.6971	10.7316	5.00597	24.6592	97.7436
IXRNA007_contig_13892	0.96324	42.4592	17.9655	40.326	14.8559	36.7616	58.6115	117.169	58.7927	4.58474	16.6363	3.2303	7.0616	9.94299	7.12752	0	0	0	2.58386	64.8969	1.19172	0	0	10.8663
IXRNA007_contig_138953	1.57908	82.296	0	0	0	0	219.24	206.515	197.584	2.84766	7.77854	33.4384	0	0	0	0	0	0	0	5.93389	1.22228	0	1.36734	3.27579
IXRNA007_contig_139027	145.823	141.887	174.701	253.435	236.475	260.447	213.665	182.955	140.096	56.5166	41.8096	48.4104	0	3.30326	0	0	2.85353	1.00541	4.06884	7.91185	1.22228	6.81085	2.35747	0
IXRNA007_contig_139033	22.5756	29.1875	16.753	13.8725	13.1671	16.332	190.707	294.954	164.558	61.557	77.8534	68.6196	26.7708	24.899	46.9744	41.8055	40.3845	24.1298	24.5616	59.9916	47.29	8.05383	29.6924	12.6685
IXRNA007_contig_13920	1042.08	1511.73	916.221	639.582	513.19	696.064	1257.74	1285.27	769.995	155.786	138.866	233.25	118.414	65.3183	90.1286	123.377	41.5402	74.5912	118.62	98.008	43.3726	67.5977	67.6124	122.36
IXRNA007_contig_139234	0	0.728412	5.54278	18.9735	13.7613	0	16.2217	59.2194	58.1448	1.89844	0.972317	0.88019	1.31746	0	0	0	0	0	8.90988	0	0	0	0	0
IXRNA007_contig_13924	94.6028	87.6426	74.2802	76.361	73.1788	80.5997	107.089	109.816	98.5637	14.3048	16.5294	19.3642	0	0	0	0	0	1.00541	0	0	0	0	0	0
IXRNA007_contig_13925	0	2.87723	3.46424	0.72975	0	0.676434	49.4249	67.1739	74.5582	37.1905	42.6167	18.7656	0	0	0	0	0	0	3.02936	29.4321	20.1065	15.7671	4.89176	18.9869
IXRNA007_contig_13935	562.538	1152.15	1802.95	331.576	423.579	383.369	351.874	292.094	147.206	142.307	89.2004	58.4622	81.2743	82.8638	122.37	3.38272	14.6814	52.6432	50.3111	156.299	131.927	14.9498	8.87589	27.4573
IXRNA007_contig_139395	28.3972	26.944	28.3998	42.4204	34.3595	42.5568	51.4654	56.3929	20.4005	11.0774	9.83013	18.9945	2.68762	3.23687	3.34268	8.22295	0	7.19872	2.96996	1.97796	3.7524	0	0	0
IXRNA007_contig_139461	86.4337	64.5956	54.6449	58.1173	70.0325	48.8659	50.5775	31.2683	71.1775	15.0072	20.2631	13.3613	1.40969	1.72633	1.89242	0.826646	0	3.29774	0	4.56909	0	0	0	3.20158
IXRNA007_contig_139480	124.616	135.332	115.408	187.363	139.433	203.405	203.224	223.135	163.528	83.8352	89.4532	127.504	90.7205	93.9355	86.7152	88.7013	113.549	95.8858	56.6074	124.414	105.287	49.3787	78.3389	119.572
IXRNA007_contig_13951	30.9763	58.914	75.0631	46.6748	39.9703	51.0318	71.3669	111.627	31.5643	9.68206	11.5414	14.9896	18.7738	11.3705	5.748	15.5812	10.4225	3.79039	20.1957	5.3405	12.0028	1.24298	3.2651	3.12737
IXRNA007_contig_13952	56.9101	69.3157	85.1094	80.5863	105.975	68.3459	99.8573	62.6212	88.3634	23.7305	44.5905	33.6408	17.127	9.95959	12.4334	29.6396	25.6817	41.5435	29.6996	5.93389	23.04	16.9931	5.30432	24.3617
IXRNA007_contig_13957	122.737	90.3159	138.119	145.892	160.094	159.743	129.355	154.539	132.96	56.1274	39.7289	80.0973	7.68081	0	3.53723	6.37388	6.42044	20.9628	26.7296	7.91185	14.0562	6.8449	18.8598	11.6614
IXRNA007_contig_139607	39.7192	89.7768	60.0352	66.0059	58.6169	48.365	82.1244	33.3246	75.2559	14.1149	6.1256	18.5104	11.6859	27.0569	15.0332	16.6091	15.409	5.14769	24.0567	8.70303	3.23293	2.0092	3.71302	23.2274
IXRNA007_contig_13962	14.2802	21.2624	30.3606	12.1503	101.846	61.1718	51.6703	79.6305	26.7715	16.1842	15.1779	7.8777	0	0	0	3.24676	0	0	0	3.38231	0	0	0	0
IXRNA007_contig_13963	10.7325	133.132	1151.98	801.864	231.528	918.682	605.222	1109.14	439.433	145.098	105.137	22.7705	96.6754	56.6037	29.1114	34.3493	11.5639	12.1755	15.325	111.102	60.8878	0	14.0859	22.8457
IXRNA007_contig_13969	0	0	0	0	0	0	46.0525	51.5779	33.1757	11.3907	9.72317	8.76669	0	0	0	0	0	0	0	3.95592	16.4702	0	2.35747	1.06013
IXRNA007_contig_139726	137.801	169.443	106.407	68.2681	34.6034	58.6872	167.297	60.7087	61.6667	1.01567	0	5.86206	7.61493	18.558	8.87845	6.81983	4.10908	6.74629	17.4634	2.74937	0	0	0	3.21218
IXRNA007_contig_13973	37.719	40.8639	84.0285	51.5787	43.9861	42.043	47.2734	66.3785	17.5016	7.47986	2.18771	8.26498	5.83636	7.43649	7.56967	0	12.3843	4.25288	17.404	6.58661	4.06408	1.78785	8.39261	2.70332
IXRNA007_contig_13974	23.8336	42.2261	19.5314	20.0462	19.3409	9.52862	87.9301	123.372	96.8858	42.3448	33.6908	38.3587	9.03779	15.9519	12.8225	10.8062	2.9748	10.9891	5.82112	32.4188	14.1845	1.32812	5.62258	14.9584
IXRNA007_contig_13978	87.1022	154.227	136.498	124.904	216.584	178.13	132.326	134.974	137.579	37.1335	47.2546	53.9468	0	0	0	0	0	0	0	0	0	0	0	0
IXRNA007_contig_13980	0	0.364206	2.7991	0	0	0	56.8442	73.9946	41.5486	20.9493	12.4846	10.2366	0	0	0	0	0	0	6.68241	6.54705	11.2205	0	14.6753	7.77072
IXRNA007_contig_13990	323.933	177.121	183.598	305.035	193.884	275.933	128.194	130.514	115.334	40.9684	35.1006	37.5665	112.287	64.0734	159.653	67.2738	85.2206	84.0722	35.9365	21.7774	46.5077	34.4459	24.9067	40.6558
IXRNA007_contig_13994	3.22133	10.2342	0	1.60545	4.04082	2.0228	41.8519	38.859	64.7068	20.8734	20.8368	22.348	10.2762	7.91787	4.19162	1.25085	1.5409	4.8159	12.4738	19.2851	10.2794	9.7906	10.9387	10.0712
IXRNA007_contig_139946	62.1211	45.6496	53.7788	11.6687	16.2634	26.0167	52.1741	47.7698	36.5481	8.54299	32.0378	13.4493	24.9396	31.4059	38.9449	23.9292	20.6738	24.1499	29.8184	3.95592	14.6857	20.5177	7.21387	20.1318
IXRNA007_contig_139959	49.5832	61.9078	98.3635	42.1431	44.3427	118.168	45.7195	30.4644	76.4188	14.2383	12.6401	6.16133	0	4.9798	0	0	36.839	0	0	3.95592	0	0	0	0
IXRNA007_contig_13999	0.526361	1.45682	0	0.868402	0	0.650417	39.7346	73.1314	56.9237	29.872	31.8045	19.5666	0	0	0	0	0	0	3.83125	0	3.25737	4.68246	0	0
IXRNA007_contig_14	131.238	141.873	84.3334	68.7133	57.4785	119.729	58.9018	61.4534	98.0819	41.3196	29.821	35.9733	96.6491	57.6494	110.485	95.4124	78.3792	69.3229	20.1066	46.9568	28.3508	38.8048	30.1875	23.6726
IXRNA007_contig_14000	657.183	634.105	482.43	773.484	631.318	557.076	288.319	190.428	183.372	57.4374	62.5686	123.552	207.909	175.604	209.492	234.974	88.5021	169.663	174.812	62.1476	10.2488	18.3382	65.1252	140.668
IXRNA007_contig_14002	166.814	154.045	110.779	60.343	57.3221	87.286	70.0264	85.7657	82.441	11.8368	32.6018	28.078	6.35017	13.3625	12.115	5.26443	11.3499	7.97289	25.2447	54.2357	22.2149	11.919	38.6508	13.8982
IXRNA007_contig_140052	50.2938	29.508	75.0839	69.2241	103.091	98.4667	112.544	161.757	94.7594	58.1113	43.9876	56.781	3.6362	7.3369	33.9397	43.4044	23.0208	38.5473	0	1.97796	0	1.3792	0	0
IXRNA007_contig_14008	2063.66	3668.25	2579.65	464.471	729.067	1319.9	501.344	412.107	219.588	236.309	179.908	562.758	159.624	103.397	118.32	3.24132	24.3763	42.4483	102.998	176.296	138.344	0	30.8476	21.3509
IXRNA007_contig_140170	135.454	214.532	274.354	161.041	123.239	230.918	172.565	110.027	283.074	28.4766	31.1141	18.9593	1.44921	27.1067	1.76862	11.3827	179.401	1.00541	0	11.8678	0	0	7.07242	2.14145
IXRNA007_contig_1402	90.7288	310.551	246.016	305.619	131.952	201.064	175.835	170.414	72.3819	23.7685	21.0993	29.4687	139.73	79.8925	89.6688	178.817	123.793	37.3811	68.5764	31.1925	20.3937	6.70869	11.3395	24.8493
IXRNA007_contig_140251	59.7946	63.3282	175.297	28.8251	65.7477	79.3054	61.0704	18.4225	58.4106	12.0266	10.5983	13.2557	0	6.77252	0	0	16.0226	0	0	5.93389	0	0	0	0
IXRNA007_contig_140328	6.60057	86.2586	2.93767	3.90416	3.85942	1.45043	234.719	332.239	224.879	109.91	96.7942	96.1167	2.63493	0	4.49228	0.543846	0.677713	1.04562	43.7178	85.3293	114.949	41.3929	75.3449	50.9178
IXRNA007_contig_140370	1.56856	26.6016	13.2195	1.4595	0	0	458.596	465.919	369.527	282.782	225.811	85.7129	0	0	0	0	0	0	114.462	64.798	100.82	58.5563	134.506	19.4003
IXRNA007_contig_140574	20.0017	20.3955	35.3629	24.7823	19.3909	36.7941	131.174	183.116	105.491	43.7401	46.6421	31.0795	0	3.31986	0	0.4242	3.56691	0	0	1.97796	4.27798	0	0	0
IXRNA007_contig_14062	55.131	38.3509	32.0095	31.6566	50.3288	46.5894	57.5272	58.06	69.0511	17.086	8.74113	23.7299	17.2851	11.6195	5.64188	8.484	8.3323	4.77569	28.3631	12.6194	2.42011	2.16244	11.4455	25.0826
IXRNA007_contig_140620	135.033	212.471	133.546	84.6145	81.7671	85.0421	149.513	116.188	101.903	49.407	42.7917	39.6085	74.0678	39.8384	61.1233	82.8223	78.5219	60.234	32.6696	30.9947	34.8349	20.4325	40.0771	33.2773
IXRNA007_contig_14063	446.807	1988.73	1923.75	749.117	579.582	1071.58	969.365	1162.72	845.84	344.653	561.931	336.18	81.406	47.3413	50.5647	8.9789	19.1186	21.4755	12.7708	36.4736	36.2528	1.80487	46.4894	31.1571
IXRNA007_contig_140637	336.513	143.009	214.166	202.017	140.615	221.89	103.87	125.64	99.8429	37.0576	27.2249	20.2444	27.008	50.9765	54.2081	36.8728	34.6204	34.2744	9.11778	20.7686	17.8086	10.2163	8.26295	16.6016
IXRNA007_contig_14069	1.61066	0	25.7462	17.6891	16.4573	11.8636	78.1971	15.5876	56.7991	8.66639	15.5571	4.46256	33.6612	5.04619	10.4879	0	10.0801	8.11364	23.7597	4.01526	1.8762	0	2.41641	22.9835
IXRNA007_contig_14073	77.854	113.64	64.0329	76.6821	55.752	82.2713	140.48	134.881	183.488	44.9361	29.6654	45.9899	35.5715	67.9576	69.3651	45.9006	23.6058	37.8436	36.976	63.3739	35.0244	21.5904	15.5358	37.9101
IXRNA007_contig_140734	682.895	589.708	866.031	836.345	1260.92	1461.64	92.1562	91.6639	137.786	28.7899	23.7829	39.9518	177.976	769.694	124.617	191.445	134.023	274.778	12.0283	14.1226	1.83953	1.70271	0	6.53037
IXRNA007_contig_14081	46.7514	30.2655	36.7278	48.3459	40.6584	52.6253	61.3094	55.2082	65.7202	32.6057	16.3738	20.6845	2.63493	0	0	0.543846	0.706248	0	0	0	1.03283	0	0	0
IXRNA007_contig_14090	9.4745	32.3342	21.4783	26.3513	22.6749	24.6703	35.0047	71.9298	46.5158	28.4766	15.5571	12.3227	0	0	0	0	0	0	0	0	1.21617	0	0	0
IXRNA007_contig_140900	53.6783	67.6914	110.246	50.6301	51.9114	80.9705	68.2847	26.2586	48.4844	13.2891	4.87131	4.09288	0	6.63973	0	0	16.1438	3.99147	0	3.95592	0	0	0	0
IXRNA007_contig_141078	70.6534	87.3075	173.551	70.2311	84.1879	99.2862	120.399	86.5357	128.209	34.1909	12.6401	29.9264	0	8.29966	0	0	53.4466	0	0	23.7355	0	1.70271	1.17874	0
IXRNA007_contig_14109	106.014	625.284	401.069	447.899	162.158	274.281	174.05	92.4171	72.4318	13.0518	10.6955	5.78285	62.8561	61.8159	29.0407	45.3459	37.4383	9.96359	72.9719	42.3482	8.89819	0	12.3532	11.1843
IXRNA007_contig_141217	27.7234	122.381	196.374	161.304	88.1036	227.36	134.478	190.952	61.9989	31.8464	0.0291695	0	4.04461	0	0	1.46295	7.55471	0	4.27674	0	6.47808	2.94569	4.11379	0
IXRNA007_contig_14126	112.325	102.218	71.0515	43.172	16.5073	27.4931	132.984	162.79	142.637	63.8256	79.8661	53.894	108.888	87.7108	239.983	94.3573	100.715	53.5782	50.9942	51.8819	101.865	81.2364	29.9635	40.2106
IXRNA007_contig_14131	477.378	734.677	498.268	420.234	294.942	345.105	120.681	134.255	106.422	60.7786	38.2801	59.9233	13.807	34.8918	27.4666	35.7253	63.2841	20.269	17.5525	17.7028	0.623362	1.70271	6.45948	10.6013
IXRNA007_contig_14132	57.0891	97.5417	45.0489	46.631	34.8411	54.0562	77.8043	58.8386	89.5928	21.6043	20.5645	18.1847	26.6127	21.8779	18.3405	4.81848	27.3011	5.83137	0	9.19752	6.09306	7.30464	0	0
IXRNA007_contig_14133	71.0535	463.299	591.38	160.596	165.198	313.93	262.766	250.519	289.868	198.957	69.4137	66.692	168.938	227.726	253.637	91.0072	187.748	73.244	116.422	92.806	83.1944	41.1375	49.1887	196.611
IXRNA007_contig_14139	2.73181	8.01982	1.39262	1.92654	0	0.643913	107.968	145.654	72.7391	22.9806	14.4292	19.6634	4.08413	0	0	0	1.5195	1.01546	10.0979	6.25036	22.1844	19.2747	0	9.93338
IXRNA007_contig_141451	71.7061	75.6456	46.3584	21.0387	18.878	21.7109	40.3408	53.5242	78.022	4.45185	1.93491	0	0	0	2.51143	3.29027	1.00587	0	4.90043	0.138457	5.02968	0	0.294684	1.96123
IXRNA007_contig_14146	34.6135	35.9981	37.975	49.2873	46.9761	50.8041	43.7217	49.9531	35.7092	11.6375	9.26618	21.9079	2.97747	8.99683	16.8195	9.03872	15.4518	11.7532	8.99898	21.3818	7.38868	3.30326	7.7443	14.3435
IXRNA007_contig_14167	64.7424	13.1114	15.2426	0	3.29646	0	171.318	123.575	110.475	28.4766	10.6955	18.484	0	0	0	0	0	0	0	0	0	0	0	0
IXRNA007_contig_141886	182.721	239.684	202.381	211.905	181.787	227.21	61.8815	96.5213	84.2352	43.4648	21.0409	13.3789	146.515	212.388	142.374	116.1	101.664	149.987	14.434	56.1939	28.0146	16.2609	13.6498	28.8778
IXRNA007_contig_14189	22.644	59.9775	30.6239	10.9462	8.18797	14.9726	50.4836	72.4037	36.4817	18.0542	37.162	21.1246	0	9.7604	1.76862	0.603669	2.76792	0	11.9095	19.384	13.4573	6.8449	15.2411	4.2405
IXRNA007_contig_14196	110.009	197.56	98.1349	63.8531	82.1487	96.4244	132.745	144.74	215.335	17.1334	15.8488	50.9014	7.28557	32.7339	20.6397	20.2855	9.00288	18.3789	21.9777	36.4143	26.8962	19.0704	8.01541	30.8285
IXRNA007_contig_142014	296.252	181.076	294.626	542.861	324.979	437.445	215.518	239.594	148.859	49.4449	61.8102	92.4287	128.901	41.3987	99.7499	82.5232	68.1351	56.0716	7.3952	32.4188	5.64082	15.4266	6.35339	2.17326
IXRNA007_contig_14210	23.681	45.89	21.4783	24.8115	17.5144	14.9596	78.5471	95.1165	55.9602	18.9844	27.2249	43.9743	7.90478	18.0933	5.30585	7.07	12.1632	3.01622	14.8498	61.3168	27.8741	23.838	20.0385	27.5633
IXRNA007_contig_142103	9.92717	35.2042	46.4416	48.5503	28.8987	34.5892	51.9008	79.3766	22.9589	13.1752	14.5361	4.20731	7.68081	6.60653	3.64335	4.90005	0.513635	2.27222	14.5825	6.28992	0	0	0	0.858702
IXRNA007_contig_14211	84.6809	101.351	135.66	142.214	188.624	249.272	107.584	125.471	143.618	54.5422	80.4592	59.3952	49.4575	62.0316	56.4365	58.5342	41.9754	56.9765	30.1748	40.9636	36.6073	19.0704	21.9599	43.55
IXRNA007_contig_14213	37.4506	124.515	65.2801	73.3837	12.6541	26.3094	83.2855	123.381	59.4987	5.18275	24.201	8.3442	24.3467	16.5661	5.48271	6.9993	2.932	13.4725	15.2953	13.0941	10.3466	0	10.4318	8.92626
IXRNA007_contig_142179	257.975	704.608	554.756	58.38	100.708	161.622	372.382	375.143	184.277	12.3399	12.6401	23.7651	3.95239	0	0	0	0	0	0	9.88981	0.611139	0	0	0
IXRNA007_contig_142181	2.6318	32.8368	32.5638	5.10825	33.1522	4.5204	91.4305	100.609	47.8282	10.4414	24.3079	50.8309	0	0	0	0	0	0	0	0	0	0	0	0
IXRNA007_contig_14223	41.9773	32.7786	76.1716	68.4432	87.084	69.4451	59.7641	50.774	58.5352	21.8321	39.2816	18.9945	1.31746	0	0	0	0	0	0	0	0	0	0	0
IXRNA007_contig_14231	51.6781	34.7526	72.0353	34.5099	30.0247	40.2218	39.2821	68.5364	56.442	21.946	26.1942	20.5788	9.23541	15.5536	4.82832	10.9041	7.01968	13.9651	17.8198	5.93389	20.5098	27.9756	4.73852	6.33955
IXRNA007_contig_142335	26.8655	64.8433	125.045	44.7921	44.4803	82.0111	56.3063	33.6885	68.6856	4.11962	8.54667	3.94325	0	4.16643	0	0	10.2228	0	0	1.97796	0	0	0	0
IXRNA007_contig_14234	258.159	247.129	361.161	352.367	376.672	515.501	35.2779	53.9812	65.2052	18.9844	22.373	17.6038	20.447	72.9706	6.3847	17.8273	31.3531	55.2773	0	7.87229	0	0	3.53621	1.06013
IXRNA007_contig_14235	77.5066	143.548	284.338	72.1504	69.9825	202.325	134.939	73.6222	160.538	11.7324	18.474	14.083	0	14.9394	0	1.08769	11.8849	0	0	13.8457	0	0	2.35747	0
IXRNA007_contig_1424	88.4392	110.762	72.9845	49.3822	48.6024	45.243	48.2894	70.762	76.0866	42.7339	33.5352	26.4585	50.2876	42.3947	16.908	38.4064	27.0372	21.6766	40.5993	32.1617	13.4756	26.2558	28.5372	5.8943
IXRNA007_contig_142449	13220.1	27868.2	35875.7	14165	12714.1	14370.9	8498.39	11436.2	6369.45	6160.75	4964.43	1741.88	10661.9	9443.82	13567.2	3516.74	5268.19	2718.84	3273.16	13000.3	8439.74	0	17.4571	371.871
IXRNA007_contig_14253	31.1869	52.2709	19.5175	8.02725	50.285	22.4394	75.5162	75.2724	60.3709	24.1482	42.4903	27.4267	47.1256	46.2457	28.7577	20.6716	21.8366	14.0355	22.4232	53.6028	7.36423	5.10814	1.06086	20.6831
IXRNA007_contig_142567	35.0504	37.2802	39.2221	47.441	54.1445	49.2756	51.2349	73.4361	41.532	29.9669	24.2982	16.4331	0	0	0	0	0	0	0	1.97796	0.770036	0	1.24946	1.17674
IXRNA007_contig_14258	71.0166	132.207	81.4858	109.908	117.221	160.022	65.8003	80.629	34.4383	11.2008	9.84957	26.5377	0	0	0	0	0	0	12.058	0	3.06181	0	0	0
IXRNA007_contig_14259	54.9416	85.3991	120.611	130.706	164.91	181.896	104.032	77.498	38.9155	26.5402	19.6894	29.8296	0	0	0	0	0	0	0	2.86804	0	0	0	1.42057
IXRNA007_contig_14266	31.0553	64.836	130.255	39.4211	62.2449	70.2516	51.2008	23.6945	58.1282	5.69533	32.0865	3.52076	0	9.95959	0	0	19.2613	3.01622	0	7.91185	0	0	2.35747	0
IXRNA007_contig_142763	6.92165	1.15818	8.31417	4.69229	3.75308	0.650417	156.812	12.6935	14.0544	3.67349	1.94463	8.8019	1.46238	0	1.68018	4.89462	2.14015	0	23.5221	3.83725	0.611139	1.60055	4.65601	3.97547
IXRNA007_contig_142936	7.82699	17.1614	5.54278	7.2975	3.75308	3.9025	49.8091	87.0689	79.1932	29.4259	34.9645	22.216	10.6583	3.31986	5.30585	10.8932	8.56058	5.02704	18.0871	39.5197	32.6226	13.5706	31.6962	16.5698
IXRNA007_contig_142954	16.9751	176.371	47.0374	26.4461	53.9443	14.1011	179.25	142.743	219.33	0.949221	13.6124	21.1246	25.954	74.4645	31.9235	19.0346	33.8571	17.0919	5.93992	1.97796	4.88912	0	2.35747	6.36075
IXRNA007_contig_14301	24.2705	25.4944	31.871	31.7514	22.3996	31.864	40.9811	67.7071	22.4273	13.2891	11.6678	6.16133	0	0	0	0	0	2.01082	0	0	0	0	0	0
IXRNA007_contig_143036	125.69	535.966	600.359	346.055	254.359	544.276	310.816	496.425	607.139	283.922	123.29	48.6833	210.834	221.037	170.3	170.229	98.7891	81.237	54.9739	187.966	125.601	51.7284	70.1584	112.691
IXRNA007_contig_14304	6.22159	181.826	45.527	4.43688	1.2823	5.15131	2956.91	5412.22	3209.14	709.097	929.078	832.554	1.27794	0	6.84454	0	0	0	137.242	213.264	748.077	147.268	421.41	379.239
IXRNA007_contig_14305	92.25	146.877	86.7791	30.6349	21.6428	29.7371	155.131	178.225	156.875	93.5742	56.8708	80.2645	92.0511	91.6116	253.389	66.6701	66.8153	73.8975	28.1849	33.2298	83.7383	58.2668	15.4061	38.1539
IXRNA007_contig_14309	120.063	319.292	123.659	60.7882	29.224	48.6903	81.9622	76.7956	52.2888	2.8002	6.80622	16.7324	0	0	0	0	0	1.98065	0	0	0	0	0	0
IXRNA007_contig_14312	157.94	223.899	182.101	170.761	180.942	147.632	208.918	135.27	226.956	58.9846	64.3771	87.6405	2.56905	5.06279	2.52912	3.28483	4.28029	2.01082	9.23657	17.8214	1.22228	0	1.17874	1.06013
IXRNA007_contig_14315	99.4243	102.16	143.087	135.588	189.005	175.333	202.609	205.821	126.614	59.0416	48.8687	68.4699	17.5486	12.7151	17.7923	4.89462	31.0321	27.7995	28.1552	17.7621	35.6172	15.4606	23.8105	24.4147
IXRNA007_contig_143158	9.05341	7.42981	7.92617	11.2965	14.6057	11.4799	43.2948	58.957	32.0544	18.899	15.3918	12.5163	0	0	0	0	0	2.37276	11.4343	8.88105	12.2289	10.0971	7.33175	9.62594
IXRNA007_contig_14316	1.70015	8.01254	6.1317	4.61202	5.786	5.28789	65.0404	94.9304	72.7225	30.0903	35.4799	24.4077	17.1007	9.92639	5.30585	5.98775	0	5.02704	21.6213	39.8757	40.7141	38.1748	21.2762	8.48101
IXRNA007_contig_1432	95.6714	140.212	105.5	93.7802	78.5958	112.899	113.287	138.689	118.931	9.84342	23.2675	39.943	41.1707	118.801	42.2168	10.6213	63.3126	46.661	9.14748	51.5061	58.5166	17.6912	16.9856	20.6406
IXRNA007_contig_14321	70.5482	38.9045	57.735	47.5724	48.3647	41.6007	73.988	67.8425	56.9154	11.2767	18.6101	20.3852	6.58731	3.45266	3.53723	1.15839	6.42044	0	7.98919	9.87003	6.82032	4.0184	0	3.09557
IXRNA007_contig_14332	93.6185	593.081	2603.84	1795.96	1300.86	2051.86	1637.76	2700.61	1220.06	845.111	328.983	136.623	564.981	269.324	136.13	137.506	252.102	138.666	194.681	317.463	378.815	160.498	198.688	168.602
IXRNA007_contig_14333	17.4331	26.4705	38.4392	39.983	42.2534	37.3405	57.032	50.8163	55.3538	19.3356	17.6864	20.4204	6.66636	1.61013	1.83936	2.17538	5.99954	2.27222	5.93992	4.0746	7.81647	5.73814	4.09022	2.12025
IXRNA007_contig_143358	41.7088	11.6546	39.3745	35.7869	39.3573	42.9276	54.6415	37.2342	47.3465	11.3907	8.75085	8.8019	0	0	0	0	0	0	0	0	0	0	0	0
IXRNA007_contig_14336	49.8201	41.1699	38.7925	59.4746	52.1616	55.6302	56.7674	44.4611	39.5052	12.226	22.5578	24.1348	0	0	0	0	0	0	0	0	0	0	0	0
IXRNA007_contig_1434	669.126	1180.27	598.682	309.275	169.126	568.679	435.364	272.013	272.591	53.7829	56.2583	93.7226	437.806	853.255	1078.86	395.936	436.19	356.749	81.7927	73.0659	12.8034	20.2793	28.0893	57.745
IXRNA007_contig_143405	58.5682	71.9016	108.313	113.629	137.788	145.687	113.603	101.345	76.3109	22.6864	29.0917	36.3254	15.1376	8.79764	11.5137	23.4343	19.0544	16.539	25.8386	7.85251	4.18019	0	5.12751	23.0365
IXRNA007_contig_1435	29.0025	57.2605	37.199	17.2221	19.6411	21.7955	52.3363	48.853	49.6639	8.27721	17.4628	14.5671	1.48873	8.91383	2.14002	1.08769	3.90933	16.6596	18.1168	8.30744	7.30923	1.73677	5.96441	4.89778
IXRNA007_contig_143561	1002.37	2204.55	1565.11	288.901	540.131	806.29	458.058	275.102	711.476	619.614	428.354	347.464	24.3072	162.657	214.409	52.2364	12.2773	33.47	53.489	112.091	48.6711	21.4031	7.35532	10.209
IXRNA007_contig_143582	780.456	213.294	446.769	555.405	521.666	406.29	62.8974	37.6489	69.2421	26.3409	29.1306	14.796	273.835	401.255	357.773	323.452	250.861	266.473	23.7003	34.5352	10.3527	21.9139	9.57135	32.0158
IXRNA007_contig_143585	63.1633	75.7549	55.4278	59.1243	38.025	50.7326	96.058	101.759	71.4433	18.0352	16.5294	27.2859	0	0	0	0	0	0	0	0	0	0	0	0
IXRNA007_contig_143589	52.7729	72.7903	52.6564	63.5028	40.1079	53.1521	102.256	79.5036	58.8508	44.5185	40.8568	29.9264	1.63365	9.95959	5.30585	5.98231	8.55345	8.04326	11.8798	17.8017	10.371	6.81085	8.25116	11.6614
IXRNA007_contig_14362	13.6854	53.786	34.2821	0	0.625514	1.30083	253.391	260.572	102.144	28.4766	24.3079	30.8066	0	0	0	0	0	0	0	0	0	0	0	0
IXRNA007_contig_14363	88.8602	56.6122	63.0214	19.8565	33.2398	17.9905	66.9016	54.1589	65.2135	16.1368	7.77854	22.8849	1.31746	3.31986	5.30585	1.64242	4.28029	0	0	0	1.22228	0	0	0
IXRNA007_contig_14378	20.9807	22.5954	25.8432	19.2435	30.5438	28.9501	52.3192	53.1603	51.2338	14.0959	17.4531	23.6595	16.8108	12.5823	16.678	3.8885	7.11242	6.64575	10.2464	7.45692	3.67295	0	9.06449	6.14873
IXRNA007_contig_14384	31.9133	22.69	26.8478	56.0448	45.2747	43.8576	56.5027	56.3168	22.6183	13.9915	13.0096	13.018	1.31746	0	0	2.17538	0	0	0	0	0	0	0	0
IXRNA007_contig_14402	137.722	191.441	164.08	71.6323	78.1704	84.2616	134.256	125.886	198.872	22.0884	31.9892	19.4786	52.9488	44.6356	35.3192	16.2012	11.0003	37.7531	7.0982	34.0012	26.6823	5.10814	25.225	31.3479
IXRNA007_contig_14404	29.4762	40.8348	15.2426	16.7842	23.144	28.6899	46.9575	44.8673	38.9736	9.49221	6.87428	14.9632	0	0	0	0	0	0	0	1.97796	0	0	0	0
IXRNA007_contig_14409	12.0852	11.305	37.5108	12.5736	14.0178	11.753	85.8981	13.5228	44.5804	4.74611	3.07252	3.53836	17.9307	15.6864	0	6.34668	0	6.90715	3.50455	3.89658	0.641696	1.68569	0	0
IXRNA007_contig_14424	139.854	121.23	229.145	210	266.925	240.869	219.112	217.338	194.137	77.2381	71.9612	89.7265	42.5936	30.6091	41.2972	33.142	43.3665	46.9827	8.90988	33.9814	37.3467	14.2006	24.7535	28.9838
IXRNA007_contig_144246	11.3641	39.6839	63.4648	52.9652	16.4135	50.648	35.8755	63.3913	29.5791	18.2156	7.3021	10.1134	21.3034	11.5199	19.3663	9.60976	10.9575	8.68672	9.20687	11.9073	4.94412	0	9.35917	13.9937
IXRNA007_contig_144248	27.0286	48.1918	20.9171	17.981	19.4097	14.5889	46.7697	34.1201	62.5721	18.1016	14.2056	22.0399	4.54525	1.34454	22.2315	28.4214	6.65585	11.1801	15.1765	25.6146	22.1171	20.6539	7.73252	16.9302
IXRNA007_contig_14425	42.1036	28.9617	39.5754	36.8378	38.0125	35.2006	56.6649	54.2097	35.8919	20.1045	10.4621	4.41855	6.16573	12.2669	7.07446	19.5132	7.51904	22.0486	11.8798	25.4959	7.87148	3.40542	12.0349	17.0786
IXRNA007_contig_144261	35.9241	68.7403	80.0931	87.9714	43.1667	109.335	99.4731	105.804	62.082	53.8588	36.9189	37.9098	2.63493	5.07939	0	1.10401	5.71419	1.03557	0	2.21532	3.3796	3.45651	0	0
IXRNA007_contig_144262	41.5404	72.1128	25.67	30.1533	16.6011	22.0557	47.1795	48.3114	56.7493	15.178	9.61622	14.0918	13.7543	18.2592	15.4223	8.52207	9.79473	8.95818	9.08808	8.52501	14.6001	9.02437	3.99592	5.0462
IXRNA007_contig_144321	27.5129	47.5362	15.0348	13.3763	18.9343	35.5388	70.4363	67.2755	70.5545	16.8202	18.4254	31.0443	14.0178	27.3225	19.7201	8.70154	9.98734	11.9342	2.96996	25.5355	38.349	9.39897	13.7794	17.2058
IXRNA007_contig_144389	168.751	261.806	669.886	113.44	189.981	263.621	161.184	116.848	198.814	31.7894	26.2817	20.8605	0	9.97619	0	0.543846	95.8143	0	0	33.1902	4.74244	6.81085	5.9762	2.09905
IXRNA007_contig_1444	14.7486	122.198	292.742	31.8755	37.5246	176.849	90.8585	54.7851	100.856	5.21122	2.24605	0	70.392	29.7626	10.311	27.8993	4.71545	4.01158	15.622	7.25912	0	0	0	6.01091
IXRNA007_contig_14445	115.305	157.993	271.769	111.966	95.9038	255.354	191.535	78.0311	154.574	25.7049	23.7634	19.549	1.54143	23.239	5.28816	0	38.7937	2.03092	0	15.5863	5.14579	6.81085	2.21603	6.12753
IXRNA007_contig_144460	47.3198	71.7122	61.317	28.9054	28.1294	46.4918	94.3931	81.0775	58.2611	0.949221	1.47792	15.2097	1.31746	1.65993	3.53723	1.63154	2.86779	1.05568	11.761	3.99548	3.29404	2.45191	6.02335	4.47373
IXRNA007_contig_144482	4.75304	122.038	16.857	14.6753	12.9982	13.9775	356.399	466.689	215.136	94.5234	105.924	148.189	0	3.20367	0	1.23997	2.11874	1.00541	50.7566	100.52	83.3533	29.9337	72.5631	94.3406
IXRNA007_contig_14458	13.8538	19.4559	28.1365	9.96109	11.2405	15.7596	142.631	145.975	139.689	39.554	20.9145	32.7166	11.7913	22.3925	22.3022	9.80555	8.56058	5.37893	29.9372	47.7282	54.6359	24.6212	25.7436	36.5743
IXRNA007_contig_14460	204.491	294.133	147.001	67.6843	32.927	69.3475	84.5662	104.07	75.3972	23.74	22.3633	19.6282	174.208	197.266	237.154	72.6796	66.8581	64.6377	17.8495	25.7333	19.4159	4.17164	20.0621	35.5248
IXRNA007_contig_144606	8.4323	40.7838	6.16634	4.30552	8.09415	10.4067	75.3198	67.5547	43.7166	15.1875	25.9511	23.4483	1.31746	3.31986	5.30585	0	0	0	17.7901	33.6253	6.11139	18.7298	10.6086	15.4566
IXRNA007_contig_14462	44.7459	56.8162	56.1137	24.0817	48.3209	39.6755	44.3962	48.2268	53.9916	15.1875	16.5294	36.0878	0	0	0	0	0	0	0	0	0	0	0	0
IXRNA007_contig_144631	0	68.8714	0	0	0.625514	0	113.142	120.131	98.0155	3.83485	12.9804	46.7733	0	0	0	0	0	0	0	0	0	0	0	0
IXRNA007_contig_14468	1.24221	1.56609	2.07854	0	0	0	140.488	204.077	59.7064	15.3679	7.00068	7.09433	0	0	0	0	0.991601	0	11.6422	10.3447	10.9149	6.64058	9.99569	10.9193
IXRNA007_contig_14470	47.2356	83.5343	32.1481	51.0241	85.6766	52.2155	145.713	181.585	147.322	77.2191	75.7824	76.2156	10.5661	47.0093	20.2506	19.3392	16.3578	28.3927	37.4215	55.0467	75.0968	48.1868	48.0335	52.4656
IXRNA007_contig_14471	0	42.4227	1.38569	0	1.87654	0	50.3726	46.4666	50.669	0	0	7.92171	0	0	0	0	0	0	0	0	0	0	0	0
IXRNA007_contig_14472	79.8121	0	1.37877	0	0	3.25209	157.982	4.0873	0.83064	0	0	0	5.20398	4.9798	0	0	0	0	2.96996	0	0	0	0	0
IXRNA007_contig_144728	151.508	51.5716	88.338	88.183	82.1862	45.3861	51.474	40.323	39.4055	1.27196	5.10466	3.97846	0.184445	14.2754	14.2374	4.37796	4.48004	5.06726	7.75159	33.9418	6.22751	0	3.47728	5.95791
IXRNA007_contig_14476	150.929	154.285	298.409	79.6084	86.4585	146.038	68.2421	58.8132	136.482	13.2037	15.207	8.353	0	4.9798	0	0.543846	39.2075	0	0	3.93614	0	0	0	0
IXRNA007_contig_144874	26.5812	17.5256	51.2568	58.38	60.0556	44.7422	58.9018	48.3199	41.532	8.46705	6.80622	21.0629	2.63493	1.65993	0	4.35077	2.85353	5.02704	0	0	0	0	0	0
IXRNA007_contig_144879	68.948	81.4875	90.1533	79.7106	110.428	82.7851	130.67	129.66	111.488	60.7502	52.5051	57.8197	0	0	0	0	0	0	0	0	0	0	0	0
IXRNA007_contig_14493	26.9234	26.2374	43.0189	65.7213	51.8926	31.5387	56.4856	42.2185	72.1743	27.5179	14.7306	29.0463	6.57414	5.07939	7.07446	5.65056	12.8409	5.34877	14.8498	9.88981	4.92578	5.10814	1.17874	5.30063
IXRNA007_contig_144940	37.6295	56.5904	82.7814	27.1686	23.7695	40.9763	89.6291	46.5428	114.628	4.74611	3.88927	3.52076	0	8.29966	0	0	19.9747	0	0	7.91185	0	0	0	0
IXRNA007_contig_144947	71.664	85.064	61.6773	79.8565	68.8065	101.166	90.3035	104.891	83.4544	39.8673	44.8822	54.0788	28.4967	68.0738	54.6325	31.5268	39.2431	21.7771	35.6395	43.258	34.7249	20.4325	16.8795	14.9478
IXRNA007_contig_144948	49.3727	71.2606	82.629	37.5383	24.3137	62.7653	67.9006	27.6718	109.038	5.95162	6.18394	5.36035	15.2562	6.73932	9.30292	27.8449	11.8992	4.12217	20.7303	0	0.617251	3.95029	1.19052	5.20522
IXRNA007_contig_14495	0	17.6713	0.692847	0	0	0	126.999	276.016	168.379	37.6366	91.9423	64.6147	0	1.65993	5.30585	0	0.713382	0	14.731	72.5121	46.6788	42.6359	42.8707	44.9811
IXRNA007_contig_1450	35.3451	58.6372	34.968	37.6551	21.7616	34.8038	52.84	46.4412	63.2034	10.1851	13.0971	22.7969	19.4457	21.8945	14.3258	20.0462	5.21482	11.7733	20.463	9.25686	10.5299	5.51679	1.27304	2.58671
IXRNA007_contig_14504	102.93	108.126	97.352	76.5435	28.342	64.736	51.7984	67.9017	45.2283	39.4022	15.1876	17.2341	25.3743	18.0103	12.4687	28.144	47.4827	26.6433	0	6.09212	13.9523	1.94109	3.41834	8.04635
IXRNA007_contig_14505	12.6379	150.628	24.2497	6.01314	31.2757	11.74	134.042	62.9428	160.305	3.79688	6.80622	18.484	27.5877	58.0478	19.4548	8.15769	23.2705	8.04326	5.93992	1.97796	6.72253	0	3.53621	3.18038
IXRNA007_contig_14510	75.8118	48.5851	89.3842	145.862	122.094	137.745	93.1039	91.8501	69.7737	61.5095	28.1972	40.4887	7.57541	8.29966	7.07446	12.6172	17.8345	8.27451	11.8798	45.4931	9.77823	15.3244	12.9661	20.1424
IXRNA007_contig_14513	91.4552	68.6893	93.0633	129.625	119.73	157.824	101.488	97.9768	75.0317	34.172	45.7378	32.479	3.95239	0	3.53723	0	0.713382	4.96672	2.82146	2.33399	4.93801	0	0	5.51265
IXRNA007_contig_145213	247.637	171.687	300.973	386.505	557.195	385.346	234.617	216.018	165.397	95.8144	73.3905	86.2938	67.8493	91.346	60.5574	86.4933	111.787	93.8046	109.532	44.9986	46.1899	32.7432	30.8711	37.5603
IXRNA007_contig_14525	104.251	125.17	161.6	143.046	146.339	126.181	196.231	169.001	126.349	44.6134	32.0865	40.2775	0	1.67653	0	2.73011	0	0	11.8798	0	0	0	2.36926	6.65759
IXRNA007_contig_14533	83.8703	85.8361	132.95	46.5799	26.3717	56.879	39.5553	64.2121	46.1088	17.086	16.9767	15.8698	31.0789	28.2354	31.1276	24.484	48.8952	39.1506	2.96996	32.7155	9.51544	5.32949	8.59299	17.1104
IXRNA007_contig_14537	121	136.118	243.37	93.1088	116.439	173.005	181.819	60.9034	148.585	25.1069	21.391	34.3274	0	8.29966	0	0	50.7642	0	0	23.7355	0	0	2.35747	1.06013
IXRNA007_contig_1454	482.041	691.263	472.986	319.426	242.505	346.198	185.047	141.16	213.607	97.7603	81.5871	92.7192	50.2612	52.5036	39.4578	32.4839	38.2943	96.9414	17.8792	14.1226	11.025	8.99032	8.32189	16.4107
IXRNA007_contig_14540	2.6318	38.788	5.29335	2.20384	10.8464	5.80172	112.937	169.382	67.4895	16.0323	23.112	24.5925	2.63493	0	0	0	0	0	14.9686	10.681	22.0132	17.4528	9.75994	10.5058
IXRNA007_contig_14542	4.18983	27.1406	4.843	1.50328	1.92033	5.19684	51.4996	95.0404	101.778	33.8208	19.388	26.881	0	0	0	0	0.834657	0	0	0	1.25284	0	0	0
IXRNA007_contig_145429	549.279	616.237	537.885	270.438	239.866	380.8	73.433	67.6986	78.6034	18.9844	14.5848	20.2444	292.305	466.806	484.866	120.522	197.771	191.892	29.6996	23.7355	5.50637	0	10.5968	9.54113
IXRNA007_contig_14546	34.7135	28.9398	29.7924	42.1504	56.9405	43.591	61.6595	48.5991	52.9782	21.8321	13.6124	9.68209	0	0	0	0	0	0	0	0	0	0	0	0
IXRNA007_contig_14553	90.7078	182.628	56.765	33.729	47.7767	40.5991	137.073	98.5184	152.489	51.3244	39.5441	46.6148	22.0807	26.9905	29.5712	22.8524	38.0946	18.3386	52.5089	64.4222	27.6113	29.6442	22.9147	44.8327
IXRNA007_contig_145559	6.83743	452.876	5.54278	0	12.5103	0.650417	518.735	709.236	957.487	4.74611	32.0865	89.7793	0	0	0	0	0	0	0	0	0	0	0	0
IXRNA007_contig_145561	72.2588	115.854	230.628	46.2297	83.4748	172.478	56.1783	29.7874	106.064	6.95779	18.1143	8.74908	0	1.52714	0	0	13.9323	0	0	1.97796	0	0	0.872266	0
IXRNA007_contig_145761	1293.94	8988.93	8863.54	4180.95	2411.64	4303.34	2794.13	4702.47	1073.11	736.178	485.488	529.267	909.55	527.41	456.303	270.89	153.035	414.932	166.585	1044.44	2523.69	0	96.6682	158.521
IXRNA007_contig_145795	132.543	100.776	99.5968	154.262	175.513	113.244	100.412	94.3634	60.7696	25.3822	30.7447	34.8555	22.7921	20.0686	14.6972	34.8605	28.1215	24.0293	6.14782	28.7398	18.9575	17.4358	3.70124	7.45268
IXRNA007_contig_1458	27.3708	37.8774	59.7581	24.8115	25.7524	53.9912	49.5444	22.002	56.1595	4.74611	1.94463	1.75158	0	3.31986	0	0	17.1212	0	0	3.95592	0	0	0	0
IXRNA007_contig_14590	94.166	116.495	117.839	111.141	141.01	152.464	106.628	108.309	132.736	50.3182	30.1418	66.0142	10.5397	31.5553	26.5292	23.7389	25.6461	29.4685	11.6719	49.4886	48.8545	15.3244	22.396	22.2732
IXRNA007_contig_14592	283.387	396.89	256.61	90.2482	68.9942	80.8404	29.4979	50.8501	63.2698	14.9218	10.6955	17.4102	78.692	180.086	67.8087	40.2446	71.6021	31.1676	20.8491	33.6253	1.22228	0	10.6086	15.9019
IXRNA007_contig_14596	64.4371	62.6726	68.585	51.8122	36.9053	50.0561	73.4245	86.7896	70.6708	32.2735	35.9757	22.8849	40.0377	59.6579	14.1489	19.5078	12.8409	25.1352	44.5494	27.6915	14.6673	11.919	21.1819	31.8038
IXRNA007_contig_14607	43.8511	63.4739	58.2338	84.2934	67.9245	71.5459	124.198	122.162	64.2998	47.3377	38.601	37.3905	31.8431	24.3678	31.1099	23.4017	22.4858	37.3409	36.3226	41.2998	33.7777	12.7193	48.2575	31.1783
IXRNA007_contig_146108	37.1611	37.8046	40.1713	23.5417	22.5623	24.8915	58.6798	50.7147	34.7124	9.5017	5.50331	6.81267	4.65064	4.9798	0	0.658054	0	2.03092	0	1.99774	0	0	0	0
IXRNA007_contig_14611	50.2306	35.2697	38.6401	41.0265	39.5387	49.7049	60.0117	74.2061	70.2389	26.3409	10.3552	49.986	11.9757	42.1457	11.8143	36.6389	19.3968	21.6163	19.572	52.0797	27.8252	15.8182	20.6279	24.9554
IXRNA007_contig_14616	3.56873	27.8108	2.77832	0.72975	0	0	64.1269	41.5923	27.4443	12.0931	7.5938	11.7681	0	0	1.76862	0	0	0	26.9969	20.1554	6.83254	0	3.57157	26.3759
IXRNA007_contig_146202	1171.85	1740.49	1057.94	652.499	340.742	1082.27	218.967	169.687	222.03	46.1891	15.5668	16.6532	627.784	916	864.251	352.766	468.849	591.351	11.8204	62.4838	0	4.93787	1.44985	17.5027
IXRNA007_contig_146340	95.0187	112.693	61.6703	143.746	118.228	85.5429	82.705	82.9139	76.6099	21.8321	35.3923	49.2906	22.0016	43.2412	45.9663	59.1977	16.6432	52.0801	14.8498	64.8969	40.6102	20.4325	17.6811	16.962
IXRNA007_contig_14635	0	4.30492	0.526564	0	0.625514	0	85.1211	115.748	69.184	12.188	24.4052	32.4262	0	0	1.69787	0	0	0	0	27.197	27.4218	3.13299	24.5767	7.87673
IXRNA007_contig_14639	97.8558	110.719	95.8831	96.0278	78.233	60.6774	183.203	134.898	120.426	31.3148	24.2301	47.2574	0	0	0	0	0	0	0	0	0	0	0	0
IXRNA007_contig_146416	165.467	91.1244	137.793	82.8485	111.673	97.9138	47.1966	32.9523	64.4576	8.46705	8.31331	15.8434	25.5193	51.2421	18.6412	48.7069	32.1949	51.3965	20.5521	23.4982	15.2846	18.6788	3.4537	4.2405
IXRNA007_contig_146443	72.8273	65.528	61.5318	47.2075	41.1275	34.8168	71.6486	50.3339	51.7655	4.10064	3.88927	23.0434	0	0	0	0	2.14015	0	0	0	0	0	0	0
IXRNA007_contig_14652	37.3716	19.7545	56.8135	48.8932	30.6502	53.9846	41.8349	63.4674	45.7267	21.8321	16.5294	27.2859	9.22224	2.62269	1.76862	3.80692	0.713382	12.0649	5.93992	17.8017	26.2484	6.81085	9.4299	9.54113
IXRNA007_contig_14669	100.619	132.564	136.997	76.8135	53.8817	67.8581	100.165	152.161	106.986	51.9983	58.0182	36.8975	76.8081	36.7343	63.4049	20.7586	50.536	59.4799	64.1214	28.6607	42.7614	27.4988	51.7937	51.925
IXRNA007_contig_14682	12.3642	40.9149	0.692847	0	0.625514	7.60338	104.34	5.92363	370.955	28.5431	7.77854	2.64057	6.66636	0	0	0	8.86733	0	14.8498	0	1.24061	0	3.55979	0
IXRNA007_contig_146870	59.6367	70.1825	81.5343	61.6858	58.2291	52.8919	99.2169	127.629	89.6011	41.7562	58.4265	50.8398	0	0	0	0	0	0	0	0	0	0	0	0
IXRNA007_contig_147	67.6216	84.4303	96.8601	77.9227	105.95	72.8533	82.2695	52.1872	98.2065	31.8654	26.8262	27.4619	7.69398	16.6989	13.5299	25.2018	15.0096	15.423	5.49442	1.48347	2.68901	5.60192	0	0.445253
IXRNA007_contig_14700	78.0698	76.6873	69.9014	84.9429	91.031	80.3981	104.357	104.95	67.423	41.8607	50.9883	30.8066	10.9745	6.63973	9.62127	3.80692	22.2218	12.0649	14.8201	21.5796	11.4894	10.2163	11.7992	5.61867
IXRNA007_contig_147022	101.035	86.6447	103.872	56.1543	54.8075	61.8612	66.3723	80.1721	59.9223	8.5335	17.5212	19.593	1.9235	0	0	2.64309	3.55977	4.03169	2.96996	5.91411	5.47581	1.70271	5.89369	1.06013
IXRNA007_contig_147084	50.4833	95.1234	54.0144	93.335	80.9727	78.6225	66.8931	38.7913	69.292	27.5654	10.6663	26.3969	11.2643	28.6006	28.174	25.2399	7.31216	21.7369	38.4907	9.83047	22.441	5.04003	16.7145	29.6835
IXRNA007_contig_147158	10.6114	16.7826	22.185	11.3476	5.61086	8.01314	70.829	58.2631	54.8554	13.2796	11.6678	12.3227	0	0	0	0	0	0.995354	2.96996	0	0	0	0	0
IXRNA007_contig_14722	78.4278	130.779	134.849	24.7969	37.5308	92.1446	50.697	19.4633	77.7396	9.49221	5.8339	3.52076	1.31746	16.5993	0	0	47.7894	3.01622	0	5.93389	0	0	0	0
IXRNA007_contig_147310	38.3033	73.4385	42.2013	67.0275	78.0954	115.846	87.8361	93.9572	70.2057	65.5627	9.05227	28.3333	16.0467	7.88468	12.3803	6.05301	0	51.5674	14.5825	70.3561	18.5175	21.4712	7.16672	4.04968
IXRNA007_contig_147354	3.66347	109.058	2.71596	4.34201	7.06205	0.708955	299.452	325.918	200.226	82.6392	49.4618	45.8403	0	0	2.91822	2.17538	0	1.00541	64.5966	98.7003	107.793	50.5195	52.4656	64.2012
IXRNA007_contig_14741	28.5603	46.0138	48.8319	34.5756	37.5934	31.4022	54.9915	38.402	41.9224	12.4633	18.6296	18.5104	1.31746	0	8.84308	2.71923	7.8472	2.01082	0	11.8678	3.0557	3.40542	1.17874	1.06013
IXRNA007_contig_14746	285.988	215.668	261.522	266.22	237.476	269.852	483.654	637.002	353.628	209.55	181.347	208.895	1.31746	0	1.7863	1.08769	0	0	0	2.07686	3.84407	0	0	0
IXRNA007_contig_14753	5.61101	39.5237	14.3419	8.62564	8.51324	8.51396	71.068	90.8938	88.5877	16.5164	19.4366	17.9735	1.68635	8.15026	10.7178	3.79605	0	0	14.7013	8.07008	21.5549	8.73491	6.51842	9.11708
IXRNA007_contig_147541	3.15817	105.532	7.42039	0	7.33102	3.25209	196.248	131.852	244	8.54299	29.9571	101.776	0	0	0	0	0	0	17.1367	25.1597	60.0811	39.0943	33.5351	23.2486
IXRNA007_contig_14760	222.64	414.904	204.335	118.65	77.5512	115.13	125.539	132.605	144.523	57.4279	41.8096	37.8482	162.68	72.5722	93.2591	87.7659	130.235	75.3352	41.5497	78.9998	73.9173	30.6488	55.3889	46.6455
IXRNA007_contig_147621	155.471	142.448	133.345	71.2309	75.831	102.746	189.76	151.476	170.613	66.436	52.5926	67.845	64.2395	44.5692	49.7511	42.6919	31.9738	34.8675	32.6102	62.7409	26.8168	36.9318	32.5449	46.4971
IXRNA007_contig_147755	89.934	158.087	71.3078	27.9275	14.8997	28.6054	100.72	156.545	161.667	25.9137	55.0234	83.4332	8.18144	9.7272	1.76862	3.31746	8.74606	6.36423	5.61322	1.97796	8.67207	3.40542	3.53621	8.48101
IXRNA007_contig_147776	70.0692	60.7496	100.795	39.3408	44.0111	102.942	64.3915	38.0974	98.979	14.2383	7.77854	4.39215	0	1.65993	0	0	34.9129	0	0	7.19978	0	0	0	0
IXRNA007_contig_147929	169.399	219.733	112.428	90.4525	102.128	80.7558	225.089	174.959	157.63	25.6195	28.8098	24.6717	48.4826	22.1103	33.5683	15.2658	5.59291	25.0347	37.0354	13.9249	7.21144	9.58627	22.9854	25.1356
IXRNA007_contig_14794	41.0035	72.5135	38.0581	38.684	29.3679	40.9698	64.0671	43.0648	72.9052	7.51783	12.1734	18.484	2.62175	1.65993	3.13045	2.17538	21.323	8.02316	2.96996	1.97796	2.44456	1.70271	2.35747	3.22278
IXRNA007_contig_1480	48.641	44.8556	35.8756	35.765	45.9064	42.921	68.7202	84.3525	83.7783	17.4277	19.6019	28.791	7.27239	6.42394	3.53723	7.44525	9.90887	5.30855	9.02868	0	9.83934	3.40542	3.6423	0
IXRNA007_contig_14806	43.0668	81.1233	52.3238	68.2681	53.8129	79.481	74.1416	57.2392	46.5573	12.9759	11.6678	24.8566	3.51763	0	0	1.38137	7.22656	14.1662	3.29665	4.62843	11.2389	1.53244	0	0
IXRNA007_contig_148063	7.52696	34.2864	11.7784	8.02725	13.1108	18.2117	46.172	42.3116	58.9754	13.2891	17.5406	29.0463	5.26985	18.2592	8.84308	1.63154	5.70705	8.04326	26.7296	25.3772	1.22228	1.70271	4.71495	22.2626
IXRNA007_contig_148147	22.1072	49.532	36.0281	41.5957	58.1728	44.2284	68.2762	57.0361	34.8869	17.086	14.5848	7.92171	0	0	0	0	0	0	0	0	0	0	0	0
IXRNA007_contig_148185	268.007	355.254	304.881	120.511	61.782	67.4288	92.2843	72.319	79.3593	36.7538	21.6146	45.5322	115.08	303.485	383.825	106.942	100.872	152.048	26.9969	42.7635	23.92	10.1822	26.4037	21.5736
IXRNA007_contig_14819	77.6909	61.1429	97.0748	61.2041	89.4047	76.4371	95.0078	81.4922	96.7363	34.732	30.4044	66.0934	11.8572	9.7604	10.6117	7.61928	19.2542	25.2156	11.0482	19.7994	25.7351	22.1863	11.0448	12.6049
IXRNA007_contig_14821	53.1625	51.7246	46.885	29.9197	20.0164	11.7075	52.0801	63.459	22.4273	2.84766	8.75085	14.9632	0	0	0	0	0	0	0	0	7.33367	0	0	0
IXRNA007_contig_14840	129.343	209.273	137.08	99.786	113.118	80.294	167.416	118.32	95.6648	28.619	34.7992	31.5372	7.90478	29.829	37.1409	15.0809	42.4177	34.1839	26.7296	21.7576	17.1119	5.10814	18.848	20.1212
IXRNA007_contig_148439	6.31633	79.8777	10.4204	2.93359	18.1462	8.45543	144.382	150.604	83.0307	31.6091	40.04	45.7699	10.5397	26.1439	13.2823	3.26852	7.14095	5.02704	59.4586	54.4137	7.95703	11.919	50.3557	43.4121
IXRNA007_contig_14845	70.9061	150.25	204.667	120.547	63.5021	95.0325	51.6618	69.865	75.8291	63.2941	64.2313	28.2629	23.8197	31.3395	42.1638	13.1774	5.79266	18.1979	20.166	65.6683	75.5124	4.00137	3.7366	7.94034
IXRNA007_contig_14854	45.9934	85.7487	51.7765	18.47	17.9147	21.5678	52.9425	42.6586	56.7991	3.7779	2.88778	14.8488	1.44921	0.97936	0	0	0	1.94044	0	5.63719	0.152785	0	0	0
IXRNA007_contig_148540	1.05272	79.2367	1.38569	0	1.25103	0.650417	886.908	1286.91	673.366	129.597	105.769	130.022	0	0	0	0	0	0	0	2.01752	25.9918	2.43488	2.60501	5.01439
IXRNA007_contig_14866	4.73725	6.55571	4.15708	0.72975	1.25103	0.650417	102.495	88.0082	49.5809	1.89844	0.972317	2.64057	0	0	0	0	0	0	2.96996	5.91411	6.11139	1.70271	1.17874	1.06013
IXRNA007_contig_14873	16.7541	22.0418	9.94929	6.04233	5.62337	11.0116	27.2183	33.1892	66.0358	4.74611	4.81297	12.5339	0	6.67293	17.9514	2.72467	4.4515	3.05644	10.5434	16.4962	2.51789	4.71651	8.92304	6.15933
IXRNA007_contig_14874	1995.56	1396.43	967.534	913.64	418.175	771.304	85.5395	38.6898	95.59	13.0803	3.91844	18.0351	466.105	308.515	556.548	273.484	265	218.727	32.2241	5.95366	0	4.00137	2.35747	7.20885
IXRNA007_contig_14883	35.5557	50.8213	31.3028	18.9735	29.3991	41.7828	62.462	36.1511	43.2348	9.57764	4.63795	16.1251	0	0	0	0	0	0	0	0	0.910598	0	0	0
IXRNA007_contig_148844	52.3519	42.9763	57.534	75.3905	50.6666	69.1459	45.9757	48.5061	47.3465	21.8416	5.8339	22.8849	0	0	0	0	0	0	0	0	0	0	0	0
IXRNA007_contig_14885	41.8983	36.6901	77.592	111.893	94.1398	75.0126	76.7029	84.7417	45.4609	9.5017	8.93559	18.9769	24.8737	26.4759	19.0126	17.8164	24.1622	10.0541	9.14748	9.61289	17.9247	3.42245	10.4318	10.9829
IXRNA007_contig_14888	6.31633	0	40.878	64.955	0	1.95125	73.7574	36.4219	75.555	2.84766	31.1141	2.64057	68.5081	0	5.30585	0	0	2.01082	32.6696	0	9.16709	0	7.07242	26.4925
IXRNA007_contig_148918	103.546	227.381	105.264	100.786	93.164	142.363	126.478	98.0953	119.421	6.54963	12.7568	23.4042	146.686	183.09	68.3393	30.1019	100.929	40.7793	15.2953	61.1981	8.23205	2.6392	9.35917	19.4851
IXRNA007_contig_14892	242.289	94.9049	220.727	261.17	218.386	315.544	127.63	173.706	92.5914	13.46	17.8128	20.3324	67.2433	19.6204	89.1559	32.9951	56.9778	46.9526	29.2541	37.5615	42.1075	18.1509	9.38275	18.266
IXRNA007_contig_148933	4.353	90.1046	4.04623	11.3695	4.67259	7.38224	442.784	557.354	371.487	143.323	184.487	216.835	2.62175	3.31986	8.57778	5.60162	0.806121	5.77104	46.9551	122.891	141.357	79.091	98.012	111.716
IXRNA007_contig_14895	0	0	7.62132	5.10825	9.38271	1.30083	29.882	78.6996	52.8536	3.79688	12.6401	0.88019	3.95239	0	0	0	0	0	8.90988	0	0	0	0	5.30063
IXRNA007_contig_149081	28.7709	32.6693	21.506	27.7597	19.3909	27.298	42.6801	75.3486	41.5237	11.4951	22.1299	30.789	10.4343	1.65993	0	4.06253	9.27396	6.06261	0	6.4086	11.3855	3.42245	4.71495	8.04635
IXRNA007_contig_14917	81.507	102.692	146.281	66.7794	54.4197	117.608	73.8428	54.8105	88.8203	25.629	11.6678	15.8434	0	22.1435	3.53723	7.60297	27.8219	4.02163	11.3749	7.91185	9.31376	4.8357	7.15494	5.30063
IXRNA007_contig_149171	34.9346	43.3842	76.2963	56.8183	39.1259	65.8938	44.234	37.632	57.2477	17.4087	6.53397	13.9246	15.6515	10.8394	13.3354	9.26714	35.9544	5.07731	3.26696	16.6742	20.9132	1.80487	12.7539	9.73195
IXRNA007_contig_149194	42.1773	52.402	77.3148	39.4065	18.2024	48.6382	61.6424	19.4633	83.3796	13.2891	6.80622	2.64057	0	1.65993	0	0	10.8505	0	0	0	0	0	0	0
IXRNA007_contig_149195	34.7188	39.4945	38.8826	52.1771	27.3537	36.4234	40.9128	65.1768	40.718	20.7215	22.3341	33.456	2.63493	16.5993	1.76862	4.35077	3.68105	0	8.90988	8.0503	13.4817	13.8941	1.17874	2.13085
IXRNA007_contig_1492	292.457	203.016	154.567	134.004	60.6811	54.1277	55.3416	16.18	55.902	6.88185	8.16746	10.1486	53.0015	32.2193	17.6331	63.2983	20.631	36.4963	6.08842	3.95592	4.4002	3.40542	3.57157	6.85901
IXRNA007_contig_149345	2.10544	15.8357	1.46191	1.4595	1.22601	0	244.708	346.566	162.274	68.6097	111.573	106.89	0	0	0	0	0	0	29.8481	57.8158	71.5766	46.467	27.217	19.888
IXRNA007_contig_149355	34.2661	65.2293	76.8991	45.9815	36.9991	65.0417	67.9091	27.9172	66.31	15.1875	7.77854	7.04152	0	8.29966	1.76862	5.80828	39.9494	0	0	7.93163	1.25284	0	0	0
IXRNA007_contig_14941	14.2117	59.1544	36.0488	18.9735	27.385	18.1987	43.5424	31.3106	56.0433	20.8924	17.5017	22.8849	6.60049	21.5791	15.9175	17.5282	7.13382	14.0556	20.7897	25.7135	7.94481	8.66681	9.4299	25.8989
IXRNA007_contig_14942	18.5963	28.6485	20.0856	3.48091	7.62501	2.60167	54.4451	46.7797	53.9833	10.1567	15.8002	23.2898	19.5907	23.4714	7.07446	7.55402	15.8513	25.839	6.9794	0	0.617251	3.40542	0	0
IXRNA007_contig_149420	40.3929	37.098	22.1434	67.7062	31.7949	59.5587	80.8181	88.8375	53.3935	16.9246	38.1829	30.9827	34.1223	35.0246	40.0414	14.1944	22.9923	8.09353	11.8798	17.9203	17.6191	7.45788	7.21387	28.2205
IXRNA007_contig_14943	165.456	114.419	183.84	202.133	182.675	197.063	302.44	309.882	155.678	106.702	88.51	145.214	0	0	0	0	0	0	0	0	0.849484	0	0	0
IXRNA007_contig_149447	5.26361	37.8556	19.5591	1.4595	18.7717	4.55292	127.041	227.62	111.729	60.6363	48.0908	40.2951	0	0	3.53723	0	0	1.00541	7.90009	24.3685	23.8344	19.1215	19.8264	12.3717
IXRNA007_contig_14960	74.4748	38.2999	70.6912	136.653	99.7694	114.33	130.781	157.171	112.859	66.7018	68.9665	58.0221	7.56224	10.607	3.23657	7.36368	3.00334	8.1237	3.20756	11.2348	14.2701	3.8311	4.99785	3.68924
IXRNA007_contig_14970	28.8025	93.601	43.7117	20.5935	18.1399	17.5743	91.3964	110.983	129.53	21.8226	26.4179	22.8937	18.5104	64.2394	55.4284	32.5546	48.1604	34.4754	53.3108	32.9726	38.4712	20.4496	18.7419	16.9726
IXRNA007_contig_14979	34.624	26.2666	40.1159	46.6967	38.9132	46.3748	60.6179	50.9686	54.0248	14.1149	14.964	25.3847	0	1.65993	0	0.543846	0	0	0	0	0	0	0	0
IXRNA007_contig_149794	196.806	131.369	235.977	320.63	265.731	231.614	139.797	146.703	142.363	69.7013	68.2956	78.0992	116.661	85.1545	46.7091	87.8801	146.158	130.794	42.0546	33.3089	91.1514	24.8937	61.0586	45.0023
IXRNA007_contig_149843	161.693	62.9276	103.809	99.2095	41.5779	90.5901	45.6683	54.4466	31.5643	1.17703	8.84809	11.0992	117.808	34.9416	89.4389	47.3092	61.1083	31.2481	38.5798	14.4589	12.0089	1.70271	7.66179	4.2405
IXRNA007_contig_149846	9.65346	113.465	83.599	21.8706	4.55374	17.6133	836.066	853.426	630.048	616.5	345.192	212.751	4.11048	6.88872	7.76422	6.48265	0	1.116	156.725	280.89	314.963	70.3731	42.3992	119.296
IXRNA007_contig_14987	114.773	84.8163	170.78	54.5561	120.649	92.3593	136.219	146.906	67.5227	44.6324	46.6421	36.9064	6.58731	4.51501	8.84308	0	0	10.788	5.82112	19.7796	27.6724	7.81545	17.8932	13.4742
IXRNA007_contig_14988	44.3354	36.2531	38.8064	48.1781	52.2992	59.8384	51.1751	67.7578	58.5435	36.004	18.6685	31.7132	1.31746	3.33646	1.76862	2.17538	4.27316	1.44779	5.91022	5.93389	7.22978	3.42245	1.14338	1.18734
IXRNA007_contig_14998	55.0995	109.845	69.4302	57.8692	66.1793	62.5051	103.324	98.95	113.59	59.7535	45.1058	45.8931	86.7286	83.7768	77.2177	70.3846	78.7431	80.1109	56.8153	53.1281	26.1201	20.5858	32.875	42.7761
IXRNA007_contig_15006	1.05272	180.508	6.92847	0	23.144	1.95125	963.209	1194.08	1516.91	106.085	242.068	319.13	0	4.9798	0	0	0	0	0	0	0	0	0	0
IXRNA007_contig_150088	1000.96	1656.96	1967.07	2089.08	1081.74	2418.1	1215.38	1081.68	1100.5	216.233	213.404	146.895	275.943	137.326	90.5885	375.488	1716	132.935	34.2436	73.6593	51.5496	5.36354	13.2372	81.036
IXRNA007_contig_15009	37.2558	38.4675	64.2131	53.3885	67.5492	64.5084	73.4671	55.1405	47.3298	21.8321	24.3079	24.6453	0	1.65993	5.30585	0	2.14015	0	2.96996	5.93389	1.62563	3.40542	0	3.18038
IXRNA007_contig_15012	802.916	1047.4	816.23	960.366	456.056	922.637	539.559	856.819	567.219	253.452	260.571	198.236	1449.18	1318.57	1434.01	654.095	843.21	736.009	163.556	251.003	308.124	67.1039	176.386	118.967
IXRNA007_contig_150135	29.3604	52.6715	19.6769	40.5522	32.877	47.3049	55.888	60.7172	60.4706	3.86333	7.76881	5.63321	5.26985	0	0	5.53092	2.85353	2.66433	2.96996	5.95366	0.611139	3.40542	1.16695	4.84477
IXRNA007_contig_15014	8.94814	29.1729	19.0949	23.352	14.7434	26.6476	70.8461	87.1112	91.4036	57.912	34.984	32.7695	5.2962	11.6195	3.53723	10.3331	4.99367	6.03245	17.8198	27.6915	30.5447	5.10814	23.5747	30.7436
IXRNA007_contig_15016	1.05272	2.18524	2.77139	2.18925	0	0.650417	70.0094	87.2889	47.3465	18.0352	9.72317	7.04152	0	1.65993	0	5.98231	13.0692	5.03709	2.96996	3.95592	0	0	1.17874	1.06013
IXRNA007_contig_150161	87.1443	75.7549	78.0423	97.8522	97.8241	85.1852	58.1163	65.1514	49.34	32.2166	13.6124	30.9035	0	0	0	0	0	0	0	0	0	0	0	0
IXRNA007_contig_1502	78.9068	169.218	156.694	65.3126	44.3489	87.2275	153.739	58.4154	92.716	5.69533	15.5571	8.8019	25.3348	20.1018	2.88284	31.4343	62.2354	1.04562	11.5531	27.0387	0	0	1.17874	11.5236
IXRNA007_contig_15029	2.10544	33.609	5.53585	0.72975	6.25514	0.650417	169.986	105.779	171.909	38.9276	75.6657	82.465	0	1.65993	1.94548	0	0	0	0	0	0	0	0	0
IXRNA007_contig_1503	92.0921	142.339	86.696	42.0701	53.2187	55.4286	73.0317	95.7935	52.2971	13.0708	4.86159	13.9334	23.6353	31.7877	5.37659	15.2223	7.39063	11.0595	14.6122	11.9073	10.8905	8.51356	1.56772	7.42088
IXRNA007_contig_15037	1.05272	80.8829	3.46424	2.18925	3.12757	0.650417	123.558	119.04	84.7252	0	1.94463	9.68209	0	0	0	0	0	0	2.96996	0	0	0	0	0
IXRNA007_contig_150381	38.4717	40.7911	40.6771	53.3666	47.6767	41.2495	46.9746	60.2518	89.0196	46.4454	65.1452	56.561	17.127	54.7777	43.0304	22.2977	38.5369	33.1785	32.3132	65.2727	65.0741	11.919	18.0583	13.9301
IXRNA007_contig_150450	216.955	349.674	347.414	192.282	121.55	243.842	394.861	158.829	437.697	29.5398	32.4559	22.0223	120.047	72.8876	44.9228	123.263	204.783	31.9016	86.6337	39.1043	7.62702	4.13759	1.26125	46.3381
IXRNA007_contig_150486	33.1555	48.0242	46.7464	45.7918	39.4074	32.5209	51.3117	60.0825	49.0077	6.64455	26.8748	22.8849	0	0	5.30585	0	4.99367	0	0	0	0	0	0	0
IXRNA007_contig_15050	67.2479	52.9046	57.5063	68.5965	41.0337	51.8773	54.2829	54.4381	69.2504	28.078	10.6955	20.8957	2.63493	0	0	0	0.713382	8.30467	0	5.93389	1.83342	0	1.17874	0
IXRNA007_contig_150527	23.2283	37.7828	8.32802	37.2537	26.0276	38.7128	45.6939	63.239	29.9861	13.7068	17.2684	17.6478	43.3709	71.9082	56.6134	22.8035	18.8618	21.8475	11.8798	19.7796	18.2547	12.4809	9.44169	12.4883
IXRNA007_contig_15066	3.38976	13.7306	11.8477	5.838	6.25514	5.85376	71.4693	59.9048	35.7175	0.949221	7.77854	14.9632	2.63493	0	3.53723	3.25764	1.42676	3.01622	2.96996	30.9155	6.69809	0	7.07242	6.36075
IXRNA007_contig_15073	18.2963	16.7389	17.3212	6.58234	8.12542	5.20334	47.0856	65.8284	17.3687	1.89844	8.75085	7.04152	0	0	0	0	0	0	0	0	0	0	0	0
IXRNA007_contig_150797	115.284	213.199	325.382	120.825	122.401	266.697	259.624	145.84	261.427	32.7291	27.1763	26.4057	1.31746	23.239	3.53723	0.543846	51.5347	0	0	27.6915	0	0	3.53621	0
IXRNA007_contig_150877	28.992	34.9201	27.7555	24.8261	10.8902	35.5973	45.1134	60.3872	33.2256	10.4414	23.3453	23.2634	22.5813	33.7962	19.3486	3.26308	11.6424	5.03709	0	12.5601	11.6422	1.70271	2.36926	5.30063
IXRNA007_contig_15088	125.142	208.676	138.604	173.819	164.423	162.604	218.779	176.059	111.929	82.5822	86.5362	90.6595	0	0	0	0	0	0	0	0	0	0	0	0
IXRNA007_contig_15090	37.898	63.605	52.1368	54.7969	55.6707	38.6023	69.1641	51.0532	40.7013	21.8321	15.314	29.0463	0	0	0	0	0	0	0	0	0	0	0	0
IXRNA007_contig_150978	7.05324	830.011	1247	1219.43	83.9627	1266.51	1515.46	1599.29	1426.93	861.209	945.16	199.513	0	0	0	0	0	0	0	56.2137	15.3518	0	24.9421	17.0998
IXRNA007_contig_15107	8.42177	20.3955	15.9355	11.676	5.62962	18.2117	34.1509	76.1525	29.0724	7.59377	8.44944	7.04152	0	0	0	0	0	0	0	1.97796	1.22228	0	0	0
IXRNA007_contig_151191	22.7704	277.452	156.022	143.702	265.468	391.285	68.1481	98.5776	195.832	18.861	10.2871	3.59998	149.69	37.6307	4.29773	28.4051	126.326	12.6782	10.6028	60.5652	0.855595	0	1.20231	27.9025
IXRNA007_contig_15122	60.8157	144.029	161.17	49.2581	36.5613	62.9669	66.6711	86.0111	57.1148	10.8496	1.0501	5.93248	130.389	38.0456	74.8832	30.0747	52.2195	11.0293	7.4843	34.911	14.7896	4.78462	7.62643	5.15221
IXRNA007_contig_151224	237.215	143.658	166.699	135.931	97.1923	94.9024	69.6593	90.2253	61.2098	19.554	11.7456	14.2415	61.2093	31.3727	58.1874	33.5118	34.1424	39.5829	0	22.3312	14.6368	3.8311	9.26488	7.43148
IXRNA007_contig_15123	42.151	29.0709	43.9196	43.8799	70.6017	49.2886	52.1655	71.7182	67.4064	21.0537	23.005	47.3278	22.3969	18.6244	37.1409	5.60162	11.5996	13.7138	15.4141	45.592	32.4882	11.4933	16.6909	36.1079
IXRNA007_contig_1514	69.6165	127.319	64.4348	74.4929	51.2921	52.0334	114.935	85.2664	66.4429	29.4353	46.9921	44.0359	0	0	0	0	2.14015	0	0	0	1.83342	0	0	0
IXRNA007_contig_15143	0.526361	13.8471	0.692847	2.18925	6.88065	0	62.3254	54.1589	54.0497	7.59377	24.4343	25.9392	0	1.19515	0	0	0.677713	1.00541	0	0	0	0	0	0
IXRNA007_contig_15147	42.272	58.5716	68.5226	42.7342	32.6581	93.8943	48.3748	25.827	57.6879	18.3769	10.9386	8.8019	0	3.41946	0	0	24.5546	0	0	1.97796	0	0	0	0
IXRNA007_contig_1515	27.8445	34.7234	47.9104	53.9723	52.8809	62.1799	49.4078	59.8202	41.5735	24.6798	14.1667	18.484	7.29874	6.63973	1.76862	1.10401	0	3.37817	0	0	8.81874	0	4.01949	2.12025
IXRNA007_contig_15154	230.909	161.059	139.207	244.393	208.259	268.401	154.849	154.641	167.241	64.8508	72.3696	67.8098	2.71397	5.02959	7.12752	1.10401	2.93913	1.02552	8.93958	0	2.45067	0	1.17874	3.42421
IXRNA007_contig_151551	34.8714	41.5559	38.6193	30.5108	25.9651	20.189	63.6146	42.4809	38.8739	17.086	14.5848	29.9264	0	0	0	0	0	0	0	0	0	0	0	0
IXRNA007_contig_15157	53.8309	45.6933	44.3561	49.1706	54.6324	35.116	66.0393	43.9956	69.8983	31.5426	22.3633	39.2389	0	3.93404	0	0.543846	1.42676	0	2.96996	0	0	0	1.17874	1.06013
IXRNA007_contig_15158	33.4397	37.7755	17.0094	13.5004	26.1089	15.9157	53.5913	40.3399	43.8245	25.629	14.9251	5.65082	0	0	8.84308	1.08769	0	0	11.8798	1.97796	5.07857	6.81085	0	9.21249
IXRNA007_contig_1516	33.4134	29.6974	31.5938	50.2944	53.0686	41.3731	90.1755	91.8501	59.0169	35.2256	20.3895	24.6453	18.181	19.9192	13.9544	18.3059	12.1275	16.167	29.6996	39.757	46.5627	25.4726	23.7516	23.2592
IXRNA007_contig_1517	5.01622	4.90222	1.61433	3.88957	4.76016	6.61475	51.474	86.9166	47.7202	12.4253	27.9152	14.6816	1.33064	4.43202	7.32207	4.48129	2.86779	5.07731	0	42.0317	16.6963	17.9977	13.7323	11.5448
IXRNA007_contig_151734	11.4273	14.9907	10.268	15.9231	9.64542	20.1955	88.3399	83.7432	45.7932	3.81587	2.38218	4.42735	22.1202	5.46118	2.19308	0	10.3726	3.36812	60.8842	0.158237	6.16029	0	0	9.98638
IXRNA007_contig_15174	373.606	553.251	405.718	525.31	370.267	590.833	525.096	623.242	282.575	113.185	72.8654	102.683	118.176	52.9518	98.7064	89.0167	113.849	101.617	82.8322	82.0854	56.2248	9.99492	54.3634	47.589
IXRNA007_contig_15175	580.097	1195.32	832.158	216.955	238.771	355.401	21.0028	25.1585	95.7063	4.2715	0	3.97846	38.3118	200.238	59.3547	40.0815	134.815	36.1042	0	14.6369	2.49956	0	3.61872	0
IXRNA007_contig_151752	107.314	163.74	130.214	91.1239	103.022	107.69	141.479	131.225	169.675	43.0377	44.6877	49.2906	18.1415	38.195	44.8344	15.9401	19.2613	38.3865	29.1056	41.5372	20.7971	11.919	20.0385	38.0479
IXRNA007_contig_15186	73.9116	431.759	406.306	314.362	152.106	332.584	142.734	90.623	146.583	34.5422	19.5922	22.0664	189.109	75.4107	81.6923	193.484	470.475	99.0327	39.0847	81.492	16.6597	12.0552	23.0325	22.6549
IXRNA007_contig_152066	140.844	164.672	137.877	167.58	171.259	167.619	135.997	162.671	182.608	108.449	155.989	197.699	138.742	145.891	122.406	117.607	110.674	155.687	82.9807	191.17	196.726	78.3248	51.8409	61.5721
IXRNA007_contig_15209	97.6505	107.237	112.331	152.328	144.938	170.039	260.742	300.48	244.358	169.047	173.675	195.745	56.2952	93.3048	78.951	113.941	81.8962	56.1822	113.809	98.364	115.518	48.1868	28.9026	59.0596
IXRNA007_contig_15210	1.57908	49.532	65.8205	18.9735	9.38271	59.8384	32.4348	19.4633	78.7862	3.79688	0.972317	0	9.22224	3.31986	0	5.98231	24.255	1.00541	3.32635	0	0	0	1.17874	2.12025
IXRNA007_contig_152108	20.2859	40.3905	17.5914	7.99806	9.83307	6.43913	781.441	1320.65	825.024	312.882	342.392	326.612	14.3472	16.0183	19.4901	14.847	16.8715	14.689	0	22.529	18.2792	10.659	5.90547	10.9617
IXRNA007_contig_15223	49.7779	99.0787	155.184	54.0599	76.5629	106.103	57.7236	147.718	28.9395	51.4288	43.7543	48.0143	48.061	63.4094	72.1595	34.1535	18.7691	17.8359	28.8086	65.5694	107.396	8.0368	9.64207	12.4671
IXRNA007_contig_152394	155.777	140.096	150.369	188.327	142.717	184.075	57.5784	68.5787	104.021	29.4164	38.4746	48.9914	3.95239	11.6195	5.30585	2.71923	3.56691	12.0649	2.96996	7.99097	0	1.70271	2.35747	1.06013
IXRNA007_contig_15240	24.0073	21.6994	28.3167	33.5685	40.4019	41.6137	200.099	386.322	292.784	106.588	112.944	94.2331	20.065	42.6768	29.695	34.7626	50.643	33.2891	73.1501	95.5751	96.7434	53.6014	74.343	97.1075
IXRNA007_contig_15241	18.9069	55.0388	62.4186	54.2496	30.1435	51.8773	37.1477	63.3574	42.6616	15.0831	22.6647	13.2733	25.4797	17.6617	19.9146	16.3861	29.9192	4.08196	3.11846	31.8452	9.38099	13.3152	14.6635	14.3011
IXRNA007_contig_152414	146.186	52.9046	85.8438	105.026	172.304	96.9252	70.5302	52.6187	73.2375	33.3746	19.5533	30.3929	8.16827	14.873	13.6183	14.3467	19.083	17.283	20.4036	7.79317	6.68587	10.9825	2.12173	2.70332
IXRNA007_contig_15245	77.3014	134.815	140.475	95.1521	64.0463	51.9163	160.868	202.715	108.739	49.331	52.9038	29.768	153.353	101.405	72.1418	9.74572	17.1854	66.2664	42.114	62.0289	68.0809	10.9995	24.6945	24.5949
IXRNA007_contig_15254	0	0.728412	5.54278	10.2165	28.2419	0	16.2217	54.1589	63.1535	0	5.8339	0.88019	1.31746	0	0	0	0	0	5.93992	0	0	0	0	0
IXRNA007_contig_15262	2.10544	56.0586	64.9752	4.90392	3.12757	65.0417	36.7122	23.6945	123.259	3.79688	0.972317	0	30.1304	1.65993	8.84308	20.2202	9.98734	0	9.59297	0	0	1.70271	0	0
IXRNA007_contig_152670	112.889	87.6499	92.8208	151.584	133.641	115.989	86.7604	73.9015	110.018	68.6477	49.5396	24.2404	9.96002	47.4408	31.4106	14.8796	35.5335	10.9489	22.6014	34.5154	13.7751	22.595	13.6616	27.4043
IXRNA007_contig_1531	56.947	36.4206	41.5708	68.2462	59.4175	72.9378	48.8956	60.5141	38.1679	10.4414	24.3079	31.6868	0	0	0	0.543846	1.42676	4.02163	0	0	11.0005	0	3.53621	0
IXRNA007_contig_15320	37.4927	82.5656	150.092	53.6074	47.0887	96.8081	69.2837	35.9056	58.2777	4.1481	7.28266	3.83763	0	6.72272	0	0	18.0771	0	0	17.8017	0	0	1.39091	0
IXRNA007_contig_15333	4.28458	2.77525	11.6745	30.4306	43.7672	54.7196	60.1483	71.6082	2.27595	0	7.1757	0	0	0	0	0	0	0	0	0	0	0	0	0
IXRNA007_contig_15334	54.71	30.4913	56.1414	57.5554	59.0547	49.3862	60.08	39.8576	58.0451	25.629	23.3356	22.436	13.1746	14.9394	7.10983	7.07	8.56058	17.2226	8.90988	21.7576	11.6178	3.40542	4.6678	4.2405
IXRNA007_contig_153414	157.166	224.774	196.859	127.546	151.687	159.014	538.483	592.777	404.928	223.162	237.858	218.208	27.7721	56.4211	60.1506	41.6314	40.0778	47.7066	108.819	170.382	61.8106	75.5153	49.9902	127.332
IXRNA007_contig_15347	62.4369	87.3876	59.4117	85.9791	61.9259	66.4076	70.0094	100.871	76.3856	25.6385	34.4492	40.6031	9.14319	6.60653	7.58736	2.17538	17.6063	16.9311	29.8184	15.8633	22.0071	5.10814	28.219	13.7498
IXRNA007_contig_15349	18.4226	42.9763	41.5708	48.2	28.1481	39.6755	40.9811	52.441	34.0479	10.4414	13.6124	9.68209	0	0	0	0	0	0	0	0	0	0	0	0
IXRNA007_contig_15351	84.8178	94.8175	87.0216	74.7264	146.864	112.568	205.435	169.255	119.795	26.1036	20.4284	25.6047	9.10367	11.9847	13.1054	11.2794	31.6955	21.4152	21.2055	32.755	2.67068	13.2471	10.8915	22.5171
IXRNA007_contig_1536	10.4641	50.7485	148.533	81.4766	56.2775	64.1507	173.581	133.299	93.9619	45.9708	24.7649	10.1838	98.4013	21.1309	14.3965	14.6349	20.3456	13.8947	56.9935	27.2365	21.3654	10.676	7.8386	56.9288
IXRNA007_contig_15360	4488.04	1010.87	1581.24	1494.12	289.444	725.677	49.4676	3.68957	126.805	12.5867	0	1.90121	0	0	0	0	0	0	0	0	0	0	0	0
IXRNA007_contig_15370	55.231	120.093	503.444	254.807	52.8622	87.8779	109.437	49.8769	40.0451	8.66639	3.81148	2.64937	21.5932	23.571	16.1828	51.4533	85.3633	11.4617	12.4738	35.1682	0.990046	0	0	8.19477
IXRNA007_contig_15371	768.171	1479.51	1134.34	276.203	129.312	408.8	25.9462	130.294	108.124	2.84766	0	0	83.6984	597.044	106.647	53.6395	195.067	48.1993	2.96996	7.91185	0	0	1.17874	0.901107
IXRNA007_contig_153806	26.8391	70.707	104.142	29.3651	50.6353	62.5051	57.4845	41.677	66.3515	21.7656	20.7881	7.92171	2.63493	11.6195	1.76862	0	29.8764	4.02163	11.8798	5.93389	6.72253	0	8.25116	6.36075
IXRNA007_contig_15381	77.8751	50.5373	471.614	184.174	13.7613	11.5904	202.523	7.26914	7.79971	5.69533	0.972317	2.64057	6.42922	3.31986	0	199.456	10.9789	0	2.96996	0	0	0	0	0.996518
IXRNA007_contig_153817	145.355	90.3231	25.6354	1.4595	1.25103	19.5125	10.6124	16.0784	117.884	0	0	0	1.31746	0	0	0	0	0	0	0	0	0	0	0
IXRNA007_contig_15384	62.1001	104.673	104.516	54.5488	58.0477	75.3444	39.1113	57.9331	41.1582	21.6707	20.02	20.262	10.6451	6.40734	2.86516	3.12712	7.68312	8.87775	26.9672	31.0144	8.19538	0.749193	0	6.36075
IXRNA007_contig_15385	18.949	58.5134	56.5779	69.0343	17.0828	24.2736	46.4794	78.3611	25.7914	17.7315	7.26321	5.13151	70.84	14.458	14.9802	13.2644	34.0854	20.4601	10.2464	15.6852	3.84407	3.40542	8.84053	14.3223
IXRNA007_contig_15386	223.756	828.045	168.75	343.515	339.179	250.781	186.84	427.077	62.7964	105.715	100.907	64.8964	53.9896	49.3498	13.3354	12.9218	24.3477	34.023	32.6696	107.146	115.805	5.89138	16.9385	14.5025
IXRNA007_contig_153885	21.186	27.1334	16.6699	19.0319	7.34353	10.4847	199.305	227.721	152.813	57.6177	37.6092	57.8197	24.1227	10.8228	22.0546	27.6926	30.8252	0	0	89.7599	48.6773	21.5734	77.8202	0.0106013
IXRNA007_contig_15389	1.95806	45.1106	4.2333	0	0.69432	0.871559	825.24	1408.92	901.452	242.792	540.122	280.578	0	0	0	0	0	0	2.46507	44.9195	36.6684	2.12839	32.2856	15.6051
IXRNA007_contig_153901	44.6301	41.5414	42.9565	47.4337	46.9135	49.8155	65.7405	50.5032	27.4194	22.7813	16.5294	18.484	0	3.31986	1.43258	1.63154	0	1.3573	0	0	0	0	0	0
IXRNA007_contig_15393	40.6193	72.5572	128.863	184.152	139.233	185.85	101.676	81.8899	62.6551	26.5687	14.7598	29.5392	0	0	0	10.6159	8.24669	3.57925	0	18.3159	10.0532	0	0	2.38528
IXRNA007_contig_153967	25.1495	48.0679	35.5985	21.513	28.1481	26.0167	44.2254	45.8235	38.2094	5.96111	15.5376	23.5803	18.4181	9.92639	17.6862	19.0346	11.407	18.0973	8.90988	39.5592	7.94481	10.2163	4.71495	10.5801
IXRNA007_contig_154110	52.0676	87.1691	45.8249	50.0171	45.1058	49.3602	76.6346	65.5492	86.7022	34.1055	18.0657	29.4599	16.2707	42.1623	23.5049	42.0121	13.4187	30.0516	26.1653	42.6449	16.4091	12.0552	9.19415	13.3364
IXRNA007_contig_15415	36.9347	62.4832	32.5985	21.6079	43.0103	29.0281	41.2458	33.2062	66.7668	2.48696	6.99096	8.01853	7.2197	3.33646	2.12234	2.81168	4.50857	2.29233	3.74215	3.1054	11.2327	1.83893	5.13929	6.05332
IXRNA007_contig_154241	244.968	300.121	351.495	165.974	135.974	169.375	137.603	187.347	81.5356	144.633	86.614	64.0162	69.2063	91.512	72.0888	5.54179	16.5719	41.3926	39.2629	73.2044	88.4685	10.2674	8.84053	6.43496
IXRNA007_contig_154246	18.9437	9.46936	9.00702	7.21723	0	1.95125	8.00839	10.6033	12.9414	37.9594	18.4643	38.3059	4.75604	1.65993	15.9175	1.63154	2.14015	5.02704	2.96996	8.4459	16.3602	190.363	82.9713	95.4749
IXRNA007_contig_15428	14.9171	31.0304	26.8963	10.2238	6.25514	9.74976	121.355	199.677	77.075	91.6283	150.495	180.958	10.5397	6.63973	11.4253	2.74098	2.85353	5.02704	86.6337	120.379	132.153	267.207	267.786	264.83
IXRNA007_contig_154309	4.12667	2.91365	2.23097	0.72975	0.625514	0	1.60509	0	2.23442	13.8586	12.9124	10.7119	3.95239	1.65993	0	3.69272	0	2.01082	0	0	1.77842	139.878	59.2433	33.5742
IXRNA007_contig_15431	18.6332	20.3446	16.6907	10.4865	8.4632	7.4863	20.1234	33.0623	42.8278	28.7424	27.0985	44.6344	40.7755	48.055	39.4224	76.22	47.7823	58.2232	42.4407	17.505	20.1554	76.1793	52.053	111.557
IXRNA007_contig_1544	72.9747	36.7047	84.0147	41.3038	15.8005	25.4378	63.0853	63.4674	47.3049	60.5413	37.8037	95.659	71.8281	30.7087	79.7822	26.0122	20.0888	16.9411	32.6102	28.9574	49.2089	527.994	446.128	429.16
IXRNA007_contig_15444	6.20579	2.91365	13.1641	24.0817	20.6482	25.3663	22.1981	24.5238	18.2741	24.6987	32.0865	31.6868	6.58731	1.65993	8.84308	3.85043	2.68945	9.04867	14.8498	25.7135	20.7665	38.2259	103.682	76.5305
IXRNA007_contig_154604	59.7683	44.8192	46.4138	64.1158	64.4467	65.7962	26.467	38.5374	18.2741	39.9148	31.1336	36.9856	17.2983	19.9192	7.44587	41.0278	35.719	26.392	26.7296	9.88981	27.4646	78.6142	94.1929	81.8947
IXRNA007_contig_15461	38.4928	27.3883	41.1967	20.703	8.13793	12.3709	26.6377	46.0012	23.1084	38.7662	36.3258	41.5714	95.0022	21.2637	84.9289	24.6852	11.1644	37.2202	26.0762	9.01951	53.6947	571.243	492.229	401.417
IXRNA007_contig_15473	49.8148	36.5663	45.8526	23.3155	6.57415	8.43591	8.47796	12.3127	11.6456	13.384	13.6319	26.3705	11.4488	2.00852	10.6117	4.949	0.713382	1.00541	5.93992	1.97796	4.54077	98.4849	88.9593	48.9566
IXRNA007_contig_154755	128.379	76.3376	89.2179	72.3547	85.1512	114.727	164.309	227.637	118.258	455.512	403.337	417.72	108.651	32.5015	98.1228	29.1284	43.2951	67.9153	71.4275	52.8709	66.0458	720.605	568.529	531.812
IXRNA007_contig_154758	8.66916	4.7274	13.3027	4.94041	0	2.09434	5.69466	6.626	9.40284	8.5335	4.17124	17.0141	17.3115	6.63973	7.44587	2.18082	6.19929	1.00541	0	1.97796	5.56137	102.98	71.2547	65.3143
IXRNA007_contig_15481	28.4235	7.28412	11.0856	14.595	5.00411	9.10584	15.3679	18.6171	7.47576	78.7854	75.0823	60.7331	31.6323	14.9394	26.5292	3.26308	1.42676	9.04867	8.90988	8.38656	17.0997	174.766	142.427	162.284
IXRNA007_contig_15482	49.6358	88.2326	37.8641	19.8273	30.8628	22.6931	50.8422	41.2369	32.4282	45.5246	39.2816	64.4123	92.2751	64.7373	65.4211	59.8775	82.7237	54.292	32.729	31.6672	50.9324	93.5811	90.362	113.455
IXRNA007_contig_154857	46.104	14.2477	25.3513	17.3535	4.92279	12.41	16.8279	13.8021	5.9806	26.2934	17.317	43.2789	7.73351	1.65993	7.35744	2.37117	0	9.00846	10.3949	1.9384	4.97467	114.797	65.0309	71.8023
IXRNA007_contig_1549	0	0	0	0	0	0	0	0	0	0	2.74193	0	10.1445	11.6029	9.55052	13.0088	17.9344	38.2457	16.9882	49.4688	56.0048	125.405	142.391	77.633
IXRNA007_contig_15490	29.2551	40.6163	36.2498	53.5782	40.8961	42.0105	16.1363	30.9721	25.7747	94.7228	92.5451	84.9911	200.32	190.909	118.957	155.067	242.45	210.16	104.988	84.3205	105.208	120.229	432.314	191.734
IXRNA007_contig_15491	4.96885	6.21336	6.97004	7.80103	8.31933	4.90415	71.273	113.15	71.5845	120.75	145.546	210.313	30.5651	12.1673	23.0451	8.95715	16.8857	20.3394	1454.12	731.193	600.762	2687.63	1618.25	1776.39
IXRNA007_contig_15492	92.1079	62.6216	85.7606	101.443	82.3113	74.1281	20.3539	19.7088	44.0405	78.3107	71.2222	44.9865	330.459	627.172	531.327	519.569	589.268	544.479	194.235	215.123	156.623	237.069	464.01	281.061
IXRNA007_contig_15494	37.7506	14.8815	10.5174	3.04306	23.388	8.63754	19.5002	16.9416	28.8398	60.1901	58.6016	41.8442	1.46238	4.9632	5.69494	8.59821	2.21862	3.11676	47.6975	37.6604	83.2555	80.3169	178.779	49.5291
IXRNA007_contig_15509	3.29502	0	0.9977	3.802	0	4.14966	4.01273	8.23384	9.2201	9.06506	10.2871	11.909	43.3313	22.9071	47.9472	7.51052	10.7935	18.7006	20.8788	35.1484	49.7834	116.993	136.498	74.9403
IXRNA007_contig_155115	23.2599	16.0979	8.91002	15.5291	22.9564	20.1434	14.7447	29.7451	29.1471	128.202	106.615	99.6903	69.865	37.1161	37.6008	51.6708	116.538	72.1079	137.39	106.315	241.37	200.341	286.893	111.218
IXRNA007_contig_1552	557.974	141.108	113.814	210.226	108.301	142.799	17.8097	36.6588	103.523	352.152	422.53	275.904	795.444	1346.4	1004.52	1415.91	2880.82	909.15	170.149	122.495	175.006	321.353	1505.58	329.116
IXRNA007_contig_15522	66.9268	42.1751	20.1341	27.7086	33.1335	29.2558	24.0935	13.8274	25.484	45.8284	81.558	51.4735	183.641	245.487	202.595	198.765	217.531	213.227	206.739	116.66	140.22	180.317	373.353	192.286
IXRNA007_contig_155357	30.8553	14.5755	9.60979	27.0883	20.7358	21.106	14.1385	9.90938	40.4771	173.375	135.91	134.423	186.579	93.8359	47.5757	115.567	124.942	81.0258	199.314	63.275	145.555	316.057	612.154	261.862
IXRNA007_contig_15538	34.2977	39.0793	18.6168	34.2253	42.5099	41.6722	18.9111	30.2867	36.49	91.5524	48.9659	57.3796	42.6331	37.1825	57.7453	52.1494	80.2198	62.4861	47.5194	53.8006	71.4422	94.0919	62.9092	54.6283
IXRNA007_contig_15540	0.526361	4.22479	2.12704	0.55461	0.200164	1.93174	0	2.5387	0	12.3399	2.90723	10.8087	25.2031	9.87659	10.6117	21.6831	4.25889	18.1979	15.7705	13.8457	12.0578	84.4034	74.3665	56.9818
IXRNA007_contig_155455	29.6762	18.2467	24.8663	29.6497	48.6087	41.6592	13.7287	31.6491	14.0212	67.1004	67.0413	67.0528	94.1459	56.3049	85.3003	61.906	162.337	128.491	56.4292	66.9342	81.8193	87.894	92.637	53.0169
IXRNA007_contig_15553	19.3859	11.5963	16.9817	3.81659	4.8102	6.86841	14.6081	38.4443	47.7369	71.6662	95.5204	86.5666	48.1928	117.623	106.612	165.726	27.8647	5.51969	75.9419	171.667	148.617	359.715	91.0457	267.438
IXRNA007_contig_155582	2.10544	6.67226	2.07854	0	0.625514	3.9025	35.867	23.6945	19.9353	93.821	36.8508	51.6759	5.28303	0	5.2351	0	4.99367	3.01622	11.8798	9.88981	61.7251	391.692	335.374	287.718
IXRNA007_contig_155645	0	0.728412	0	0	0	0	23.3421	27.9426	17.4517	24.6608	19.106	35.3836	0	0	0	0	0	0	57.5281	39.0845	77.0158	117.13	127.315	115.267
IXRNA007_contig_15573	3.23712	5.8273	2.07854	9.44296	5.86732	7.60988	6.83018	3.38493	4.98384	5.69533	6.80622	7.31438	762.086	1144.97	813.563	1429.49	828.265	1065.82	160.437	194.79	200.423	419.395	386.602	379.716
IXRNA007_contig_155744	77.9909	90.5708	43.6979	42.9604	46.5445	52.97	30.1638	40.2722	55.5615	73.09	46.8365	47.451	159.769	131.765	99.6261	108.231	139.623	123.957	61.5376	44.2272	63.3079	145.599	114.184	97.7648
IXRNA007_contig_155768	71.1271	80.0234	57.9567	20.6665	4.40987	4.6765	61.2411	50.4693	73.6279	197.704	160.111	89.841	130.719	131.234	182.981	37.8898	32.837	36.0841	183.543	86.16	170.288	256.207	221.803	112.055
IXRNA007_contig_155795	63.7476	42.0221	31.4345	47.171	51.6612	39.695	25.5022	26.8763	29.9446	70.1285	75.3935	69.5614	144.578	462.142	378.802	393.755	314.28	285.295	273.504	233.577	129.299	435.554	549.185	362.669
IXRNA007_contig_15581	42.5194	18.8149	23.0233	11.8219	19.9038	15.3954	11.8589	14.2759	36.0165	56.099	51.105	54.651	118.176	88.0926	91.1014	163.165	130.813	108.182	100.088	69.3276	70.5438	97.7697	98.4599	97.945
IXRNA007_contig_15584	47.6357	28.969	106.588	323.425	137.238	130.734	53.1217	71.9805	35.269	445.327	452.866	388.498	766.592	412.493	667.652	1023.33	706.804	716.041	857.487	525.564	915.609	1976.66	4296.79	2513.53
IXRNA007_contig_1559	11.8958	9.95011	9.91465	10.0851	10.1208	5.83424	7.35098	1.52322	0.323949	14.039	10.9288	19.2585	44.2799	39.191	52.4748	23.0101	30.3259	40.1459	24.324	6.80419	16.1524	95.3349	80.3074	36.3199
IXRNA007_contig_15598	140.68	144.4	128.641	85.461	67.8432	86.486	77.5653	61.4619	92.5582	164.775	152.819	180.456	413.683	136.231	430.87	156.378	117.366	165.078	154.171	81.0766	124.067	671.141	407.053	396.434
IXRNA007_contig_155998	20.7334	18.5672	10.6698	11.5957	6.4553	9.33999	28.294	60.1502	51.8485	278.131	213.618	251.136	21.804	15.2548	33.2853	30.1508	38.066	16.539	138.727	217.121	338.388	425.508	781.998	850.274
IXRNA007_contig_15601	0	0.757549	0.692847	0.72975	1.25103	0	16.8535	16.8146	27.8181	71.1631	104.855	86.2498	1.31746	0	0	1.08769	0	0	126.194	53.5039	102.06	195.335	676.218	122.105
IXRNA007_contig_156048	80.17	106.931	113.578	138.164	101.314	107.599	54.872	79.1227	97.2762	273.024	191.07	141.385	302.819	257.24	236.658	254.612	386.061	329.814	251.259	208.161	212.328	245.684	402.621	275.972
IXRNA007_contig_15613	18.4332	18.2103	11.4666	10.2165	7.95028	7.15459	7.68396	10.9841	25.7498	18.0352	42.7722	21.151	40.6701	24.9156	24.7606	39.1352	62.3496	27.0354	50.5487	19.2653	15.2418	56.1044	93.3442	57.3528
IXRNA007_contig_15623	15.7645	3.64206	2.92382	4.3785	1.25103	1.95125	8.49504	0	7.47576	27.4135	17.4531	21.1069	3.95239	14.0596	8.84308	3.80692	5.20769	4.28304	8.90988	17.8017	10.3894	339.623	185.109	68.8022
IXRNA007_contig_156237	0	0	0.824488	3.11603	0	0	6.31792	5.75438	0	21.4999	41.7805	39.0892	9.6043	3.05427	10.7001	5.07952	6.86273	13.9551	22.4232	32.7155	44.821	147.489	164.127	83.2835
IXRNA007_contig_156269	5.17413	6.41003	4.15708	41.9898	47.9081	68.9638	7.67542	2.5387	4.16981	50.3562	60.8962	37.5401	36.0063	14.9726	63.4225	95.4559	57.47	43.6448	11.8798	1.97796	9.16709	123.242	112.133	96.3124
IXRNA007_contig_156358	61.4105	57.1804	46.9473	124.379	158.249	128.282	124.881	167.046	94.668	772.068	648.477	783.835	307.548	315.155	116.003	254.683	174.265	185.015	308.311	297.98	486.241	790.382	1075.93	453.755
IXRNA007_contig_156422	1.13694	9.30183	2.95846	0	0.775637	0	253.46	403.171	257.889	853.568	955.107	522.419	1.31746	0	7.07446	0	0	0	785.732	754.395	962.043	949.211	1603.77	433.03
IXRNA007_contig_156580	34.5556	30.6297	38.7925	52.8923	24.3075	28.6184	20.4905	27.9257	9.65203	38.6997	57.4542	46.0779	69.7465	54.7611	89.4389	72.4838	98.6964	71.3136	44.2227	37.5813	82.131	81.7642	45.2989	56.7167
IXRNA007_contig_1566	66.1215	91.3575	112.373	106.996	64.5092	102.447	85.0187	97.1898	69.7654	303.267	303.781	279.038	230.24	77.4192	123.891	35.3989	103.319	41.2318	270.029	208.299	356.899	420.859	514.719	332.212
IXRNA007_contig_15691	22.6914	24.6349	22.5037	35.101	24.0698	34.0494	35.4486	59.5663	34.6626	111.875	90.5422	77.087	188.951	97.7202	151.818	187.355	147.977	91.6429	126.164	133.631	188.219	453.245	436.31	228.415
IXRNA007_contig_157042	35.7136	44.8775	36.6724	14.938	35.4103	7.83753	545.68	655.077	301.231	688.328	754.372	1006.22	2.66127	3.31986	7.07446	8.70154	0.927396	0	353.217	317.186	869.719	2708.16	3651.27	1750.81
IXRNA007_contig_15715	4.10035	0.116546	3.98387	0.72975	2.82732	0	3.98712	3.13952	6.59528	62.5727	68.0136	79.0234	170.77	384.971	410.036	60.182	66.7226	44.992	202.908	76.8438	168.021	243.318	833.462	302.083
IXRNA007_contig_15716	1.74752	1.76276	3.38109	0.72975	2.23934	2.82932	4.46523	4.23116	5.79786	15.7381	11.5997	15.993	18.4445	0	5.30585	9.24538	1.42676	8.04326	2.96996	7.91185	36.7417	62.3533	141.437	125.742
IXRNA007_contig_15718	27.6287	29.6537	15.3466	24.432	15.1562	21.5613	19.4916	14.1998	31.0576	88.2396	120.558	57.0627	98.0324	82.648	182.61	158.014	142.626	146.86	148.854	54.5324	76.6002	187.639	125.099	103.935
IXRNA007_contig_1572	4.21089	4.37047	7.62132	7.66967	5.62962	8.45543	9.3915	5.92363	6.64512	36.0704	27.1276	17.6038	54.016	74.5973	70.6208	95.4124	70.689	39.2813	38.6095	25.7135	48.2495	115.563	86.5547	69.9895
IXRNA007_contig_15724	3.65294	2.16339	6.36727	6.58964	10.5774	4.40983	8.44381	2.5387	2.24273	22.2782	15.0904	16.2219	46.3483	74.1491	27.1836	69.2044	26.067	87.9028	56.1619	37.6802	51.5313	101.056	170.115	140.149
IXRNA007_contig_15729	101.303	115.519	98.5645	126.298	153.889	144.802	118.777	124.794	92.3505	337.742	400.935	312.705	341.75	204.686	258.642	178.768	268.467	336.44	308.608	263.563	268.113	256.071	440.141	359.16
IXRNA007_contig_157326	54.0888	11.0063	51.8665	92.2039	93.3829	64.1377	30.7358	35.7533	48.1688	103.626	142.931	97.5954	21.8435	63.011	65.2265	126.363	112.001	98.8215	57.6766	82.6986	138.979	183.365	134.364	51.9356
IXRNA007_contig_15735	30.2868	41.7817	43.5177	75.3613	44.0362	38.0039	27.5683	38.2582	16.1227	77.1527	69.3457	87.2268	513.349	918.208	947.712	698.913	691.681	824.615	109.384	90.6895	148.55	134.804	324.742	210.128
IXRNA007_contig_1574	10.0745	5.60149	4.65593	11.2381	9.61415	6.03587	4.87504	1.39628	4.8094	19.2122	13.3013	8.95153	45.0572	38.5104	62.4144	97.8706	33.5361	45.4545	21.1164	19.1664	23.7978	124.383	62.4967	97.8284
IXRNA007_contig_15753	35.7925	16.7535	10.3373	33.4809	38.1501	48.1244	11.0734	13.5397	45.735	84.6895	119.595	82.7466	66.993	90.5991	60.1329	91.0398	201.965	104.532	50.4002	93.8741	70.6355	158.318	440.258	129.102
IXRNA007_contig_15760	3.18975	3.64206	0.692847	4.90392	3.1088	1.95125	3.77368	3.96037	1.76096	129.891	203.827	224.774	22.6867	3.30326	8.22406	13.6723	4.39443	8.04326	33.3823	1.30545	8.73929	360.311	509.427	290.591
IXRNA007_contig_15767	6.09526	13.5776	15.9909	10.8514	4.34106	4.52691	23.308	37.9281	51.3501	177.59	231.48	169.797	2.63493	1.65993	13.5122	1.15295	2.61811	7.04791	224.915	246.691	522.769	745.124	796.85	411.7
IXRNA007_contig_157758	1.57908	0.728412	0.692847	0	0	0.650417	5.1141	2.5387	0.83064	5.81873	1.94463	12.3227	0	0	1.76862	0	0	0	5.93992	13.8457	9.39321	119.82	63.0271	80.9724
IXRNA007_contig_15777	33.5976	33.9222	60.2985	74.0112	96.9359	92.8861	39.709	24.4392	34.2805	61.8987	63.8521	56.1033	111.892	147.336	81.9046	121.011	166.296	138.676	65.1015	46.1261	45.5788	147.966	129.979	83.0078
IXRNA007_contig_157841	156.577	108.395	168.237	301.314	199.37	201.766	160.62	143.394	174.576	496.946	440.664	358.589	697.86	416.327	516.241	1022.91	806.877	783.474	556.066	264.058	486.993	1099.66	1048.85	525.875
IXRNA007_contig_15790	44.8302	38.5039	54.0906	64.9769	54.4697	56.7749	49.1688	40.2384	51.9067	99.953	118.049	91.8566	403.829	279.45	345.34	377.614	404.78	357.734	332.517	306.96	194.886	345.923	454.792	327.526
IXRNA007_contig_15803	30.5026	24.4237	29.4183	57.6794	99.2628	98.1285	43.2265	48.2437	62.19	228.943	276.196	170.22	99.284	196.884	92.251	58.7463	80.1413	54.654	235.161	265.146	397.687	352.768	440.907	239.684
IXRNA007_contig_158060	0	4.52344	0.713633	1.96303	0	0	16.5034	23.5422	46.1669	126.351	89.6282	139.07	0	3.85104	3.59029	3.85587	1.4339	2.02087	2238.79	909.091	1574.68	2595.34	5592.5	1843.26
IXRNA007_contig_15807	41.7088	32.6402	14.8061	24.5342	52.2992	16.9824	27.6964	26.1147	39.0484	118.112	111.671	102.929	67.0589	25.148	43.5787	48.4893	77.6873	56.4537	88.9503	37.3637	100.899	149.038	174.371	53.7166
IXRNA007_contig_15810	37.3716	11.0864	10.9331	13.1355	17.0953	10.14	5.67759	10.2987	21.3474	109.122	136.095	86.3906	331.302	255.264	294.351	201.897	203.585	272.084	185.504	121.842	145.971	251.286	131.146	99.1324
IXRNA007_contig_158101	1.15273	2.30178	0	0	2.50205	0.526838	0.435424	0.440041	0	1.65164	4.33653	3.14228	108.045	55.3089	65.7748	77.3458	46.3698	78.08	39.8569	19.7796	22.8016	33.4923	93.7921	95.4749
IXRNA007_contig_15820	0.742169	0	16.9263	4.72878	14.0178	8.58551	75.9431	85.571	74.7493	168.904	284.374	218.595	0	0	0	1.72399	5.51444	8.98835	242.557	502.818	1020.79	733.614	1184.52	720.885
IXRNA007_contig_15821	7.15324	2.16339	4.84993	5.10095	4.49744	5.85376	8.52919	5.11124	3.48869	55.6339	40.2928	36.2638	14.5316	2.88828	14.1489	6.89053	7.09101	17.0919	11.8798	5.93389	20.8704	79.9934	138.525	103.988
IXRNA007_contig_158452	7.36905	7.28412	9.69986	13.099	9.38271	7.41476	2.56132	10.1548	3.32256	41.7657	13.5541	21.2038	76.3206	4.9798	28.4393	13.5962	19.2613	11.0595	29.6996	21.7576	28.1124	191.913	203.851	164.468
IXRNA007_contig_1585	0	0	2.07854	0	0	1.95125	2.76622	1.70093	3.31425	8.21076	24.2204	9.50605	1.31746	0	0	1.08769	0	0	111.908	22.2718	47.1372	261.707	428.671	160.757
IXRNA007_contig_15851	1.57908	0	0	1.4595	0	1.30083	5.14825	3.38493	8.34793	50.9637	24.6774	37.9802	2.66127	1.65993	7.12752	1.63154	0	2.01082	17.9386	11.8678	47.8155	831.894	553.676	391.981
IXRNA007_contig_158653	13.6064	7.57549	14.5637	9.3262	12.0974	9.52862	48.776	61.7665	54.9302	106.104	132.595	149.474	12.1602	7.07131	0	14.053	5.58578	4.02163	174.931	135.273	279.639	352.002	729.815	489.11
IXRNA007_contig_158664	31.6764	34.534	21.4852	7.82292	19.0031	27.3435	24.563	11.8303	26.622	38.6143	79.5258	57.9693	148.742	135.085	121.787	136.174	183.339	238.845	117.046	75.8153	101.492	134.736	304.715	180.942
IXRNA007_contig_15869	5.91103	3.67848	17.0094	15.3904	12.3664	9.74325	5.25924	10.2648	8.42269	7.78361	8.86753	9.7613	53.1728	35.5391	33.3738	55.3635	46.0916	39.8041	81.9709	36.4934	45.4871	102.401	171.483	137.944
IXRNA007_contig_158721	0	0.779401	0	0	0	0	0	0.685448	0	0	1.04038	0	173.128	46.3619	78.3673	236.203	124.335	100.682	68.3091	4.09438	20.3876	162.439	157.491	83.4001
IXRNA007_contig_158765	16.9804	5.8273	17.9655	62.9847	128.462	70.2061	8.43528	16.07	1.9437	36.1558	60.4198	46.2364	101.972	132.878	153.87	200.859	256.732	225.211	62.3691	83.0744	86.2257	100.46	250.376	201.933
IXRNA007_contig_158844	35.9241	26.3467	24.0626	37.2975	42.6913	32.5729	86.0518	79.0466	71.9417	227.671	213.346	207.804	115.12	120.627	125.483	124.965	55.8935	88.9685	280.721	225.329	365.577	471.277	422.012	308.009
IXRNA007_contig_158858	9.5745	4.51616	13.6283	21.1773	20.0352	21.6459	31.7774	39.9168	78.13	171.961	190.059	167.254	115.976	99.3967	92.6577	322.865	339.284	219.782	263.703	204.126	288.983	484.405	1122.63	384.433
IXRNA007_contig_158868	14.1802	1.71177	9.64443	4.32742	8.00032	6.59523	0	1.65862	0	14.3522	13.4666	3.40633	56.1503	49.4992	70.0725	161.854	69.6118	64.0746	55.9243	15.3292	13.0662	129.508	84.7984	49.317
IXRNA007_contig_158873	0	4.33405	0.0762132	0	0	1.95125	19.3636	43.6656	30.825	108.505	182.329	91.6894	1.31746	0	2.79441	1.12576	0.713382	7.03786	181.108	90.0962	129.366	297.77	719.761	189.296
IXRNA007_contig_158881	2.52653	4.26121	12.9285	17.0761	36.824	27.5257	19.4404	8.77543	13.3982	84.1959	68.5386	71.5066	88.2173	95.8777	80.4189	68.1548	23.2063	34.6262	48.44	46.2447	79.8454	146.604	180.594	110.052
IXRNA007_contig_15892	3.29502	11.5526	18.6514	5.12284	2.68971	1.60003	67.5676	93.1702	54.058	216.812	201.104	191.529	7.61493	8.29966	3.60797	1.08769	0.713382	2.01082	96.3455	200.249	241.119	391.164	348.635	210.414
IXRNA007_contig_15893	0.526361	0	0	0	0	1.30083	4.25179	5.88978	5.78956	21.291	26.5345	21.2478	0	0	0	0	1.42676	0	49.9547	9.45466	14.6429	88.8816	122.883	72.9791
IXRNA007_contig_15897	1.05272	26.8639	19.3997	27.4167	6.78057	3.9025	456.188	493.76	585.717	2693.27	2772.65	2146.62	18.4445	6.62313	14.5203	21.3895	2.14015	13.0703	1828.93	1033.11	2286.63	4323.14	2424.19	2052.81
IXRNA007_contig_15899	0	0	1.34412	3.08684	0	0.754484	63.2475	93.6441	95.9887	267.775	204.673	145.812	0	0	1.76862	0	0	0	593.131	338.192	639.313	587.027	2969.32	457.275
IXRNA007_contig_15906	15.0434	2.03227	7.46889	6.4145	2.07045	2.12036	8.33282	14.6398	47.604	137.049	319.717	171.065	5.52017	75.0289	17.9338	25.7566	12.3914	6.7865	132.252	128.963	79.5276	640.56	133.327	77.0181
IXRNA007_contig_159109	0	0	0	0	2.50205	0.650417	0	0	0	23.9204	56.4236	63.5673	17.127	3.31986	1.76862	13.5962	0	0	38.6095	0	1.22228	110.251	83.596	78.5129
IXRNA007_contig_15914	6.12158	3.98442	2.77139	0	1.87654	1.30083	0	0	0.83064	0.949221	0	0	2.63493	0	0	0	0	9.04867	5.93992	35.6033	35.66	92.9511	98.4481	59.0808
IXRNA007_contig_15919	120.995	110.435	125.953	129.37	172.473	148.328	90.9439	87.3312	116.647	334.525	335.041	249.525	268.235	302.39	266.212	264.081	278.411	222.457	191.83	260.794	279.364	311.239	543.61	207.403
IXRNA007_contig_15927	0	0	0.692847	0	0	0.650417	6.02764	8.64003	15.1509	124.595	73.828	58.5238	1.31746	1.89232	1.76862	0	2.14015	1.00541	157.348	120.557	175.544	307.169	290.052	138.929
IXRNA007_contig_159445	38.4454	10.1978	25.67	48.7838	104.867	73.4516	22.4542	20.3688	18.9967	66.9676	91.5339	95.0429	92.0116	63.1106	93.8073	67.2303	189.981	120.78	64.5669	43.5152	118.659	137.903	115.516	48.7658
IXRNA007_contig_159450	16.4698	23.2145	8.16867	13.0552	15.3063	7.80501	17.2291	18.9471	12.5842	155.245	142.863	107.647	103.842	74.8795	80.3128	100.949	86.3406	75.2548	164.565	90.6302	116.55	333.732	483.907	235.645
IXRNA007_contig_159472	80.7806	61.9733	73.428	91.9485	129.932	88.5804	16.6571	21.1643	35.8172	78.1968	76.2297	70.3448	353.989	552.292	502.923	490.642	668.646	424.353	133.321	135.827	101.492	238.226	391.317	236.302
IXRNA007_contig_159483	147.955	252.184	168.036	130.027	103.985	148.055	219.607	343.181	153.502	662.11	678.541	635.849	497.434	129.641	288.107	243.578	263.687	282.701	514.308	418.675	740.053	601.108	1564.75	935.646
IXRNA007_contig_15949	25.3811	29.8576	20.7993	21.0533	33.9904	25.3468	11.8504	5.13663	39.0401	16.1368	23.3356	17.4102	32.515	60.0231	58.5235	53.1446	89.9646	68.7699	96.9395	27.6717	27.1163	92.6786	147.142	84.0574
IXRNA007_contig_15955	0	3.64206	2.77139	0	0	0	12.8066	13.4128	21.5966	39.9622	53.4677	54.6334	0	1.65993	0	0	0	0	139.588	130.526	150.438	194.603	196.142	76.3503
IXRNA007_contig_15964	0	0	0	0	0.619259	0	0	0	0	13.4884	9.88846	9.95494	95.0813	33.1986	159.777	42.8877	48.1247	33.1785	41.3121	9.88981	9.16709	97.0886	121.457	50.197
IXRNA007_contig_159669	0.526361	0	1.38569	0	1.87654	0	0.853773	0.846233	3.32256	4.04368	7.79798	5.28114	119.006	101.355	136.201	228.497	188.104	142.024	68.4279	57.1235	74.4429	161.485	119.842	132.505
IXRNA007_contig_15969	0	6.59213	4.84993	0	4.57876	1.30083	19.466	13.5905	19.1795	65.9329	98.1262	111.045	23.4904	14.4248	37.1409	18.0394	32.0522	40.709	1205.74	271.396	565.402	1149.91	5755.75	1853.09
IXRNA007_contig_159730	12.559	72.0764	19.0672	10.377	18.5152	14.023	542.487	548.951	997	3819	4382.94	4088.72	10.0127	10.2418	62.3967	38.3303	19.0758	21.5459	5871.55	2486.06	4921.4	15850.4	11385.1	5703.52
IXRNA007_contig_159760	18.6069	10.9626	7.3719	10.9608	9.57661	6.8619	7.66688	8.77543	18.2907	17.086	15.9363	13.1676	44.7937	63.0608	31.8351	42.7354	53.361	37.0996	26.7296	19.7796	7.94481	34.0542	70.3824	75.3749
IXRNA007_contig_159794	0.763223	16.2509	6.72062	4.18147	0	0	456.051	443.494	315.676	876.283	1044.44	889.449	2.63493	3.95064	4.7222	0.386131	2.13301	1.33719	653.51	889.39	966.841	1816.62	1731.99	2018.99
IXRNA007_contig_15989	7.9112	3.44539	7.64903	6.48018	1.89531	7.10906	3.4407	6.36367	10.4744	15.7191	21.9646	8.92512	23.161	36.4189	15.9175	29.1719	27.4295	19.9372	32.3429	9.65245	18.1692	43.2148	88.9593	59.7593
IXRNA007_contig_15997	0	2.14882	1.38569	0.72975	0	0	40.4859	40.7123	79.6168	130.784	157.107	158.751	0	0	0	1.63154	0	0	95.5733	98.2256	275.551	343.267	442.616	299.539
IXRNA007_contig_160	15.6382	22.7702	15.79	26.687	24.1573	25.5679	17.7158	19.9796	4.27779	18.7376	17.8906	21.327	225.826	212.72	331.969	267.17	297.066	249.18	61.3891	52.3764	46.8438	138.379	116.165	179.214
IXRNA007_contig_1601	28.0708	18.2322	30.8733	26.5702	30.0309	23.8183	7.5132	4.43426	20.9238	10.6313	16.0821	11.7769	27.0739	21.6123	34.8948	58.7082	44.3795	64.9192	50.6081	3.9757	20.4732	80.0275	80.0127	42.9457
IXRNA007_contig_160149	94.566	41.5705	109.345	129.655	150.768	120.379	160.458	164.922	104.013	344.131	292.502	284.495	63.8442	68.2398	76.6341	145.892	243.848	102.3	314.489	415.807	440.522	574.325	814.225	291.386
IXRNA007_contig_16015	50.7622	51.4769	47.3215	34.5318	44.1613	36.1502	35.1328	55.6229	38.8241	533.149	536.048	413.39	330.907	476.068	285.242	166.014	246.331	246.425	323.785	333.128	357.297	863.411	2086.58	653.377
IXRNA007_contig_16026	0	3.62021	1.49655	0	0	0	20.132	22.4844	63.3778	128.781	288.02	159.957	0	0	0	0	0	4.02163	201.096	143.165	232.319	494.28	636.459	87.736
IXRNA007_contig_1604	0	2.18524	5.50121	1.7514	0	3.25209	32.8532	43.5725	51.1176	314.164	264.772	204.301	0	1.65993	1.85705	0.543846	0	0	506.764	108.471	581.285	723.823	2748.21	347.424
IXRNA007_contig_16049	0	0	1.38569	3.92605	0.625514	4.55292	1.70755	4.23116	4.1532	9.48272	10.6955	0.88019	0	5.44458	5.30585	2.18082	4.26602	8.04326	20.7897	1.97796	17.7414	47.6759	104.035	54.0558
IXRNA007_contig_160512	0	0	0.692847	0	1.24477	0	15.624	19.3872	9.99259	129.616	71.0861	65.4773	1.27794	3.31986	7.07446	0.543846	10.8077	4.5545	475.995	342.682	593.826	1546.1	1379.78	587.691
IXRNA007_contig_16057	94.287	69.9495	154.159	620.339	655.557	539.632	70.3253	73.4615	40.4023	93.4413	107.256	109.927	166.448	126.105	132.894	537.989	313.76	387.514	91.4451	44.9788	152.626	466.747	583.051	457.89
IXRNA007_contig_160608	0	1.62436	0	0	0	0.650417	4.5933	6.54984	50.1374	124.206	185.11	157.448	0	0	10.6117	0	2.85353	0	103.8	41.7746	70.5438	304.803	90.8689	131.434
IXRNA007_contig_160661	18.849	45.4092	100.283	60.1752	59.1048	71.9882	75.8406	54.5143	32.8435	434.772	275.671	349.972	279.75	759.336	600.356	361.049	136.712	211.005	333.467	367.268	148.104	720.179	757.963	744.643
IXRNA007_contig_16068	0.56847	8.60255	1.45498	2.95549	0	0.650417	1.75023	0.939318	5.4573	1.0916	10.0829	8.60825	2.6481	0	1.76862	1.53908	0.791854	3.65968	4.87073	0	10.9761	86.3445	116.306	40.677
IXRNA007_contig_16071	58.6682	49.3208	32.6955	24.2569	74.8928	37.5876	46.7099	24.8877	69.8153	48.4103	45.6892	59.0607	53.2782	117.324	134.998	186.871	123.95	140.355	137.866	55.6796	46.6055	175.686	257.696	127.692
IXRNA007_contig_16074	118.905	91.8164	144.653	132.442	108.051	141.641	13.1993	16.6962	11.9114	10.5269	31.6003	9.15397	85.3716	123.399	116.782	178.768	222.547	139.913	45.2325	56.5895	42.5536	84.8291	230.75	186.731
IXRNA007_contig_160770	2.10544	19.6671	3.46424	0	7.50616	2.60167	204.624	144.105	74.7825	108.714	215.631	312.855	0	0	8.86076	12.59	0	1.00541	229.311	83.1139	149.338	367.854	439.846	430.358
IXRNA007_contig_160771	10.8851	4.38504	5.00929	0.795427	1.88905	6.31555	3.42363	8.43694	5.12505	17.2094	31.892	14.9544	17.127	11.6195	22.1607	5.96055	20.5953	18.1376	9.05838	9.88981	39.6385	74.732	74.1779	63.8832
IXRNA007_contig_16078	79.8068	33.7401	49.1159	52.0677	48.8839	53.1196	39.0345	33.8493	35.3271	171.277	220.852	143.964	586.508	417.025	610.774	316.459	473.536	431.823	331.447	263.781	296.739	568.467	304.857	170.574
IXRNA007_contig_16087	7.45853	4.34862	6.86612	11.8438	7.84394	5.71717	2.15151	11.4411	13.8717	186.475	70.0068	52.8906	3.95239	0	1.76862	4.89462	2.85353	4.02163	42.4704	80.7602	87.289	264.006	120.738	74.7601
IXRNA007_contig_16099	3.71611	41.9347	3.99773	3.5101	2.47703	0.604888	217.302	269.931	345.92	631.014	1054.14	1320.98	23.161	901.177	37.1232	56.9516	44.9145	14.9906	815.878	430.701	571.574	1618.7	1378.72	1873.51
IXRNA007_contig_16100	0	0	2.8476	4.47337	1.93909	1.99028	16.8706	59.5494	14.6359	117.058	91.4561	75.3354	44.4117	66.1483	71.116	46.1889	106.893	39.1506	357.85	501.75	476.713	1010.92	982.572	1002.39
IXRNA007_contig_161084	21.3439	26.1354	24.3674	80.5936	106.275	94.1935	16.179	29.1781	14.6193	17.703	26.3595	32.0917	51.2756	105.721	33.3915	31.0427	80.0343	71.6554	17.8495	21.2631	22.5205	45.207	97.2576	67.3392
IXRNA007_contig_161118	0.531625	0.728412	0	0.75894	0	1.32685	7.16315	13.7174	5.49883	33.7068	31.3961	32.0389	0	3.10407	1.85705	11.9374	5.22195	6.21342	18.2059	41.5768	50.9201	74.9023	133.209	125.529
IXRNA007_contig_161166	41.5772	18.8003	17.9932	9.48675	1.25103	5.85376	14.5141	14.2421	9.13704	21.8321	11.6678	29.0463	22.3837	14.9394	30.1018	17.8164	7.13382	6.0425	2.96996	5.93389	36.6745	173.098	153.955	163.27
IXRNA007_contig_161210	15.3276	14.5828	15.5336	16.6602	3.98452	6.68629	14.7276	11.0179	39.173	49.8626	108.374	88.6263	17.3905	24.5006	31.8174	44.0679	17.8345	37.1197	116.096	111.972	137.647	231.382	187.301	210.318
IXRNA007_contig_16123	63.5476	68.6456	99.5414	79.2508	104.749	108.151	127.989	92.7809	118.516	360.172	345.163	266.944	72.3814	101.389	105.392	158.64	108.398	119.231	300.619	361.294	671.783	733.273	441.213	231.118
IXRNA007_contig_161307	0	0	0	0	0	0	0	0	0	0	1.94463	0	148.9	152.581	171.697	389.22	291.773	258.249	68.2497	79.0987	51.5313	131.211	202.366	208.453
IXRNA007_contig_161319	3.49504	1.43497	4.86379	3.5028	5.24806	4.00007	0.785471	1.12549	2.51684	0	7.06875	5.35155	53.792	39.2906	16.3243	32.5764	31.0606	67.8248	36.1147	3.95592	14.0012	52.6819	112.829	66.173
IXRNA007_contig_16134	0	0	0	0	0	0	2.14297	7.98844	2.66635	21.5188	11.8623	7.24396	1.35699	0	0	1.24541	0	0	7.95949	32.3199	64.518	180.828	193.348	153.633
IXRNA007_contig_16167	3.06342	2.25079	0	0	1.25103	0	0	0	0	1.00617	3.87955	0.88019	19.1559	14.9394	30.2079	10.2733	17.1497	16.9009	71.9918	96.1883	204.243	536.627	509.073	489.025
IXRNA007_contig_161688	44.2617	13.8835	53.8689	136.222	249.749	62.0043	31.6408	26.614	70.1475	1004.17	807.927	742.097	3903.81	1227.17	1929.65	4534.28	4052.72	3686.4	2006.77	788.989	1205.04	2796.26	3369.5	1648.45
IXRNA007_contig_16169	5.32677	104.403	25.0187	9.27512	12.6729	7.3172	889.623	1072.67	909.201	2467.56	2316.49	3512.12	10.9349	8.53205	15.2278	23.9455	5.11495	15.8352	4181.17	2310.16	3707.28	8053.51	4180.17	2713.68
IXRNA007_contig_161765	17.4383	3.11761	6.76912	1.4595	0.625514	1.30083	4.09811	5.98286	9.11212	9.43526	3.79204	11.2752	16.4288	6.57333	35.8145	7.50508	2.4469	13.0502	5.93992	4.01526	22.3677	265.402	161.628	136.057
IXRNA007_contig_16188	0	0.735697	0	6.57505	0.625514	0	0	0	0	2.88563	1.96408	0	296.574	366.928	436.689	911.829	892.64	932.606	261.356	276.677	239.004	715.446	962.286	1090.28
IXRNA007_contig_16195	163.861	186.197	103.976	123.094	115.714	140.64	84.5235	93.0856	72.8969	269.598	265.88	173.934	875.256	587.201	898.739	571.849	639.375	717.861	282.146	156.457	181.612	733.528	656.097	377.532
IXRNA007_contig_16201	33.9292	34.199	38.8964	47.4119	44.4052	36.8461	42.3898	38.3851	32.5528	80.6933	128.443	95.6062	88.8629	91.3128	64.2361	63.3037	116.295	93.5029	97.5335	69.0506	116.899	110.438	181.867	71.7811
IXRNA007_contig_16210	0	0	0	2.18925	0.625514	1.30083	0	0	0	0	3.88927	0	290.224	369.7	364.299	841.694	581.556	704.781	282.146	276.4	141.338	417.182	556.6	672.554
IXRNA007_contig_162149	24.3758	28.5756	28.5384	47.8862	30.0747	34.0103	23.8373	29.7535	18.4153	37.9688	43.9585	30.0233	164.037	210.629	127.535	218.191	202.301	165.158	89.2473	112.546	85.8956	313.725	317.729	232.878
IXRNA007_contig_16221	2162.52	1359.95	1403.15	1541.58	1144.81	1173.52	286.449	165.633	556.097	982.254	977.043	1002.92	5810.84	6137.75	10282.7	10594.5	9807.94	5387.28	1032.89	822.278	850.089	2096.31	802.166	404.883
IXRNA007_contig_1623	29.4604	15.5006	14.529	16.8353	16.5573	17.6914	16.5803	12.0842	28.5657	58.2442	66.7787	37.3817	187.962	182.576	186.907	244.138	411.386	231.214	204.927	183.693	183.012	200.733	458.175	248.642
IXRNA007_contig_162403	56.1627	60.7787	104.454	73.7266	80.3973	134.409	68.336	113.768	40.9921	155.264	85.1555	85.9329	66.6241	53.1842	48.2301	43.9373	83.1375	66.5278	92.3657	73.8966	127.313	200.171	377.95	235.846
IXRNA007_contig_162424	186.432	133.868	94.2688	97.9178	64.6281	93.6991	87.4861	90.2338	124.986	269.455	272.871	229.457	259.369	268.61	282.218	357.943	449.316	431.089	454.76	162.252	343.589	401.84	976.089	575.935
IXRNA007_contig_16245	42.5036	25.1667	15.2426	19.0173	43.6233	15.6295	12.6358	8.4454	39.8209	20.8354	18.2407	25.235	50.8804	130.122	57.4269	122.795	131.127	97.1325	109.681	45.414	31.8587	119.462	309.701	210.414
IXRNA007_contig_16248	6.64794	3.64935	4.12937	20.7322	0.631769	2.56915	0	1.48091	4.07844	37.4942	38.2412	15.2801	126.094	71.6925	117.631	91.5565	99.7022	167.109	92.4548	94.9817	108.881	368.16	526.059	354.029
IXRNA007_contig_162547	2.10544	8.03439	6.36727	2.18925	4.3786	4.55292	9.68178	7.59917	22.4273	57.7221	73.196	61.3932	53.8974	13.2795	28.2978	28.28	29.3557	30.1622	30.1748	13.8457	25.1423	207.731	180.759	116.624
IXRNA007_contig_16259	31.8659	19.791	36.7486	32.0871	20.6357	25.9712	22.7018	21.4435	36.1328	128.477	100.372	66.4279	80.6287	60.0895	94.0196	81.6857	76.018	73.2942	127.619	86.3182	127.001	191.334	107.194	46.2639
IXRNA007_contig_162599	29.5394	26.2156	14.5498	15.0256	8.06913	9.40504	4.94334	14.386	9.19518	62.3164	41.2068	54.607	92.7757	19.9192	107.567	18.4255	37.2243	10.0641	20.76	27.4145	21.4021	227.925	185.463	119.105
IXRNA007_contig_16263	0	0.728412	0	9.48675	1.24477	1.30083	0.853773	0	0	5.66685	10.5594	3.62638	147.727	195.424	242.247	393.799	378.478	251.644	154.438	187.709	160.332	264.04	664.784	674.282
IXRNA007_contig_16265	652.245	467.204	762.783	1018.8	511.939	569.323	199.194	145.73	170.082	526.381	459.42	366.793	4211.37	3231.92	5017.33	4767.84	4662.95	2795.5	484.579	314.021	440.589	991.472	579.467	373.461
IXRNA007_contig_162790	2.11071	4.37776	2.95153	1.4668	0	0.650417	9.63056	22.7129	16.9949	55.5769	64.8827	52.3449	29.7351	17.2965	47.7526	49.3867	32.8298	28.1514	94.1477	134.501	122.289	347.404	348.14	288.079
IXRNA007_contig_16284	2.56864	11.2248	8.07167	6.30504	10.6275	6.64076	23.6154	32.1907	21.6215	138.776	61.1004	80.4317	16.9953	6.63973	22.3376	10.9748	11.0289	16.0865	26.6108	125.779	132.721	347.558	380.968	184.865
IXRNA007_contig_162857	84.7283	82.5583	68.0307	70.5522	39.3636	57.8611	58.5432	27.1895	51.7073	101.348	84.4263	117.197	265.166	258.302	349.85	373.633	279.995	405.451	362.988	235.061	255.371	530.361	947.622	617.438
IXRNA007_contig_16297	38.1822	19.8347	32.8548	29.8176	36.1297	40.0267	58.6798	35.5672	38.0267	136.745	97.8832	142.344	108.677	221.568	309.914	148.818	233.604	248.406	237.953	71.3649	195.094	354.215	427.233	504.715
IXRNA007_contig_163080	9.5166	4.23208	2.76446	1.40842	1.65136	0.650417	29.6515	34.8732	63.7433	205.127	139.139	131.896	20.1572	4.9798	1.87473	14.1019	26.5592	4.06185	270.801	115.731	323.922	359.664	788.646	258.596
IXRNA007_contig_16311	7.36905	1.45682	2.07854	1.4595	0.625514	0.650417	41.3738	9.5455	19.9187	77.8456	52.9718	78.1608	7.90478	4.9798	7.07446	6.52615	3.56691	8.04326	204.898	41.3987	105.189	170.271	371.562	108.79
IXRNA007_contig_16313	0	3.68577	1.93997	0	0.619259	0	22.1639	28.4757	127.412	296.783	260.367	197.391	0	0	3.53723	8.70154	0	1.00541	185.355	166.426	152.125	235.315	545.001	108.451
IXRNA007_contig_16316	88.5707	117.777	135.715	104.055	50.235	54.5895	1588.36	2070.03	1946.01	7055.8	6704.43	4978.48	480.848	1162.4	1046.24	1546.33	668.867	513.06	7099.48	5032.53	7236.25	24028.9	9139.78	10508.1
IXRNA007_contig_16321	127.085	114.878	156.965	197.062	203.523	194.579	71.4181	115.02	67.7553	149.123	160.899	166.954	214.391	216.77	297.729	241.984	207.252	215.58	97.088	194.176	213.361	337.886	601.05	396.837
IXRNA007_contig_163227	0	0	0	0.72975	0	0	11.8248	34.1455	21.0899	72.3971	106.906	66.4455	0	0	0	0	0	0	42.7971	68.299	115.805	178.189	65.361	32.5565
IXRNA007_contig_16325	1.07378	0	0	1.4595	0	0	7.76933	16.5946	3.68804	42.7529	33.6811	32.8575	35.5188	51.1259	42.8359	51.1868	99.103	41.0206	348.05	414.917	620.991	1006.93	1525.59	1357.26
IXRNA007_contig_1633	10.7693	10.307	4.75293	1.69302	0	0	0.853773	0	0	0.949221	0	0	0.961748	1.09555	3.14814	16.1196	5.58578	4.54444	16.0972	11.7689	47.9256	131.16	149.865	105.726
IXRNA007_contig_16333	0.973768	1.47139	1.46884	0	0	0.214638	40.8957	47.9222	26.5389	147.063	119.955	130.242	9.43303	8.39925	7.58736	15.5594	59.653	16.7501	116.333	164.428	405.625	348.545	619.45	533.985
IXRNA007_contig_16337	1.63172	2.37462	3.14553	15.0839	7.32477	0	3.77368	0	1.06322	6.76795	7.38961	10.3422	56.5587	14.5078	36.2036	29.7919	30.4186	53.6486	24.1755	15.9028	3.78295	33.0837	88.3935	97.9662
IXRNA007_contig_16343	69.1796	47.3832	39.1597	44.1499	40.7272	32.3257	22.625	14.936	40.0867	115.435	76.5116	76.4533	164.314	143.899	159.511	176.25	176.455	154.953	93.1676	47.748	93.2049	110.761	243.032	99.7896
IXRNA007_contig_16348	3.35818	15.1801	1.95383	3.82389	2.0642	0	11.1332	2.16636	6.29625	0.768869	22.6842	8.95153	25.2558	39.9878	80.8257	118.907	56.5355	105.246	78.7336	44.2272	82.8949	171.787	143.228	128.848
IXRNA007_contig_163487	0.526361	0	3.38802	4.59013	10.6337	3.25209	0.845235	4.23116	2.49192	14.3237	7.98272	10.4919	23.6089	16.1013	37.1586	24.3643	22.015	32.8467	23.7597	15.8039	15.5107	66.4228	78.5746	54.6707
IXRNA007_contig_16354	11.8221	5.84187	8.24488	9.6327	21.7053	12.9823	12.8493	11.5257	12.9995	71.6947	84.9027	63.9722	33.5821	28.1192	44.3392	138.001	126.961	66.0352	75.7637	165.259	356.019	223.038	321.937	113.433
IXRNA007_contig_16358	41.1351	61.7184	42.7695	22.7171	19.0969	27.0379	23.6068	15.393	41.3326	48.5906	73.8669	50.0124	120.969	117.125	85.4595	123.964	111.452	97.6854	84.2874	48.9348	75.1763	147.506	270.968	151.28
IXRNA007_contig_16359	105.356	51.2438	83.6128	88.1903	199.451	127.313	56.0587	40.8223	61.9159	136.868	243.954	165.784	118.941	161.694	120.885	172.807	190.002	131.336	187.137	100.916	102.176	183.314	408.904	179.002
IXRNA007_contig_1636	35.8662	34.0096	34.1851	28.8835	29.7369	30.2054	7.72664	5.16202	21.3225	56.3173	48.4408	29.6272	121.734	67.6588	106.365	133.193	93.7312	90.5873	55.36	31.7661	52.5335	155.509	135.39	96.9273
IXRNA007_contig_16372	12.2484	16.5787	5.99313	5.10825	5.64213	6.2375	8.05108	15.833	17.8255	56.3078	86.1376	72.8621	49.1677	32.3521	77.6953	37.2643	24.6259	36.9588	158.923	64.2442	77.853	103.082	157.244	70.4029
IXRNA007_contig_1639	7.68487	5.09889	6.92847	4.3785	5.62962	3.25209	5.97641	11.8473	0.83064	53.5835	29.5195	65.09	29.8142	16.5993	5.67725	5.98231	17.1925	5.01699	23.0766	3.95592	4.88912	69.7261	148.026	95.2735
IXRNA007_contig_163965	82.6123	29.9232	56.2661	70.8076	42.1909	62.4271	274.087	406.369	433.494	1072.13	1422.07	926.901	788.093	424.793	1030.91	714.766	329.761	371.84	1095.86	905.076	1017.24	2392.97	2598.41	1727.19
IXRNA007_contig_16405	44.267	50.8723	43.4554	42.3766	22.1432	30.3029	33.7753	27.7057	30.4346	67.4801	57.0458	58.2598	103.236	124.96	103.022	117.291	97.7404	85.9825	79.3276	80.4437	108.392	181.901	220	141.135
IXRNA007_contig_16410	0.0789541	0.83039	2.61203	2.95549	3.97827	1.89922	64.7672	89.2945	88.7206	413.367	276.284	222.75	35.3607	8.13367	11.1776	73.5498	65.574	31.1878	330.824	508.752	902.17	1424.37	1359.53	1123.79
IXRNA007_contig_164133	1.05272	0.728412	1.28177	0.744345	0	0	29.6857	50.6809	27.0539	81.8798	58.8155	46.65	1.29111	0	0	0	0	1.00541	19.6314	28.72	76.0013	151.814	164.163	124.83
IXRNA007_contig_16416	74.5906	88.2763	79.3172	63.6196	69.5321	61.9653	63.1706	37.4796	72.5398	118.14	131.691	125.656	220.78	236.225	321.605	432.95	252.865	212.02	227.41	232.292	149.32	280.641	269.613	231.849
IXRNA007_contig_16426	0.463198	0.0874095	0.692847	0	0.587983	0	14.3519	24.1515	14.2205	62.8384	46.9921	126.272	2.63493	0	10.877	0	0	2.13146	839.637	366.239	690.319	1090.25	1002.28	775.259
IXRNA007_contig_16433	55.9048	35.2042	43.3445	89.3287	78.233	57.1197	41.4677	37.2342	38.8241	139.431	190.808	219.167	124.316	64.6543	52.0857	72.5654	104.361	148.257	158.952	149.811	211.87	242.824	219.186	108.281
IXRNA007_contig_16435	12.1537	4.85123	5.25178	6.18828	9.37645	5.11879	25.4937	20.885	24.2796	50.7264	64.134	72.0611	14.7029	17.3131	20.6397	19.6437	13.2047	11.4918	129.045	54.7302	91.0414	90.7375	130.651	61.042
IXRNA007_contig_16445	37.7401	17.4382	25.4968	20.6446	14.1366	11.0376	13.8311	7.03219	17.7757	64.9267	73.1182	42.9533	177.502	111.348	144.531	82.3927	89.4581	111.319	91.9796	46.0667	111.111	106.624	132.372	72.2052
IXRNA007_contig_164463	3.06342	0.721128	0.692847	2.18925	1.25103	1.30083	5.12264	17.8978	24.5703	89.6824	56.8125	42.9533	3.57032	3.33646	1.76862	4.35077	10.7007	10.0742	104.275	45.4931	93.8649	323.226	194.68	130.82
IXRNA007_contig_164467	111.594	117.792	103.941	85.4537	107.401	81.1331	86.3933	65.3969	140.727	242.849	229.282	191.274	208.752	242.865	271.535	319.743	269.815	236.502	304.896	205.253	207.115	391.658	341.138	280.371
IXRNA007_contig_16447	20.4175	14.1166	17.8824	18.5429	30.6001	22.537	64.3062	66.5562	79.0187	231.116	243.478	144.272	38.4831	92.508	55.5345	52.7857	85.9411	57.8612	224.202	211.919	304.512	1047.87	651.229	536.222
IXRNA007_contig_164487	112.683	100.798	74.4534	34.0501	33.4775	36.2803	29.4722	23.3391	44.4558	95.8239	72.2432	93.9426	341.684	411.696	359.648	268.584	425.268	424.875	127.916	50.6556	84.1906	120.075	169.609	116.073
IXRNA007_contig_16454	15.8645	26.3904	21.9633	23.3739	28.7674	9.99692	56.0929	59.524	64.1835	158.548	109.716	115.719	14.4921	14.9394	33.5683	20.1223	6.3491	30.9565	139.41	148.327	204.316	413.231	271.286	168.952
IXRNA007_contig_1646	9.48502	5.95841	7.21947	10.6543	15.5815	13.3205	12.4224	16.6115	35.7341	110.356	97.7568	66.5159	72.4604	39.2076	82.8242	149.449	69.7117	46.299	108.879	67.6265	84.2333	177.967	132.891	118.172
IXRNA007_contig_16466	24.1758	14.5464	11.4181	46.5945	37.6184	25.5614	31.1029	21.0966	28.383	177.618	150.612	126.783	61.6177	47.9886	37.1763	38.1454	73.7851	44.1274	92.1281	47.4513	127.795	181.032	213.54	111.536
IXRNA007_contig_16473	0.526361	8.84293	2.78525	0	2.77728	0.682938	23.9569	41.0338	86.2121	238.729	217.41	180.395	0	1.41094	7.07446	0	1.42676	4.02163	242.081	225.587	236.309	623.584	642.86	186.529
IXRNA007_contig_164745	67.7374	53.2178	27.4506	35.0207	44.1738	49.1911	56.6051	55.6313	117.943	299.062	275.671	210.541	200.584	121.175	65.4564	228.791	240.624	120.76	172.376	124.809	199.28	470.493	1140.03	335.721
IXRNA007_contig_164829	2.85288	7.02918	32.8756	31.5617	24.1511	15.4149	22.9836	18.6425	6.39592	98.1305	70.3958	49.0442	138.386	264.709	264.62	125.835	139.744	161.016	71.279	100.223	154.123	134.599	362.709	215.566
IXRNA007_contig_164842	10.6588	20.0095	13.8639	32.2987	61.0501	23.8378	66.082	81.6022	66.2684	206.095	238.616	169.736	52.4218	63.9572	45.1881	78.9447	66.209	47.3648	244.546	306.248	344.866	328.692	529.76	178.61
IXRNA007_contig_164864	0	0.721128	0.713633	0	0	0	0.879386	0	0	1.07262	0	2.43813	45.6237	24.0358	13.9013	23.8966	39.9565	21.9983	26.8187	28.5222	39.2779	74.6469	76.0286	47.5466
IXRNA007_contig_16514	9.49555	1.48596	13.6352	16.4048	24.0948	13.5287	9.10122	7.88689	13.8966	43.8255	60.7406	54.2461	10.7505	17.8941	28.3509	8.56014	13.5329	10.8886	39.8866	42.9218	70.5744	93.3257	94.8648	31.5493
IXRNA007_contig_165164	12.6327	5.8273	2.77139	11.8438	8.2818	1.97727	5.14825	6.76986	20.6663	9.49221	15.5571	12.3227	53.7393	38.1784	26.4939	67.3989	67.0222	59.1984	57.3202	9.88981	26.7007	70.0496	91.3993	58.837
IXRNA007_contig_16519	0	5.34655	2.90303	0.744345	0.819423	0.468301	67.3285	96.2928	79.8078	209.598	197.283	352.358	0	0	0	1.57172	0.777586	0	240.418	173.408	200.704	500.325	429.237	270.184
IXRNA007_contig_16521	6.0742	10.1686	2.81989	2.80224	4.67884	2.10735	9.9123	11.5003	31.0493	128.847	129.308	101.583	0	0	0	0	0.834657	0	250.071	24.5267	36.7295	165.997	368.768	278.474
IXRNA007_contig_16533	49.42	48.7381	44.5847	49.0319	93.214	61.8287	23.3592	18.4479	35.9252	91.2581	88.8795	70.644	52.4745	219.46	57.0909	58.3003	52.1197	43.0918	55.5382	60.7234	70.4338	107.441	101.878	76.3821
IXRNA007_contig_16536	27.5339	24.8753	51.5548	54.8115	26.8095	30.6802	29.5918	44.0041	13.7886	76.0516	74.1975	66.956	159.993	90.1177	148.511	135.151	188.839	104.774	40.6884	64.9365	174.694	257.382	220.424	150.983
IXRNA007_contig_16537	125.505	53.6184	187.831	280.304	342.287	244.141	185.166	251.111	162.232	376.129	386.515	336.294	462.403	190.394	263.771	575.922	335.696	298.616	257.911	164.428	363.915	791.421	630.271	632.164
IXRNA007_contig_1654	26.1759	30.2	38.7856	30.5984	32.8082	16.6507	25.6046	14.9952	23.9972	31.1439	27.5166	28.6062	55.979	25.2974	19.8615	38.3031	40.0492	53.5681	32.4023	28.0475	17.1119	60.7187	82.1934	79.8699
IXRNA007_contig_16567	4.13193	2.63685	1.60741	7.3048	3.5279	5.95132	7.95716	0.998554	3.75449	13.9251	9.49954	20.8693	619.669	187.904	630.476	1845.03	1367.39	1672.12	580.835	100.599	248.269	623.84	813.199	574.726
IXRNA007_contig_165671	48.5463	36.122	45.1321	45.9524	84.632	64.2352	23.9227	29.1358	48.4512	136.83	154.91	91.5925	132.036	302.523	209.369	209.658	201.466	243.53	89.9601	88.5336	120.242	213.554	159.589	86.8985
IXRNA007_contig_165807	3.68453	6.55571	2.07854	7.2975	13.68	9.64569	10.2453	10.1548	34.8702	63.6073	52.5051	53.3483	67.2038	95.8777	53.0761	96.8808	111.944	145.664	71.279	97.0784	83.6344	97.0546	73.4	85.1493
IXRNA007_contig_16582	131.401	116.604	135.549	107.864	132.096	104.385	199.706	77.2441	362.126	558.882	731.085	634.89	69.5225	167.454	115.19	188.187	81.9818	122.75	410.656	512.332	617.935	1296.34	845.591	704.602
IXRNA007_contig_16588	29.492	21.6339	31.8502	25.8696	40.9962	27.9875	25.6644	14.9022	37.4203	81.4147	68.1497	64.2274	52.659	77.9836	51.2898	69.8135	95.6003	112.505	111.225	134.126	175.66	137.937	130.757	152.573
IXRNA007_contig_16594	19.4754	21.4226	12.7553	15.7188	14.1241	16.2604	21.3102	22.7552	25.185	28.7709	63.2978	56.3321	31.3293	15.5536	5.30585	9.0496	13.0692	12.266	34.6891	59.9718	70.1221	77.8139	84.2679	98.9839
IXRNA007_contig_165988	13.6643	27.1115	20.8201	18.2437	20.3855	12.7092	53.8731	57.4761	54.9966	143.361	155.532	110.094	98.3749	48.4534	48.6723	37.0468	48.6598	46.1985	104.899	118.5	171.62	144.611	378.28	224.842
IXRNA007_contig_166047	10.9115	12.5287	6.47119	9.67648	11.8097	14.6669	32.2897	40.983	48.6838	221.406	126.353	125.013	3.88651	20.301	1.9101	7.23859	6.61305	1.00541	163.288	65.3914	196.329	219.173	202.212	54.5223
IXRNA007_contig_16608	96.6557	53.9244	47.3838	50.6811	37.2118	43.7991	24.9985	38.859	38.7244	167.319	189.952	121.933	287.839	177.015	235.986	256.326	223.738	213.589	346.624	156.239	136.852	328.045	867.445	370.641
IXRNA007_contig_16609	131.006	154.708	105.354	121.146	97.2611	106.864	110.307	104.755	130.194	176.954	115.949	131.527	237.433	155.021	212.906	412.839	353.695	295.047	139.677	126.471	181.301	306.829	339.594	324.589
IXRNA007_contig_16610	54.0573	37.7463	31.7393	37.2464	51.8676	38.3876	27.4829	16.8485	48.3931	360.932	346.855	203.72	154.143	65.6171	55.0924	67.9264	100.508	85.8015	262.218	87.6633	154.533	282.701	788.387	264.703
IXRNA007_contig_16611	90.792	59.9338	41.6055	68.5527	49.9222	39.8901	50.4067	39.7983	60.8776	102.193	93.5758	123.455	166.633	183.057	135.547	188.682	124.25	199.644	124.055	126.649	85.3823	255.73	90.9042	74.4738
IXRNA007_contig_166120	1.04219	0.728412	0	0	0	0	11.2442	22.3998	27.7267	61.3102	81.2371	43.0589	0	0	0	0	0	0	132.133	119.034	165.093	215.768	442.969	83.0078
IXRNA007_contig_16615	0	0	0	0	0.625514	0	0.853773	1.69247	0	5.41056	8.90642	11.4073	21.0267	0	0	20.7369	0	5.02704	20.9382	1.97796	11.6116	68.1936	172.956	59.3988
IXRNA007_contig_16660	157.592	203.737	148.297	162.26	90.5306	151.606	122.269	127.51	73.3372	162.108	143.213	143.594	1448.34	762.324	1374.76	851.592	676.999	989.271	257.763	239.116	217.511	507.544	529.3	574.588
IXRNA007_contig_16663	0	1.47868	0.72749	0	0	0	14.9581	6.35521	9.13704	58.529	60.7893	52.785	0	0	0	0	0	0	107.899	101.687	100.484	183.484	138.572	58.6886
IXRNA007_contig_166631	35.861	49.6559	26.3005	32.1747	38.3565	40.3714	55.9477	69.8227	59.6399	115.235	145.157	162.941	29.8932	20.4338	32.8255	25.8708	40.784	37.5821	132.341	121.922	243.643	301.721	592.964	269.94
IXRNA007_contig_166640	22.8283	13.1478	17.3905	37.2391	26.0652	21.8215	14.0189	28.3065	12.8334	22.5345	25.0274	27.101	43.529	39.4898	17.2794	36.764	27.5294	39.2712	16.4536	30.1837	32.8182	106.709	86.4486	54.236
IXRNA007_contig_166641	105.03	76.1701	94.0402	115.315	111.667	84.0404	75.6955	76.144	124.704	275.246	265.141	188.422	227.697	300.082	249.782	326.884	454.481	276.387	410.448	393.476	207.72	296.221	952.997	334.883
IXRNA007_contig_16670	2.63707	13.6504	3.8453	0.744345	3.92823	2.55614	118.632	159.337	204.146	698.057	817.748	925.713	5.12493	5.07939	43.3134	21.2318	7.4049	17.9566	3568.2	1414.03	1752.35	5151.54	9158.14	3784.27
IXRNA007_contig_16678	1.05272	6.75967	3.46424	2.919	1.25103	0.695947	45.1646	50.9686	31.2154	44.7937	43.8223	69.4382	1.31746	4.9798	5.42965	12.6879	3.56691	2.98606	472.936	479.972	456.662	910.951	1247.4	850.39
IXRNA007_contig_1668	0.526361	0	0	0	0	0	3.84198	1.74324	11.604	60.8925	97.0372	39.7318	5.28303	8.29966	1.76862	2.72467	16.4078	4.02163	71.1602	65.2925	72.7745	155.015	174.265	47.7269
IXRNA007_contig_166810	0	0.728412	0.692847	0	0	0	62.3425	43.9449	41.1084	144.965	163.437	126.835	2.63493	4.9798	8.84308	2.17538	8.56058	3.01622	137.004	118.539	123.737	300.222	157.373	169.207
IXRNA007_contig_166875	1292.43	1128.73	1298.42	1280.87	1001.84	1024.78	631.092	661.001	632.914	1196.12	1004.76	979.809	5185.52	7516.39	9194.87	5567.65	6541.27	7424.16	1402.12	832.623	1158.1	2624.51	2685.16	2072.28
IXRNA007_contig_166925	16.7435	7.9397	10.4066	23.8482	29.6619	17.984	12.4309	16.6792	13.4065	29.2265	46.7004	41.1577	109.336	123.184	49.8749	157.123	139.502	124.51	25.1556	23.9136	33.4415	125.49	79.5176	58.2751
IXRNA007_contig_16698	11.5694	4.08639	2.30718	1.87546	2.3707	3.8895	2.57839	6.3129	14.8851	123.655	97.9123	73.2758	142.286	69.2358	83.2664	110.167	66.7511	51.869	195.809	48.8557	83.7689	174.29	529.842	122.943
IXRNA007_contig_167046	93.7133	129.861	95.5783	138.061	127.455	99.0391	69.1214	64.6437	50.2537	209.892	194.386	236.216	233.27	262.535	188.534	166.314	230.665	251.463	128.629	101.311	216.521	287.503	443.276	412.166
IXRNA007_contig_16709	20.1701	17.4819	19.2334	14.7191	20.104	14.9661	31.6067	28.1457	20.766	69.6633	96.9984	80.7222	35.5715	39.4068	56.1535	26.4255	41.262	52.2712	90.8511	45.4931	96.1383	180.675	137.759	47.7799
IXRNA007_contig_16716	9.46923	4.37047	4.16401	13.1939	26.2716	4.07161	5.95933	13.5397	8.3064	181.52	200.045	169.903	68.5476	45.0505	74.2288	77.4546	70.7461	46.2085	246.002	63.2948	111.026	516.143	829.973	257.992
IXRNA007_contig_16729	24.6337	26.2884	18.5752	22.8923	21.2112	25.6785	13.9677	20.2673	3.04845	21.8416	20.195	35.0756	53.6076	35.1408	109.884	53.5634	34.599	36.8985	53.6672	42.2888	31.4003	86.021	158.316	189.19
IXRNA007_contig_167363	20.1175	5.09889	11.7784	12.4641	7.50616	9.10584	14.5141	5.92363	6.64512	73.09	46.6712	60.5658	88.27	1.65993	30.0665	9.47924	17.8345	12.0649	11.8798	1.97796	17.1119	134.582	157.88	98.6765
IXRNA007_contig_167387	22.6283	36.3988	31.871	32.5177	40.6834	86.9348	41.8519	59.2701	90.6228	185.962	157.982	154.13	18.1019	106.584	35.3723	83.4641	94.5873	97.2431	113.749	160.413	200.937	175.55	180.076	146.128
IXRNA007_contig_16744	20.7702	15.0199	22.7323	10.6616	23.7758	12.9108	31.564	42.8786	62.9625	133.897	106.595	81.3207	42.7912	40.0542	63.1572	50.7191	40.9267	63.2201	100.414	84.5183	130.643	179.432	189.305	93.1002
IXRNA007_contig_16753	51.7465	29.4716	17.6676	31.3428	26.5343	24.4687	23.9739	15.4522	36.5066	107.234	108.744	106.846	174.827	127.848	145.575	166.471	155.981	146.568	104.008	35.6231	103.399	131.245	162.289	95.8884
IXRNA007_contig_16755	14.0012	2.86995	4.55894	5.07176	0	4.09763	38.0527	27.6041	14.6525	112.549	118.321	86.9187	359.997	124.711	163.968	180.932	126.525	166.164	603.139	542.634	1024.01	806.336	1447.25	662.303
IXRNA007_contig_1677	26.1496	17.1323	11.0925	13.4931	14.8997	7.81802	17.0242	14.6144	28.5657	160.029	145.206	169.806	133.591	192.004	218.371	124.263	175.178	121.715	149.834	58.1323	92.5021	240.866	173.157	73.9332
IXRNA007_contig_167832	58.6577	34.4248	66.8944	188.611	174.606	189.35	36.4561	36.7773	30.8084	40.2375	52.7482	101.486	399.916	48.1712	228.647	340.714	291.038	228.388	227.499	72.0374	83.3166	269.693	603.867	377.68
IXRNA007_contig_167860	0	1.45682	0	2.18925	0	0	22.0359	10.891	13.5311	400.049	316.081	289.521	0	0	0	0.543846	0	0	129.758	21.0455	115.872	211.358	655.201	144.951
IXRNA007_contig_16798	4.56355	3.00834	4.12244	5.64826	0.70683	3.18705	12.4992	3.7742	11.712	43.6167	53.2149	46.0515	6.82446	19.7034	22.3199	31.2331	25.1467	34.1738	72.1106	130.644	73.7584	142.96	106.982	87.2802
IXRNA007_contig_1680	28.1761	7.95426	26.058	37.3121	14.2992	17.4507	12.8237	27.8411	20.8407	71.3909	80.4787	85.2992	132.84	89.6529	118.055	153.881	111.002	103.698	62.9037	35.8209	104.419	158.693	171.978	100.436
IXRNA007_contig_168114	47.7725	31.9409	56.9174	56.1251	68.8628	77.7834	19.6368	28.1034	29.4129	66.1797	66.6134	44.5728	59.1541	65.1689	84.3099	61.3567	60.9085	56.2526	39.2035	102.043	97.1528	121.063	85.0695	83.4001
IXRNA007_contig_16819	34.1345	29.2895	42.2429	46.3318	44.4678	57.2497	59.397	37.1919	91.171	188.544	186.782	118.5	155.856	118.835	145.575	199.923	179.63	135.821	234.003	118.124	185.2	307.288	444.785	174.147
IXRNA007_contig_168191	2.52127	0	0	0.72975	0	0	7.129	9.82476	8.40607	37.5607	34.8867	32.4526	0	1.95872	3.53723	0	11.4141	3.01622	38.6392	35.544	38.3123	179.823	100.146	79.679
IXRNA007_contig_168237	0.536888	0	0	0.693262	2.02041	1.84068	0	0	0.863865	3.36974	5.9992	0.950605	10.5397	5.37818	5.32353	32.0162	6.42044	5.21807	8.90988	3.28342	6.12362	105.279	77.6199	23.7256
IXRNA007_contig_16825	9.5324	7.91784	14.6399	21.3671	14.2742	12.2799	32.025	28.9496	4.47715	25.3347	29.4807	22.8057	78.4813	55.9397	49.9988	106.485	50.0152	44.1475	32.6696	34.8517	60.405	232.625	223.972	124.098
IXRNA007_contig_168263	31.6448	24.4455	31.4137	53.0236	51.7175	29.1907	20.7552	31.3191	13.7554	60.7027	67.4496	44.7048	351.842	289.658	337.116	392.836	258.273	271.179	271.157	202.84	188.977	425.916	424.357	381.359
IXRNA007_contig_16834	411.262	202.018	359.234	542.905	165.436	301.286	75.815	62.7905	100.466	324.757	523.194	402.581	1925.2	2606.74	3850.59	4093.9	2243.71	1895.2	340.714	226.595	220.542	837.53	583.31	1106.9
IXRNA007_contig_16840	39.1455	30.6006	18.014	13.8652	28.6798	35.5258	29.6857	9.31702	38.2094	145.895	135.629	134.713	23.5694	11.5863	42.4468	23.1842	31.3888	18.0973	160.378	57.3609	109.602	234.855	130.828	123.961
IXRNA007_contig_16852	1.62646	1.45682	5.54278	0.72975	0.625514	1.95125	108.156	105.771	108.747	544.663	532.956	311.719	3.95239	1.65993	7.07446	0	4.99367	0	1428.55	784.539	989.459	2811.82	808.685	700.701
IXRNA007_contig_1686	52.7624	26.0262	51.9012	53.1623	57.3721	37.3535	26.4499	21.4012	28.2501	97.466	78.7674	57.1947	137.359	146.506	123.078	165.422	208.4	196.959	84.6141	90.8082	126.604	285.953	131.594	69.9153
IXRNA007_contig_16863	85.4915	70.2408	91.9755	110.761	99.7006	71.5719	86.7604	92.2055	152.248	362.811	371.474	326.823	193.522	154.706	188.358	283.888	209.977	183.417	266.138	165.1	243.282	440.951	534.31	264.671
IXRNA007_contig_16874	26.0917	11.101	11.3904	8.27536	8.73217	4.55292	19.577	18.7017	44.3395	83.0189	60.5267	50.6109	29.3662	26.5589	35.7614	33.8979	44.5792	19.344	60.0823	43.3371	76.8263	115.154	73.73	21.51
IXRNA007_contig_16875	60.321	38.7588	45.139	39.4795	62.3762	33.8607	36.2256	30.202	59.5319	196.261	141.919	152	96.6886	109.555	101.271	59.5131	146.921	90.346	139.202	76.1317	127.728	114.797	258.108	135.007
IXRNA007_contig_16877	25.7917	23.3092	16.5383	58.65	41.2839	22.7646	20.4905	24.5407	32.7853	79.7251	75.8505	78.3281	81.7881	52.0721	113.191	79.3145	93.0606	91.9144	103.414	61.3168	66.4859	107.271	100.051	131.784
IXRNA007_contig_1688	29.9973	10.2342	25.282	28.2632	21.305	19.5581	10.6124	21.9597	7.03552	83.8922	91.4659	90.2282	91.9325	24.8824	52.8285	36.764	34.3065	39.2511	55.1224	41.1218	74.0762	136.319	147.507	108.143
IXRNA007_contig_16892	48.5094	27.4684	24.603	21.4474	24.1323	18.1336	27.8074	29.8974	83.0972	64.3857	59.2919	61.3844	77.0057	46.7105	50.3348	70.1507	68.6059	74.3198	87.0198	66.5386	37.6951	128.742	161.11	120.398
IXRNA007_contig_16893	41.7194	40.0408	46.0189	195.77	138.382	169.174	54.0097	57.5946	24.6368	134.808	108.89	130.03	177.041	155.154	176.791	346.185	276.913	281.886	173.416	129.2	224.013	412.737	837.74	681.618
IXRNA007_contig_16894	32.9923	18.2176	24.2843	19.6449	20.4668	13.0149	16.4778	16.18	18.3322	36.7918	71.65	49.4579	46.8094	52.3874	75.8205	82.7136	90.5424	82.9663	83.9905	65.8463	53.6153	122.783	122.518	79.6154
IXRNA007_contig_169	4.46354	1.42769	1.60741	3.26928	0.688065	0.533342	89.3644	84.6148	57.8457	657.469	528.085	865.191	4.49255	4.8636	7.07446	11.3664	0	0.733948	208.788	131.06	296.47	797.772	2208.48	988.069
IXRNA007_contig_1690	8.42704	0.728412	3.49888	11.6614	8.73217	2.60167	10.7148	6.02518	14.3368	17.8359	40.1275	16.6092	3.95239	4.9798	7.07446	6.52615	8.56058	4.02163	35.6098	48.3612	55.522	120.739	90.6449	85.8278
IXRNA007_contig_169067	207.102	139.119	133.83	128.458	83.2058	61.9848	47.1966	34.484	96.4705	264.301	235.447	299.168	767.396	1130.7	1200.64	787.234	1052.31	1440.57	253.041	164.468	173.423	687.828	464.764	360.952
IXRNA007_contig_1691	17.3015	6.85436	8.68138	18.4627	25.7024	15.6165	17.9207	13.7174	31.6058	130.936	114.247	128.587	17.3246	6.67293	21.8778	25.9687	22.072	22.2497	249.269	313.092	562.933	360.737	777.271	472.922
IXRNA007_contig_1692	11.9273	16.1926	4.17094	9.54513	3.74683	10.0294	21.3358	27.9257	6.64512	48.4008	35.0326	78.8122	17.0611	3.31986	12.3803	0	0	5.02704	14.8498	44.2272	26.8901	205.756	176.469	162.03
IXRNA007_contig_16927	21.5018	5.89286	5.55664	24.2642	20.4293	16.9239	30.4626	29.9312	33.6492	95.8334	87.0807	80.8982	40.9072	39.8384	38.2198	57.4465	52.6476	47.0833	140.598	84.8546	133.638	181.22	123.131	84.174
IXRNA007_contig_16931	0	2.18524	2.07854	0	1.87654	0.650417	25.3144	59.2363	20.2676	94.6848	92.5743	83.8645	0	3.31986	0	0	0	1.00541	17.8198	68.7737	268.095	256.854	444.667	188.83
IXRNA007_contig_169379	35.8662	13.8326	20.7369	21.17	27.5163	13.0214	15.3679	21.7397	13.3899	22.7908	14.7695	29.9176	43.4763	11.6195	1.76862	8.13594	9.48084	15.1012	58.3003	21.7576	59.9467	121.012	179.651	122.847
IXRNA007_contig_169543	38.2928	47.0992	62.6888	84.4102	108.12	163.593	4.26886	13.1166	18.2575	104.889	110.115	53.6388	186.46	902.073	347.321	801.39	794.693	1079.91	65.6064	82.837	54.2325	98.6892	189.612	69.6397
IXRNA007_contig_16955	25.4548	29.1584	28.3097	35.1083	22.5936	29.4249	18.1597	23.8045	10.5242	43.4269	54.1581	78.2225	201.73	274.204	256.909	211.186	208.814	240.896	186.692	183.436	178.312	290.704	181.82	196.378
IXRNA007_contig_16963	28.6235	12.9439	20.4321	23.1331	28.8675	16.9304	22.736	18.0501	21.1481	115.767	95.1801	67.9066	41.1444	35.6885	56.4188	46.3792	90.5709	70.65	78.3772	26.2871	82.4916	155.117	156.76	64.5193
IXRNA007_contig_169691	3.18975	2.91365	3.99773	3.35685	0	0.650417	9.49395	3.13106	10.3248	44.2622	15.3043	33.8785	3.54397	0	0	2.2624	2.14015	3.01622	11.8798	7.91185	9.93713	56.6322	68.744	75.2371
IXRNA007_contig_16971	12.5695	77.9256	106.491	30.0073	63.4208	44.6447	41.5019	29.2373	18.2907	208.506	116.697	67.933	37.3896	52.6696	100.387	418.897	100.537	66.4273	67.7745	55.3434	106.766	47.5227	388.854	444.065
IXRNA007_contig_16982	0	0.728412	0	0	0	0	3.41509	0	0.83064	15.1875	1.94463	6.16133	0	0	1.76862	0	0	0	0	0	8.55595	131.432	78.386	104.899
IXRNA007_contig_169820	2.84235	0.728412	0	2.36439	1.22601	0.650417	22.7787	30.7775	33.7655	91.9036	86.0987	88.6791	1.31746	1.65993	5.30585	0.543846	0	1.00541	86.307	34.0803	101.18	92.2529	239.26	61.3071
IXRNA007_contig_1699	16.4067	8.44958	15.6722	18.3313	23.3629	23.0053	17.6731	16.1546	5.1915	57.9025	88.1892	40.5767	77.2955	51.2753	66.4822	35.9265	91.7552	64.7784	56.4589	45.2558	82.7911	112.328	90.4799	56.1337
IXRNA007_contig_16990	4.1951	2.92093	1.56583	3.64875	3.14633	4.55292	15.5814	5.93209	10.7485	13.9346	12.6401	20.7989	13.1615	1.65993	1.76862	2.17538	3.56691	3.98142	20.7897	19.7796	37.5362	50.3662	97.3283	68.8658
IXRNA007_contig_1700	0	0	0	0	0	0.650417	26.2706	17.7032	11.4213	41.3955	42.2666	69.4382	0	0	1.73324	0.560162	0	0.452434	68.6358	59.6355	43.5376	132.318	91.7175	107.38
IXRNA007_contig_170016	12.3695	5.79816	15.2704	5.13014	14.5432	10.4262	42.6374	52.2464	58.7179	130.907	112.565	139.413	5.84953	3.88424	2.35226	2.71923	0.713382	3.02628	126.936	83.2128	175.837	374.665	149.747	120.982
IXRNA007_contig_17002	0	3.20501	0.401851	0	0	0.650417	28.2001	60.751	37.4369	114.922	103.348	63.6993	0	5.62717	1.13191	0	1.42676	0	163.585	151.334	231.487	254.76	441.201	130.692
IXRNA007_contig_17009	86.8338	316.663	200.205	250.99	167.35	260.336	342.474	239.272	201.945	16.0039	20.0395	57.9429	70.2208	148.912	126.191	85.5416	110.895	123.354	152.626	130.13	68.8937	63.6133	88.0045	146.827
IXRNA007_contig_1701	130.474	128.681	97.5113	101.406	138.107	123.475	164.402	294.117	248.286	37.9688	38.1148	49.1058	108.151	118.901	75.9266	85.6775	95.2507	95.5741	169.377	280.416	239.334	97.1057	135.626	138.823
IXRNA007_contig_17011	5.78997	4.37047	0.692847	1.4595	1.25103	1.30083	50.3726	45.6966	54.8222	3.79688	14.5848	7.92171	2.71397	8.89723	0	2.17538	0	0	0	15.8237	18.9453	18.7298	4.71495	4.2405
IXRNA007_contig_17014	20.0175	57.0711	18.3743	4.3785	39.1009	37.8608	245.315	374.653	293.141	107.67	106.799	136.403	0	3.31986	1.76862	3.77429	0.713382	2.93579	153.933	364.973	379.188	353.108	191.014	181.854
IXRNA007_contig_17019	132.522	200.598	165.701	112.206	77.8389	118.623	284.767	270.084	159.084	54.6467	53.0982	63.6201	108.717	90.9643	131.673	77.0195	88.9944	126.259	199.284	207.488	188.371	111.051	154.202	184.006
IXRNA007_contig_170206	4.6425	54.1138	3.46424	1.4595	7.33102	1.95125	60.0544	27.1725	41.7479	4.47083	9.61622	14.6199	0	0	10.6117	0	0	0	29.2244	17.683	3.0557	1.99217	4.56171	22.8775
IXRNA007_contig_170285	141.549	319.933	169.055	67.8157	58.1728	68.9442	125.086	159.938	138.7	41.7657	35.9757	52.8114	69.707	117.855	60.1152	92.0568	63.491	123.263	127.708	150.325	72.0533	56.1895	126.207	97.0227
IXRNA007_contig_17029	85.4231	126.897	141.847	110.017	117.628	98.109	218.959	177.743	67.1655	22.9047	29.5487	28.835	49.8923	49.6154	67.791	46.2324	52.9401	81.6391	56.7856	54.2159	85.9506	35.0418	63.864	88.8067
IXRNA007_contig_170298	2.10544	75.6092	2.07854	0	1.50749	2.60167	189.179	213.589	141.109	53.8113	38.2023	44.2119	1.31746	3.31986	5.30585	0.543846	6.42044	4.02163	100.949	204.403	167.471	102.469	158.022	160.503
IXRNA007_contig_170299	203.312	167.091	159.265	25.8623	44.8055	37.9584	93.9065	117.288	74.4253	1.18653	6.74788	12.7716	16.218	114.668	25.0259	18.9041	42.5247	104.16	24.1161	84.3996	29.1025	17.7593	58.5597	39.5957
IXRNA007_contig_17030	241.921	439.415	301.666	144.199	168.332	175.801	436.005	390.189	239.93	39.032	40.4387	105.341	187.554	190.427	90.0048	120.174	131.298	204.771	236.438	221.354	158.701	114.746	223.889	268.424
IXRNA007_contig_17032	170.562	245.664	191.676	39.3408	36.0171	27.3305	65.6722	77.0326	60.2297	2.90462	0.972317	4.59459	24.8605	93.7529	52.8108	23.2168	35.9901	25.6681	8.28619	60.1696	9.656	0	14.4395	21.828
IXRNA007_contig_17039	140.012	189.096	183.958	74.9088	30.0935	40.2023	39.3077	49.2338	51.5744	4.18607	5.74639	5.77404	5.96811	37.8796	39.0687	22.3901	19.8534	6.74629	2.04927	32.9726	1.2345	1.53244	8.68729	9.78496
IXRNA007_contig_17041	86.1969	102.779	109.068	97.9981	87.6845	102.09	159.613	127.544	86.237	29.9859	18.3962	40.92	60.6165	47.723	58.5765	56.4458	100.009	71.1527	96.197	109.005	92.9665	71.2926	59.9624	104.677
IXRNA007_contig_17046	229.63	323.728	219.342	121.036	112.611	114.799	246.211	309.129	282.65	33.2227	36.0146	79.666	128.874	235.129	150.491	134.803	107.4	178.872	308.757	258.955	249.443	106.402	130.828	161.362
IXRNA007_contig_17048	49.0674	144.743	185.725	341.085	75.7247	360.741	67.9518	28.4334	51.508	3.96774	9.91763	9.7437	134.381	55.5911	56.1358	147.638	105.595	57.2479	32.0162	22.6081	3.21459	1.75379	6.14122	44.8539
IXRNA007_contig_17051	417.909	513.108	426.842	370.399	626.865	456.261	455.812	263.051	268.247	72.2073	98.9527	131.509	243.322	369.418	447.566	386.158	352.639	508.334	405.667	399.113	145.023	191.368	316.927	386.946
IXRNA007_contig_17056	162.951	50.2022	2.10626	1.62004	24.4826	275.426	673.874	0.846233	882.447	17.0765	23.7926	7.94811	265.456	64.8701	14.2727	15.7226	192.206	4.59471	134.569	63.5519	7.48035	17.0101	69.8638	3.18038
IXRNA007_contig_17061	16.433	58.0472	38.2937	7.37777	19.0657	15.6816	61.1643	33.6885	43.1517	0	13.1166	19.3994	2.6481	4.8968	4.88138	1.36505	6.22782	4.28304	5.93992	29.9068	7.26645	0	21.2291	20.0046
IXRNA007_contig_1708	192.58	277.744	266.864	338.495	326.637	377.138	243.744	228.627	209.637	104.557	88.7726	138.577	188.674	301.792	246.138	335.221	271.242	246.315	270.593	222.758	174.566	231.279	196.012	228.892
IXRNA007_contig_17082	84.6073	256.438	121.103	62.8388	33.0772	31.8705	340.126	341.81	174.899	7.60326	16.5294	11.4425	65.9127	73.535	68.8699	56.3968	39.9565	63.582	59.6368	135.965	67.4881	15.7501	83.6903	143.88
IXRNA007_contig_170861	17.8173	2.89908	240.626	81.732	5.62962	56.1766	454.446	105.788	86.6772	5.69533	3.42256	5.28114	117.689	11.6195	3.53723	7.07	7.8472	4.02163	184.524	29.6694	19.4587	25.5407	3.548	165.051
IXRNA007_contig_17090	2.6318	0.728412	30.5269	18.2437	5.62962	4.55292	142.307	68.5448	74.7576	8.5335	2.91695	6.16133	40.6569	3.31986	5.30585	0	0	2.01082	26.7296	5.93389	17.1119	1.70271	5.89369	39.2247
IXRNA007_contig_170913	2.34231	84.3502	22.2543	2.96278	2.4958	3.33664	1194.98	1893.45	1001	326.608	324.18	418.425	1.31746	0	4.01476	0	0	0	669.637	1339.61	1833.45	652.718	953.127	844.008
IXRNA007_contig_17097	3142.33	3480.33	2565.95	1854.51	1738.67	1814.53	1437.51	1387.71	1534.66	341.255	265.822	415.643	2314.6	1918.48	1680.38	2364.55	2244.78	2625.62	1085.31	1211.22	750.137	678.633	781.774	1089.31
IXRNA007_contig_1710	65.832	193.037	74.9938	34.5172	16.6887	11.8051	293.22	218.734	143.983	0	4.76435	6.75986	220.332	62.7454	188.163	249.832	366.115	678.128	489.657	104.515	57.5999	154.402	98.6839	338.572
IXRNA007_contig_1711	315.322	377.354	324.8	98.29	86.9464	93.6601	335.422	337.604	227.645	41.6803	62.2283	53.6916	144.512	292.596	171.644	99.9535	136.263	186.946	315.231	220.839	166.254	98.7573	209.945	227.386
IXRNA007_contig_171149	211.75	379.503	130.803	174.79	80.5849	161.349	199.211	251.72	220.186	62.8669	61.256	89.304	256.813	240.657	261.048	174.537	193.412	206.581	108.077	290.78	199.806	96.9184	123.084	177.783
IXRNA007_contig_171187	0.994822	37.3967	0	0.72975	3.12757	1.13823	83.1319	113.37	68.6856	24.8696	20.5159	15.8962	0	0	2.38763	1.08769	0	1.00541	16.8694	62.7212	43.5804	46.2116	40.0417	32.8851
IXRNA007_contig_17123	113.757	200.292	108.735	96.5386	164.923	106.395	602.96	902.016	665.666	167.955	179.509	257.253	80.2862	140.762	67.1543	175.787	102.035	187.971	255.179	593.804	768.153	313.027	488.174	381.772
IXRNA007_contig_17129	2.10544	82.653	1.38569	0	0	1.95125	370.392	577.317	385.467	1.89844	8.82864	73.7247	0	0	0	0	0	0	146.627	483.058	131.297	35.161	232.07	286.69
IXRNA007_contig_1713	183.195	153.324	83.01	87.8911	90.4931	83.9039	122.892	149.208	192.891	29.4259	44.6294	32.5494	196.579	81.1707	113.899	70.9991	139.901	122.127	103.503	53.3654	85.4801	103.355	49.4834	77.209
IXRNA007_contig_17136	334.365	379.794	261.598	91.2917	152.525	125.381	366.917	368.61	468.722	45.5436	59.9822	120.269	104.08	259.779	164.127	125.699	150.545	222.336	396.4	452.202	291.605	186.702	216.216	208.559
IXRNA007_contig_171372	1.05272	86.7831	12.4713	7.2975	2.50205	1.95125	340.041	436.487	235.353	68.3154	48.6061	75.8371	1.31746	0	8.79002	0	0	2.01082	200.264	317.839	292.522	129.134	300.861	266.102
IXRNA007_contig_1714	1.0843	33.3831	1.38569	0	0	0	90.8841	109.604	43.3428	8.58096	5.8339	13.106	0	0	0	0	0	0	13.6618	88.0193	115.267	56.0703	71.0661	78.9052
IXRNA007_contig_17140	156.124	224.249	132.375	23.352	12.4164	23.441	171.702	139.485	120.393	1.66114	5.39636	14.9808	25.5061	89.1549	45.984	20.6933	10.2085	33.9426	118.62	135.451	50.8774	19.8536	47.1141	115.808
IXRNA007_contig_17141	400.413	774.135	241.908	141.134	119.698	191.548	197.469	142.37	249.134	11.7324	17.8712	85.7217	108.928	105.472	87.6703	45.6015	46.8335	56.9765	27.8285	142.809	29.6892	26.2218	56.9802	80.3151
IXRNA007_contig_171462	56.0101	84.6197	43.5593	2.919	7.95028	13.4897	90.7048	57.0276	48.6838	0.949221	3.88927	9.68209	6.61366	4.9798	10.6117	0	2.85353	9.04867	37.1542	33.7836	18.9453	13.0257	12.9425	20.577
IXRNA007_contig_171472	106.33	145.027	93.278	16.8134	21.2675	25.3923	121.697	102.496	151.185	0	5.0366	39.5997	26.9816	97.8032	37.3001	15.1842	11.5068	11.0595	113.363	112.882	63.5218	42.4146	102.456	134.541
IXRNA007_contig_17148	31.6764	83.2867	62.4048	28.2194	15.8443	13.184	82.2098	84.1832	59.8725	5.81873	8.71196	17.419	7.97065	6.63973	7.07446	5.42758	5.01507	18.1878	56.5777	21.5993	9.8149	6.89598	14.6399	16.5486
IXRNA007_contig_17149	9.4745	16.0251	14.8546	13.0771	10.6337	11.7075	58.3639	74.8154	68.9431	11.4001	6.80622	3.52076	18.3391	10.1588	8.84308	24.0815	9.26683	3.01622	8.90988	15.9424	33.7288	11.919	11.7874	16.4638
IXRNA007_contig_1715	171.999	613.01	216.612	171.192	141.091	127.638	461.285	425.257	280.864	6.64455	37.9009	84.2165	131.008	252.16	197.307	141.188	170.648	184.502	368.572	438.059	100.441	84.7951	235.37	418.877
IXRNA007_contig_17150	2.11071	27.687	6.42269	0.357577	0	0.975626	310.859	396.562	220.344	90.9259	90.231	129.934	2.63493	5.02959	0	0.271923	0	1.00541	257.792	207.943	453.893	152.869	350.05	288.057
IXRNA007_contig_17154	226.914	408.771	339.093	344.004	301.523	262.736	578.363	263.838	288.647	39.3357	28.5861	60.6011	106.622	161.661	170.141	146.49	182.733	265.488	262.337	205.253	59.3539	107.203	121.599	255.066
IXRNA007_contig_171595	1.4896	151.845	8.29338	0.715155	0.800658	0	296.105	503.415	196.43	72.1218	9.25646	56.3233	1.33064	2.65589	24.6014	22.5751	7.49764	10.9891	74.3084	302.233	194.397	79.3294	137.618	153.453
IXRNA007_contig_17170	18.47	962.67	34.0673	14.6534	32.1326	18.3418	1896.91	2411.47	1589.09	446.409	259.852	523.616	1.43603	20.052	106.258	9.39766	17.0855	8.93808	897.551	1656.4	1216.05	944.971	1329	1441.42
IXRNA007_contig_17171	165.109	162.123	205.214	176.402	203.774	219.848	188.359	193.99	176.569	68.1161	42.4416	63.4177	147.358	180.435	209.705	165.933	139.167	180.189	195.453	192.08	102.879	81.2705	116.223	175.875
IXRNA007_contig_171909	2405.07	2365.51	2087.15	1239.94	1235.58	1297.88	1172.31	1121.59	989.3	298.872	249.876	359.434	1217.27	802.411	611.676	1278.49	998.021	1135.74	478.876	633.581	415.929	384.523	476.941	577.747
IXRNA007_contig_171963	295.099	269.542	173.454	185.459	81.3418	117.485	161.927	147.964	174.326	42.4776	56.7541	71.1985	631.592	303.568	949.941	444.692	395.463	315.014	118.798	138.299	98.0818	89.9202	113.406	148.524
IXRNA007_contig_17197	131.996	218.291	141.41	76.7186	87.8284	59.6888	147.882	157.789	185.449	29.9479	42.0041	57.1067	125.462	146.124	116.64	146.556	74.2345	84.4744	172.376	190.636	77.5658	82.0367	69.0386	129.367
IXRNA007_contig_171973	46.0461	58.914	35.356	17.6308	29.2991	20.3841	39.8712	36.5234	54.9136	15.3774	11.6289	10.4214	11.3565	10.5406	5.32353	18.1155	10.451	20.7918	33.4714	15.1116	16.2563	14.8136	16.5613	18.6052
IXRNA007_contig_17198	125.142	212.624	136.907	61.7222	52.8809	52.3976	129.825	114.571	131.116	8.59045	3.63647	9.60287	53.7788	76.0581	41.1557	57.3758	60.081	103.989	122.065	104.911	95.3805	56.0363	76.2761	117.367
IXRNA007_contig_172	165.446	201.705	198.84	178.657	238.633	250.482	216.116	125.64	224.646	19.6679	30.346	60.6891	127.438	180.833	153.109	186.898	152.578	217.45	196.968	136.519	47.6628	94.4324	69.1212	157.948
IXRNA007_contig_172022	232.12	308.25	316.028	386.643	392.56	554.656	484.038	336.868	357.2	58.5859	108.812	117.954	68.3236	192.452	158.539	195.861	141.799	141.411	267.979	159.72	105.648	122.578	88.7825	223.899
IXRNA007_contig_17207	0.526361	2.18524	101.904	41.5957	19.3909	23.415	170.789	76.1609	100.507	13.2891	7.77854	3.52076	51.381	1.65993	1.76862	0	0	1.00541	32.6696	0	5.50025	1.70271	9.4299	13.7816
IXRNA007_contig_172074	1719.31	1420.71	2191.57	1149.67	936.994	1129.53	1091.28	1510.1	846.87	143.949	173.957	198.06	2430.59	1759.44	1506.1	1761.22	1314.46	1706.56	686.566	773.739	606.012	365.879	642.376	733.257
IXRNA007_contig_17210	453.039	831.818	343.722	211.868	212.456	263.575	437.746	432.239	319.605	53.0899	68.947	149.403	178.319	292.43	219.839	201.848	172.931	288.813	517.812	386.81	243.637	266.151	234.392	372.125
IXRNA007_contig_172121	301.642	361.052	261.571	69.8954	42.61	103.384	209.123	273.452	183.571	10.2706	23.2092	27.2683	211.216	444.795	462.67	220.024	216.911	304.267	128.48	354.233	88.6213	25.3704	113.56	119.741
IXRNA007_contig_172218	490.058	282.806	514.051	926.439	814.506	1259.42	91.3537	80.3921	94.4686	13.2891	9.72317	14.9632	501.176	1548.72	449.511	236.524	125.669	431.722	35.6395	50.5369	30.5509	8.51356	8.55763	25.443
IXRNA007_contig_172229	69.4744	152.304	113.287	39.9611	84.2629	86.2258	178.942	173.19	137.504	12.7291	29.539	36.8711	34.3726	86.665	38.0783	23.9238	20.8664	49.7777	59.0725	197.618	87.234	57.1771	135.531	105.249
IXRNA007_contig_172251	31.9712	73.7663	48.1321	14.8723	16.4197	27.1549	72.6817	94.5919	80.0238	7.26154	2.43079	12.0498	5.28303	10.69	0	7.82051	2.07594	1.32714	9.14748	19.028	12.8706	7.69626	10.1843	11.884
IXRNA007_contig_1723	76.675	132.221	96.3473	72.2452	57.0468	96.0602	122.055	168.223	109.752	16.5544	17.492	16.6796	98.1773	63.0276	56.6841	46.6239	44.3367	79.1759	53.2514	93.5378	94.2316	63.4431	50.6503	103.5
IXRNA007_contig_17236	97.6926	275.813	196.09	52.4325	42.0032	82.9803	49.331	41.7193	69.4996	3.4077	4.97826	1.45231	288.735	46.1129	96.5487	157.514	211.503	98.4194	37.867	0	4.77911	0.902437	10.9151	11.4494
IXRNA007_contig_17237	117.589	244.776	112.539	114.797	89.3234	106.22	221.708	278.258	138.833	9.49221	35.7813	28.2365	125.976	96.4254	105.339	99.9154	88.067	69.1017	176.95	157.683	271.981	69.8963	147.271	226.92
IXRNA007_contig_1724	18.4226	17.4819	13.8569	42.3255	31.2819	48.1309	52.9339	51.6033	37.3788	7.59377	10.6955	7.04152	3.95239	1.65993	19.4548	6.52615	8.56058	20.1082	17.8198	17.8017	7.32756	3.40542	4.71495	25.3158
IXRNA007_contig_17246	79.0963	67.0795	72.0838	68.4287	84.6383	73.4972	136.971	153.49	197.584	48.79	55.4901	92.4815	32.5809	42.3283	47.7703	40.7885	27.294	41.9557	115.888	53.5236	56.4387	97.2249	63.2746	38.9596
IXRNA007_contig_1725	95.4292	423.441	903.542	516.313	204.43	394.036	280.686	713.086	57.148	43.4174	27.9152	21.7407	79.5352	34.6262	53.6952	27.0346	27.08	33.9828	99.4936	180.37	455.678	96.9865	95.737	98.6871
IXRNA007_contig_17252	22.1177	433.027	25.8709	1.61275	15.1312	4.24723	952.691	647.706	523.261	10.0523	33.9922	107.841	0	7.50289	58.5765	5.32969	0	24.8537	413.181	425.717	175.648	121.931	296.005	359.213
IXRNA007_contig_172558	60.7315	115.468	96.9155	23.9942	41.8218	69.1004	229.05	312.319	245.205	131.334	51.7273	62.9864	12.1997	32.4683	0	15.7661	3.75239	42.7097	35.7286	126.688	158.695	149.294	86.0714	81.2268
IXRNA007_contig_17261	4.73725	132.36	15.9355	2.919	11.8848	9.10584	417.392	601.9	315.053	95.0645	117.641	109.144	1.31746	0	5.30585	0.543846	5.70705	0	161.536	302.529	262.704	133.373	238.388	251.547
IXRNA007_contig_17262	1263.79	750.95	1177.03	971.538	871.541	1017.22	332.323	308.663	299.562	26.151	15.6251	40.1895	642.777	687.677	704.51	843.951	783.429	787.888	143.211	193.227	51.9163	43.4192	59.3848	191.342
IXRNA007_contig_17263	581.976	1051.79	615.789	282.734	297.282	326.893	1036.1	1334.85	1028.45	73.128	67.2357	178.212	238.25	447.617	245.254	244.698	252.537	320.313	527.376	1022.96	663.673	220.603	442.663	671.123
IXRNA007_contig_17266	109.357	204.159	74.2802	24.7312	17.0765	18.9532	87.6312	120.055	84.177	0	0.972317	16.5476	6.60049	15.0888	10.5056	4.89462	6.04948	9.60165	8.46438	27.6915	7.9937	1.70271	11.0448	18.0539
IXRNA007_contig_17268	90.7236	513.931	152.115	88.6646	91.4063	100.737	100.25	224.869	761.024	2.69579	0	10.4831	171.56	107.763	41.8808	0	25.7245	15.9759	82.06	97.6915	49.2395	7.56004	84.6216	110.539
IXRNA007_contig_17272	51.6728	102.408	56.1414	20.9219	25.6336	31.6623	67.4566	66.9962	91.5531	8.69487	8.75085	17.7622	77.8489	59.2762	33.6037	88.6415	105.944	115.652	61.2406	79.158	76.698	37.4597	64.7127	83.7605
IXRNA007_contig_172754	138.501	161.78	122.752	148.592	128.093	157.401	164.975	166.708	112.851	35.1212	24.3079	44.0095	77.3614	107.879	153.516	153.049	175.492	134.121	144.726	143.64	88.9086	96.9184	106.522	159.231
IXRNA007_contig_172785	236.836	279.171	164.503	132.18	75.2118	128.731	115.148	126.089	120.692	27.1952	28.275	34.345	123.459	163.57	219.061	167.586	101.792	149.213	59.3992	84.459	34.3521	48.6635	50.5207	75.7354
IXRNA007_contig_17279	76.0697	0	0.692847	76.9521	10.6337	48.7033	148.488	0.829308	0.83064	0	0.972317	0	11.8572	48.138	0	46.885	125.562	3.01622	8.90988	9.88981	0	0	15.3236	0
IXRNA007_contig_17282	436.922	754.978	331.999	123.751	79.4402	135.853	232.747	344.781	276.429	47.2522	48.4019	89.1544	287.352	339.971	186.695	182.101	241.744	313.536	142.825	372.51	86.5618	105.875	203.815	273.311
IXRNA007_contig_17283	26.5128	161.722	168.729	105.398	70.4516	137.31	240.465	183.082	107.302	23.2274	22.7619	19.8747	119.731	45.1501	65.2619	46.6946	81.297	24.8436	23.1063	19.8785	63.7907	7.88356	34.6313	36.5319
IXRNA007_contig_172973	3.2108	29.7192	3.46424	3.00657	2.08922	0	536.502	603.22	420.329	61.9272	62.4033	79.5779	3.70207	0	18.1637	1.02243	1.19135	12.266	394.025	236.821	682.142	470.902	170.021	235.39
IXRNA007_contig_17302	112.42	221.554	113.627	35.7067	19.441	46.778	97.0825	130.184	163.586	0.949221	1.94463	7.05032	7.90478	71.6593	17.6862	10.8769	13.5543	15.0811	37.7185	72.0571	181.27	73.5572	61.2826	86.4851
IXRNA007_contig_173022	738.142	841.346	842.953	945.646	127.273	415.064	271.73	325.165	235.727	39.4591	23.0245	27.2507	3270.55	3076.9	4089.85	1834.16	1946.78	3413.95	146.954	122.713	59.3966	14.5241	114.738	162.104
IXRNA007_contig_17323	248.869	407.758	290.407	162.289	139.784	192.231	336.156	398.474	240.005	32.245	17.7156	40.075	206.499	113.29	96.8671	135.418	184.695	210.271	158.121	220.464	121.568	55.1849	192.075	229.74
IXRNA007_contig_17337	65.5425	413.068	99.1603	129.034	112.88	120.457	662.912	885.329	444.641	192.739	147.228	234.394	26.3493	67.8082	96.5664	76.6442	106.094	92.4372	244.042	739.698	437.686	326.716	434.989	445.942
IXRNA007_contig_17338	707.603	996.694	731.363	413.52	263.398	250.677	760.916	386.601	341.841	28.9702	29.364	64.0074	662.512	425.308	434.637	327.08	198.762	507.54	351.703	45.6118	12.0456	40.2181	47.2674	269.473
IXRNA007_contig_17345	147.428	262.95	141.632	190.487	118.848	143.456	233.208	136.277	115.733	1.89844	4.86159	22.8849	31.6191	102.899	104.684	68.3397	39.9494	83.298	159.992	94.6059	14.0562	29.0142	63.7225	168.094
IXRNA007_contig_17346	18.391	119.736	34.0396	30.686	38.6442	29.1062	209.977	111.06	85.2319	0	4.86159	1.76038	41.118	42.6436	88.4308	42.2677	54.6664	70.2479	156.012	121.289	14.3129	37.068	45.0985	136.565
IXRNA007_contig_173555	146.049	354.518	129.583	191.246	134.085	186.182	251.547	271.065	179.601	31.5047	25.5428	41.3689	66.7954	66.5799	74.8655	83.1704	100.63	70.097	92.3954	112.427	53.2914	16.925	77.6552	108.355
IXRNA007_contig_17356	201.501	201.1	286.194	32.2039	44.0237	52.7619	127.554	229.117	74.2924	0.949221	1.92519	12.9212	79.2717	179.505	51.3783	109.172	120.854	134.222	89.6928	164.369	115.628	46.0924	88.2167	80.3151
IXRNA007_contig_17361	147.06	183.239	176.87	24.8188	38.2439	38.212	96.4763	127.383	78.0967	3.79688	3.88927	12.3227	35.8745	159.868	52.687	88.2662	69.7616	193.068	45.975	80.0679	86.5496	37.4597	61.0114	92.9518
IXRNA007_contig_17364	520.624	707.704	368.193	251.851	213.407	291.146	488.213	632.635	491.348	56.3173	46.8754	111.828	421.087	314.972	254.38	429.965	349.821	420.834	357.91	435.349	253.122	121.454	288.449	352.82
IXRNA007_contig_173646	99.4875	1555.11	962.836	358.723	128.95	442.446	366.67	229.363	435.679	25.4771	10.7636	13.2645	721.192	138.289	205.354	209.778	654.442	119.623	202.076	80.2855	7.44979	10.2163	17.6457	192.275
IXRNA007_contig_1737	1.58435	46.582	11.1548	7.2975	11.2968	5.73018	409.299	519.536	271.627	193.47	205.499	193.008	0	3.31986	7.07446	7.01562	0.713382	3.01622	268.633	267.084	575.259	372.741	389.266	345.739
IXRNA007_contig_173794	167.246	284.838	292.894	172.637	123.107	150.487	189.717	206.811	127.138	20.9019	18.649	28.2893	83.6589	129.076	85.7778	60.8564	72.7507	71.1025	206.947	202.227	96.0039	47.71	133.763	242.08
IXRNA007_contig_1738	619.664	887.847	887.517	272.999	194.566	305.221	162.951	274.12	208.067	33.5645	29.7043	61.0235	52.5536	325.363	87.4403	57.2833	156.487	82.1619	92.039	134.007	86.0484	46.467	92.7431	103.977
IXRNA007_contig_173880	95.4766	162.043	71.4395	41.063	21.5177	37.6397	156.548	144.427	106.064	4.7556	13.3207	11.7417	19.6697	41.8967	14.5557	15.8586	14.8098	18.5397	49.6874	74.8461	34.1627	6.81085	48.4697	64.445
IXRNA007_contig_17399	328.349	442.62	480.621	202.491	203.167	253.09	352.292	356.239	339.856	58.6809	80.7509	89.5417	124.25	252.857	152.03	210.284	187.976	293.107	282.027	330.339	201.193	136.54	150.772	253.646
IXRNA007_contig_17400	21.0702	82.1649	50.8966	23.352	12.5103	25.737	105.723	104.527	116.223	30.3751	19.4463	19.3642	13.1219	21.5791	11.496	19.0672	24.255	36.1947	77.5159	90.294	92.6487	43.8789	69.463	107.285
IXRNA007_contig_17408	236.452	438.184	396.911	114.162	78.8523	166.266	248.525	375.55	212.32	21.5758	12.8443	8.96913	16.9426	72.3066	23.4872	26.0992	31.0535	19.7965	60.3793	150.701	239.328	59.1522	72.4923	90.5135
IXRNA007_contig_17409	247.621	472.842	332.421	67.5384	109.653	93.3284	205.546	247.337	196.23	0	5.66861	23.9764	43.2128	160.333	120.443	44.1766	57.9337	58.9772	31.1549	108.452	22.5144	5.12516	15.1939	50.8224
IXRNA007_contig_17417	198.38	321.798	121.352	111.207	90.9622	145.323	121.185	116.882	220.335	61.519	62.8409	56.6578	206.486	250.036	180.523	296.608	268.331	251.211	194.057	157.723	76.5635	116.67	115.693	154.524
IXRNA007_contig_174249	306.442	341.443	239.199	341.523	226.686	285.904	176.944	189.235	201.214	79.7346	91.0478	73.8479	220.425	235.793	119.947	225.68	363.147	403.832	127.649	161.936	254.821	131.892	174.783	201.943
IXRNA007_contig_17427	381.685	592.658	584.285	577.276	628.885	562.292	656.85	556.72	614.075	241.178	226.579	287.928	310.737	657.134	662.382	665.146	623.31	501.367	573.41	820.379	362.326	416.041	493.207	753.643
IXRNA007_contig_17440	541.599	876.062	577.682	130.311	36.286	74.1281	27.1585	51.1801	80.3976	2.84766	0	2.64057	125.027	277.989	294.934	20.0897	89.4937	17.4639	11.9392	15.6852	1.85786	2.26461	4.71495	3.3924
IXRNA007_contig_17441	4.61092	5.15716	43.8572	8.80808	15.7129	15.0311	91.8318	23.5253	72.7474	21.5094	9.72317	2.64937	46.0321	5.09599	10.6824	0	10.2656	5.10747	45.381	4.01526	3.09237	10.5568	4.77389	26.959
IXRNA007_contig_17442	75.7644	75.0702	81.9916	68.9176	79.3527	78.9151	66.9016	82.7446	58.2029	17.3802	14.5848	37.7777	30.2094	34.8586	23.5403	32.9951	29.2486	31.1676	53.3702	17.8017	19.8559	30.5977	20.0385	39.1292
IXRNA007_contig_17449	122.842	143.81	170.378	191.574	174.769	184.042	146.448	114.529	126.124	8.1633	12.854	24.6805	71.7622	137.575	159.034	131.458	93.6385	115.129	124.768	113.515	88.3341	54.2314	56.5676	143.096
IXRNA007_contig_17450	71.9114	69.476	102.507	157.049	89.8363	139.684	102.803	102.166	62.7133	45.667	35.0034	41.3689	82.6971	41.4983	80.7196	77.286	77.3377	63.0391	72.3185	67.2309	104.181	45.7859	79.1758	106.235
IXRNA007_contig_17454	181.837	252.635	119.495	38.9322	65.0972	83.5721	218.036	190.191	173.562	1.89844	0.972317	29.9264	36.5332	63.1438	95.4875	16.3154	18.6478	15.0811	56.5183	114.9	22.6672	19.8366	56.6265	93.2593
IXRNA007_contig_174580	0	0	40.1851	5.838	13.1358	2.60167	89.3559	26.2332	44.8711	0.949221	0.972317	0	19.7619	1.65993	0	0	0.713382	0	50.4893	0	0.611139	0	0	4.2405
IXRNA007_contig_174734	50.9781	48.0752	59.5849	34.3128	47.5015	50.0821	52.9851	48.9376	53.1443	11.3907	11.6678	15.9314	5.26985	19.9192	35.3723	25.0332	13.5543	8.04326	24.7992	31.4892	4.88912	14.9839	16.3137	25.231
IXRNA007_contig_17475	81.3964	126.678	101.315	129.647	113.068	101.511	140.326	105.906	101.571	20.7595	24.7746	39.5381	50.3271	54.7943	101.359	64.1086	88.1454	95.4635	107.423	137.943	49.9179	84.2843	87.6981	123.293
IXRNA007_contig_17476	439.732	691.176	312.052	255.142	192.708	277.221	363.041	359.344	388.881	47.7363	35.616	109.839	438.425	527.36	471.619	364.339	497.862	527.598	312.291	516.386	227.124	143.658	164.611	204.021
IXRNA007_contig_17484	6.89006	61.4562	9.75529	8.757	24.1824	0	45.7281	48.2268	67.938	0	0	14.752	1.33064	0	14.3965	0.543846	4.99367	8.93808	23.7597	23.1224	0	0	25.9322	13.7922
IXRNA007_contig_17503	266.328	248.571	180.21	44.6315	31.407	53.6855	145.739	107.218	92.8406	0.949221	9.00366	9.68209	53.6471	60.8033	50.547	35.0291	43.9942	39.7739	20.7303	63.1959	15.4924	5.10814	23.2801	41.7265
IXRNA007_contig_17518	196.027	1098.79	80.7791	208.293	80.9102	177.33	309.809	154.869	105.117	14.077	12.0276	7.84249	146.067	345.299	46.1785	121.136	200.111	37.8234	51.6773	82.6195	2.58512	3.93327	0	104.465
IXRNA007_contig_175216	238.678	327.079	263.635	262.06	262.659	228.823	448.086	354.775	316.723	110.262	100.839	170.185	188.766	181.746	270.987	277.362	237.592	277.985	393.935	299.483	214.467	234.821	254.725	360.369
IXRNA007_contig_175338	6.85848	132.957	113.364	42.9677	34.8786	23.1353	263.944	104.298	236.192	17.7315	28.2361	10.5623	103.632	24.7994	19.4548	5.48197	25.7031	17.9968	82.654	9.88981	6.72253	11.8338	12.9661	58.3175
IXRNA007_contig_175350	69.4007	358.343	107.897	62.8169	93.2203	47.2658	371.844	264.871	356.918	27.5274	35.6354	83.8029	28.9183	146.057	127.199	54.2269	104.075	66.8998	284.195	376.505	71.1244	102.469	141.437	263.77
IXRNA007_contig_175358	224.33	415.683	319.5	112.177	40.4269	76.0078	312.942	134.441	194.27	10.5743	3.63647	13.2469	281.463	350.378	338.937	230.89	213.158	356.89	203.442	39.8164	0	18.3042	32.4271	150.707
IXRNA007_contig_17536	3.68453	108.533	4.89843	2.42277	1.87654	1.30083	357.287	468.119	239.324	80.6648	49.5979	92.64	0	9.95959	14.2197	0.543846	4.99367	2.00076	166.288	381.727	469.844	180.487	284.913	297.068
IXRNA007_contig_17537	44.7301	70.2627	39.4092	94.4588	54.3196	91.7349	52.9425	44.5541	52.3469	5.52447	9.8593	9.13637	11.6332	16.2839	17.7569	24.4078	35.4123	37.6425	15.4438	32.8342	12.7117	4.59732	23.7751	16.6016
IXRNA007_contig_17538	1.57908	4.33405	0.685919	0.72975	0	9.07332	55.4269	0.846233	115.791	4.74611	2.87806	3.50315	20.7632	0	3.53723	0	29.0275	0	17.7307	5.93389	1.7173	1.61758	9.57135	0
IXRNA007_contig_1754	34.2135	133.911	56.0652	42.9166	71.5713	40.8397	229.093	173.241	160.804	17.124	35.9757	42.2491	14.4921	36.4853	67.2604	25.5988	15.7229	47.0833	224.707	172.577	75.7507	57.2111	118.817	191.681
IXRNA007_contig_175469	336.271	325.695	303.744	83.1185	46.901	98.7204	94.7176	153.244	85.1156	17.086	12.4846	31.59	24.7419	44.4862	74.6356	7.8477	5.4431	2.17168	20.7897	28.9574	19.9476	27.2434	17.6575	19.2095
IXRNA007_contig_17551	5.26361	3.64206	127.082	172.112	0.625514	15.6165	388.783	144.892	166.161	8.54299	10.6955	0.88019	78.0992	0	3.53723	0	1.42676	6.03245	120.729	7.91185	18.9148	1.70271	2.35747	78.9264
IXRNA007_contig_17562	382.88	760.652	538.987	459.815	362.166	433.146	529.997	531.51	586.54	60.7502	122.512	156.683	304.821	305.178	353.175	244.415	271.499	409.211	397.856	519.63	358.06	242.79	310.927	389.798
IXRNA007_contig_17570	4.71093	85.1587	3.15938	3.80929	8.01909	1.59352	162.208	117.195	177.159	20.0286	7.94383	21.415	3.09604	0	5.57114	1.35962	5.50731	3.51893	92.6033	168.285	77.3397	84.5737	73.5532	56.9606
IXRNA007_contig_17577	212.997	206.476	305.483	274.24	387.587	298.503	253.519	163.636	211.066	48.2204	60.5365	74.0592	151.653	187.838	151.747	269.188	278.176	258.309	246.121	190.478	137.286	187.554	122.483	245.801
IXRNA007_contig_17578	124.258	368.46	239.455	153.218	87.1904	111.872	224.764	229.735	227.595	13.2891	9.72317	28.1661	41.7504	135.849	106.117	70.0583	80.605	116.185	157.408	145.598	101.26	59.5949	89.9612	187.462
IXRNA007_contig_17589	194.322	230.331	189.459	69.3044	46.288	50.9602	87.1873	48.5061	42.4208	0.949221	5.8339	8.8019	41.039	8.29966	21.2234	23.8259	14.5958	19.1028	47.3115	13.8457	2.44456	3.40542	9.4299	23.3228
IXRNA007_contig_175927	45.4092	75.6821	43.4554	19.9222	16.2446	17.3596	261.451	221.781	147.729	2.84766	6.98124	42.7156	20.4338	48.5862	36.0797	36.4377	28.9062	40.0454	202.165	252.882	167.758	65.0436	224.102	300.683
IXRNA007_contig_17594	139.396	99.574	93.0979	52.8339	23.8571	43.578	108.105	139.628	86.3865	39.7249	36.705	37.6985	140.204	31.5719	174.385	44.1386	47.3186	37.6224	125.065	61.3168	99.1635	84.9313	69.0504	103.224
IXRNA007_contig_17596	22.8756	101.053	19.3997	30.0438	27.3975	26.0362	172.462	124.396	108.805	3.79688	4.86159	27.2859	8.97192	9.95959	12.3803	13.5907	17.0855	19.1128	50.4893	87.0303	53.1569	13.6217	42.5996	62.611
IXRNA007_contig_175999	228.899	301.643	313.035	143.199	119.68	178.136	40.2383	67.8425	60.8111	3.79688	3.88927	6.16133	98.4672	190.593	193.168	58.2459	127.902	66.8697	29.6996	21.7576	15.3274	1.70271	16.5023	14.9054
IXRNA007_contig_17602	68.1479	151.058	76.0261	13.7047	17.8959	17.8084	96.0238	67.6224	39.7295	2.87614	0	8.47623	0.184445	25.5629	44.0031	20.6063	12.9479	19.153	39.5005	37.6208	3.69739	1.83893	21.4294	51.2677
IXRNA007_contig_176066	451.386	809.754	404.713	151.058	89.142	117.004	455.65	255.757	308.433	13.2891	11.8525	36.079	364.937	398.417	370.118	251.464	131.369	356.035	166.644	54.0973	0.953377	22.9355	35.9986	132.155
IXRNA007_contig_176080	185.421	288.808	241.568	190.005	313.451	245.292	276.341	156.435	234.431	40.4843	16.1307	65.7502	106.451	194.245	226.471	209.256	180.165	219.873	215.589	270.11	58.1866	121.454	87.0262	155.043
IXRNA007_contig_17609	57.0101	63.1752	42.9011	17.3753	39.5763	42.882	38.9662	61.5211	55.8854	2.11676	14.0792	14.6816	13.8334	28.2188	18.9065	10.0557	21.4157	15.2319	8.90988	23.1422	20.0943	7.76437	16.5377	13.8134
IXRNA007_contig_17613	55.9469	74.0286	108.541	42.4787	42.4849	37.5226	53.4803	53.9135	46.7567	2.98055	4.59906	5.63321	36.1907	44.7684	33.3561	45.8299	20.4955	14.5483	41.1636	25.5553	6.05028	2.07731	15.7951	41.2919
IXRNA007_contig_17618	5.72681	63.8308	11.9447	1.4595	8.32559	4.09763	59.636	44.8419	41.7396	0	10.3455	12.3139	1.31746	2.29071	14.9802	1.75118	2.85353	1.00541	38.1046	7.87229	2.70735	0	9.73637	24.4889
IXRNA007_contig_176255	261.322	358.59	466.439	339.764	377.053	352.682	200.739	216.898	125.709	32.9759	29.9668	47.7063	114.725	175.305	150.81	135.01	78.2936	91.9244	113.69	105.504	34.4988	46.9097	65.196	112.342
IXRNA007_contig_176284	20.0438	196.402	9.88693	30.956	10.4523	19.6491	238.775	252.27	189.469	2.85716	14.5848	31.7044	21.3297	21.9775	15.1924	5.40583	5.34323	8.46553	51.2021	108.471	68.0932	19.9047	56.7091	83.6969
IXRNA007_contig_17629	245.521	335.463	257.081	235.038	227.806	227.588	205.281	142.675	162.548	49.0652	54.1872	112.418	151.89	230.648	286.215	252.845	216.661	242.846	229.132	201.218	67.977	137.681	159.825	181.006
IXRNA007_contig_17637	47.3462	50.9233	58.601	20.4549	17.3455	18.7776	82.3378	87.2635	56.0017	15.4154	6.82567	17.9295	47.2574	37.3485	48.69	28.0897	28.3926	63.0793	24.0864	12.8568	43.4703	25.2853	23.9048	26.3229
IXRNA007_contig_17644	30.829	213.84	52.2961	18.8421	16.2446	9.11885	185.158	151.247	199.935	4.5088	6.54369	24.5397	16.9689	49.1008	60.5043	8.16857	25.7887	19.4949	149.389	224.103	44.4237	32.5388	103.587	182.797
IXRNA007_contig_17645	179.357	184.871	192.431	215.211	191.188	217.545	192.005	150.308	177.74	37.0196	11.6678	32.567	114.079	168.549	212.004	207.521	144.759	228.75	202.462	151.888	92.5571	95.3519	69.5337	191.724
IXRNA007_contig_176576	4.39511	81.3564	7.17097	3.64875	19.3159	2.01629	121.663	79.055	118.781	5.95162	6.17421	29.0727	0	6.63973	19.4548	5.98775	6.42044	17.0919	79.2682	122.97	37.0656	44.1343	50.2496	132.929
IXRNA007_contig_17663	579.671	831.053	444.309	421.19	390.02	388.572	603.353	612.021	559.618	71.3055	68.8887	108.237	768.357	871.381	744.304	887.541	766.6	1049.25	576.291	836.539	339.078	327.483	433.139	677.092
IXRNA007_contig_17675	81.9018	135.82	139.394	97.0567	110.447	88.0665	123.029	90.0307	89.6343	19.8672	15.5862	23.7651	88.3754	75.0787	86.2554	85.4382	56.5854	87.3096	116.244	108.788	55.7176	54.2314	65.9268	118.321
IXRNA007_contig_177	16.0382	149.63	22.2404	12.4495	5.63588	11.701	122.858	115.054	137.255	1.2245	4.88103	20.57	2.81937	32.6343	16.0237	4.33989	5.69279	16.1267	54.6473	38.8076	8.13427	5.68706	27.8889	50.78
IXRNA007_contig_17700	27.1392	28.1459	18.0348	29.4235	17.4268	14.3937	319.2	434.735	203.042	35.6338	33.9825	65.6181	19.7488	1.61013	10.6117	7.07	19.9818	7.03786	199.67	250.766	239.768	138.754	201.541	253.222
IXRNA007_contig_177141	76.1118	124.981	127.456	130.1	128.293	155.664	217.917	165.735	108.955	14.9407	15.5571	28.3861	51.381	44.0048	27.3958	46.9611	40.1277	50.8837	101.899	51.9413	36.0939	19.8536	63.1214	76.0852
IXRNA007_contig_17734	2094.19	2136.55	2175.59	1593.15	702.052	1279.72	122.977	77.261	153.253	19.6014	1.45848	0	1241.08	378.398	920.317	643.441	812.363	542.106	57.2905	16.6347	9.74156	2.14542	23.7398	14.3965
IXRNA007_contig_17752	67.89	133.409	58.8505	82.3596	113.218	130.617	186.934	213.327	137.13	53.1564	35.0034	53.718	38.2064	54.7777	114.04	12.4432	21.4015	30.2829	70.8038	75.1428	71.3505	49.0722	63.7461	87.1211
IXRNA007_contig_177643	26.5654	23.433	18.6653	47.587	17.8459	7.15459	62.5474	54.9797	24.1384	2.84766	3.88927	7.9129	52.4087	61.9818	14.2904	9.93063	9.23829	22.0385	32.4617	19.8192	1.83342	5.10814	4.60886	13.8134
IXRNA007_contig_17765	98.8506	114.441	91.3381	83.768	64.3591	81.3672	155.19	188.194	107.236	23.1135	30.803	53.4715	11.5673	30.7585	21.1173	9.23451	12.9693	24.5722	31.7192	32.0232	61.9756	25.5918	38.8748	46.5925
IXRNA007_contig_1777	1283.79	923.802	1031.15	843.671	673.422	974.95	220.504	220.24	304.911	9.72003	4.88103	30.3137	615.624	564.543	605.928	696.384	656.475	963.593	116.868	155.29	68.1543	22.578	55.5421	182.257
IXRNA007_contig_17770	60.521	95.4512	116.786	120.438	103.191	85.0811	102.188	107.336	129.879	35.1212	34.0311	34.3274	45.492	74.6471	78.5442	80.9896	106.287	85.3491	92.0687	143.145	72.9089	69.8112	49.4598	84.8207
IXRNA007_contig_17771	28.7814	176.371	185.593	147.205	115.401	161.512	116.335	179.461	76.6016	16.0134	18.7366	14.3031	44.0691	28.003	27.9972	15.7226	69.1624	20.8421	31.0658	33.8034	25.5273	1.70271	7.96826	43.2107
IXRNA007_contig_17778	205.281	448.083	267.785	103.727	85.3889	87.0714	349.407	289.276	414.281	76.7161	51.0855	66.0582	189.095	212.803	211.986	141.308	135.314	206.119	308.846	366.635	76.1846	131.586	187.973	330.727
IXRNA007_contig_1778	56.2522	146.127	80.6128	23.5855	24.1136	28.3972	210.805	305.922	136.466	0	16.6655	33.4736	28.7339	48.221	38.4143	21.1665	14.3889	25.0347	174.812	251.874	149.222	62.3193	192.264	252.766
IXRNA007_contig_17783	348.019	240.667	368.685	166.186	130.407	107.286	179.856	151.476	215.086	70.2424	56.4527	53.7356	704.974	431.549	393.57	345.837	444.786	331.342	282.562	81.0964	134.316	189.188	90.7628	100.754
IXRNA007_contig_17786	167.809	256.467	168.812	157.414	198.181	189.675	245.818	156.638	169.143	43.9015	37.4925	67.6074	103.645	153.096	145.628	165.552	179.13	166.516	212.352	193.464	71.3566	109.008	112.982	194.798
IXRNA007_contig_177867	161.835	223.87	152.135	168.375	114.507	168.413	147.694	126.038	129.455	26.5782	18.4837	26.4145	47.5472	92.8068	65.368	54.6783	44.194	53.6687	65.1015	93.696	33.796	22.612	23.7398	84.1952
IXRNA007_contig_17787	93.487	113.399	125.246	92.1309	89.7049	67.4353	138.806	111.897	91.6029	30.451	29.7529	42.2843	117.887	94.7157	71.965	41.7946	88.5021	80.9454	73.6847	89.0478	149.375	72.1609	112.039	91.5101
IXRNA007_contig_17796	109.109	225.16	125.766	86.6359	65.1347	80.4241	131.831	130.345	150.645	28.4861	46.7782	43.1821	133.578	102.468	101.253	105.468	122.816	114.536	110.275	124.216	60.3928	63.8517	79.6826	101.867
IXRNA007_contig_178152	28.9498	85.2315	47.0374	4.3785	15.9256	13.6588	95.3067	95.6581	82.2416	7.59377	24.2982	42.9092	0	18.2592	7.07446	0	0.713382	2.01082	44.5494	59.3389	3.0557	15.3244	39.6881	38.1539
IXRNA007_contig_178166	214.929	207.095	215.268	57.424	62.2949	78.0696	125.214	140.949	155.944	6.43572	26.8457	17.7886	42.5409	75.9419	55.7821	71.5049	29.6695	24.9844	26.3138	61.5937	42.9387	23.3272	51.3576	50.8224
IXRNA007_contig_17819	258.796	343.024	356.338	89.6352	121.4	157.609	207.373	283.082	167.573	24.8601	40.0108	24.8566	163.339	245.238	141.648	173.177	159.134	177.274	69.6455	204.739	130.961	84.4545	132.549	117.017
IXRNA007_contig_17836	551.389	618.24	542.506	231.82	199.595	247.51	475.97	465.851	361.386	36.1653	45.6697	48.1904	291.054	435.865	255.158	243.181	264.593	259.556	446.682	377.257	165.68	157.16	222.168	426.86
IXRNA007_contig_1784	66.2373	304.054	89.3496	43.785	27.6227	20.8134	357.799	175.06	215.028	1.89844	21.741	16.7236	28.6416	54.8109	166.126	42.9258	75.2404	120.116	321.825	186.087	0	26.971	64.8777	312.101
IXRNA007_contig_178440	21.1387	37.1345	30.5684	5.10825	6.25514	9.75626	102.615	71.9298	73.9352	0.949221	0.972317	8.79309	6.57414	1.65993	0	11.0618	0	1.9706	50.519	33.6056	37.0228	17.0101	39.0162	43.4546
IXRNA007_contig_178490	37.9611	62.6435	86.987	51.8706	33.0959	71.1297	98.09	29.0935	65.9445	3.68298	0	2.42052	36.9548	38.8424	17.5977	88.8264	52.0555	8.52586	34.303	12.4612	0	7.79842	3.8309	7.34667
IXRNA007_contig_178521	38.2296	50.6684	28.961	17.7402	19.7975	24.0394	89.279	93.2718	66.6007	29.1221	24.201	32.5582	0	6.63973	5.30585	1.08769	6.42044	5.02704	31.7192	33.8627	46.4466	44.2194	26.6159	28.1039
IXRNA007_contig_17853	10.1903	36.3478	6.38112	4.81635	6.8181	5.20334	775.644	1116.1	376.296	72.1123	65.0188	57.8813	3.20143	8.29966	14.1489	2.71923	3.60971	28.815	496.221	682.515	978.459	488.236	390.41	340.862
IXRNA007_contig_17855	231.951	234.534	212.164	41.603	25.6461	42.3032	137.321	143.8	113.798	6.64455	4.86159	12.3227	10.5397	105.09	22.992	38.0148	25.6889	64.3461	23.7597	59.3784	50.7246	15.3244	25.7083	41.3449
IXRNA007_contig_178589	150.302	251.747	178.935	22.8631	20.1728	16.6117	126.068	105.906	97.3925	0.920745	8.75085	5.21072	45.7291	75.4937	61.4947	19.3664	23.2277	21.8073	78.8524	74.4307	10.2733	8.37734	30.7886	78.3751
IXRNA007_contig_17871	8.46915	33.7401	16.0325	8.69132	4.3786	4.48788	417.521	542.731	211.755	51.5332	31.3378	29.3631	9.57795	6.25794	7.21595	0	4.28029	5.95202	191.77	287.556	642.314	178.666	155.64	225.086
IXRNA007_contig_17873	23.302	166.267	24.7901	20.8781	28.5047	20.9304	209.721	243.597	201.04	104.272	50.7063	64.1834	45.3075	29.6962	34.2758	24.5818	20.9734	25.5575	99.9391	210.87	175.067	138.822	157.291	111.08
IXRNA007_contig_17874	317.543	607.634	361.687	331.124	437.259	384.793	450.322	251.602	269.734	33.9916	25.4942	63.1712	147.543	266.535	286.746	307.795	240.888	322.877	340.803	275.51	102.934	116.585	103.788	242.557
IXRNA007_contig_178830	25.06	43.6975	38.1066	35.028	3.42781	9.75626	257.199	345.026	156.135	44.6134	55.4221	68.7692	32.6467	31.5387	45.984	1.62066	7.96847	5.02704	160.378	130.447	248.557	159.084	140.199	122.9
IXRNA007_contig_17894	0	0.728412	2.77139	0	0	0	81.0657	108.072	75.2061	19.6299	11.697	14.752	0	0	0	0	0	0	5.61322	16.3775	29.5975	10.9995	18.7655	19.1671
IXRNA007_contig_17905	26.8655	118.993	69.1115	26.4315	31.8637	48.9244	57.3565	26.6394	53.4018	5.65736	16.228	10.7911	51.302	21.8613	11.6905	37.8082	101.942	22.3402	18.1465	30.7771	9.35654	6.6576	0	37.9313
IXRNA007_contig_17909	117.689	249.394	115.172	87.4824	73.3227	76.346	119.4	158.152	113.241	24.2051	26.4956	65.0724	51.0253	108.145	69.7542	26.692	53.9459	30.1421	25.2447	90.8873	40.2558	25.5407	37.4838	53.5576
IXRNA007_contig_17916	5918.12	6317.54	5278.48	3306.37	1356.06	2628.43	1924.34	1691.61	1588.39	298.9	251.023	267.578	4182.15	5374.51	8080.5	3355.18	2719.6	3818.12	544.186	336.788	203.473	217.062	265.558	541.82
IXRNA007_contig_17917	145.97	766.37	591.678	888.85	445.003	1023.54	287.739	150.13	307.852	64.1484	37.5606	47.0373	463.233	419.93	281.21	533.785	473.215	254.61	67.1805	96.8212	7.10144	19.6323	16.3491	132.558
IXRNA007_contig_17918	260.043	410.053	396.35	137.558	144.1	154.91	167.886	161.19	187.376	31.3243	48.6159	37.8394	226.669	278.537	196.688	180.726	180.229	174.84	194.206	212.433	101.535	85.2378	112.263	116.932
IXRNA007_contig_17926	72.0483	159.901	93.2018	110.761	100.264	119.469	137.654	194.65	116.863	56.3458	31.717	74.2	125.936	162.624	146.388	88.9406	195.295	151.435	124.233	129.853	191.256	129.236	121.917	135.039
IXRNA007_contig_179339	24.0389	25.8077	16.954	2.34979	5.00411	7.57086	53.6682	73.216	33.2339	5.69533	10.6955	2.64057	29.1291	84.0755	99.3254	19.8504	11.3784	35.5512	14.8498	37.5813	9.43599	15.3244	8.84053	12.7215
IXRNA007_contig_17936	566.806	1081.31	634.212	562.36	419.588	493.14	953.861	726.753	384.777	54.3049	52.3204	70.556	143.221	165.694	150.368	108.976	142.619	206.762	254.941	251.617	58.8344	37.9875	114.75	326.476
IXRNA007_contig_17937	187.458	368.737	324.377	53.6804	33.3023	89.0682	169.5	213.496	373.447	17.086	10.6955	7.04152	18.4445	107.912	40.5897	29.3623	43.5234	25.9094	106.889	247.265	263.597	89.9883	54.1748	65.5052
IXRNA007_contig_179391	23.1599	80.4532	23.4182	5.10825	1.25103	1.30083	94.7859	132.334	70.1973	6.64455	2.91695	14.083	11.8572	19.886	15.9175	2.17538	2.15441	6.03245	32.6696	114.761	58.3149	17.0271	52.5599	106.299
IXRNA007_contig_17944	54.6257	83.6436	74.8691	51.6006	10.69	8.46193	468.209	744.287	289.121	111.467	80.2162	83.3364	149.163	84.0589	76.6341	15.3637	22.2147	35.9836	167.743	319.263	534.179	216.874	241.783	258.384
IXRNA007_contig_17948	47.6567	63.0222	43.1644	67.9543	97.2674	92.0731	107.695	83.0662	51.1923	3.28431	5.77556	14.3383	35.2553	15.9353	23.6641	16.8429	17.592	33.1785	26.9672	24.8234	17.5519	18.7979	23.2565	21.6902
IXRNA007_contig_179608	45.0144	21.124	20.0926	21.1627	17.5144	14.5043	110.085	150.731	94.7261	28.4766	37.9204	39.142	21.0794	16.7819	15.9175	19.0346	24.9684	11.0595	38.6095	43.5152	50.4068	20.4325	54.552	32.9169
IXRNA007_contig_17972	36.1189	162.429	150.202	430.793	104.849	79.0387	68.3957	37.8435	51.1674	1.99336	5.69778	2.11246	53.3968	17.2301	14.3258	13.9497	50.6501	10.4462	18.5622	26.6629	6.50863	4.6484	0	15.2022
IXRNA007_contig_1798	7.36379	17.4236	4.84993	3.64145	3.75934	0.650417	77.4287	99.9231	67.3981	23.7305	32.6407	21.1246	0	0	0	0	0	5.02704	23.7597	42.2097	39.7241	31.7896	47.0788	24.4359
IXRNA007_contig_17993	15.3066	29.8212	8.94466	5.99854	15.6378	4.30576	137.526	203.976	169.401	8.97014	18.8046	17.815	5.77049	7.91787	1.80399	7.61385	6.54884	9.91332	41.1042	82.6195	103.796	44.7643	87.7098	79.0854
IXRNA007_contig_18001	53.6835	152.355	425.138	290.82	63.7836	154.734	64.5196	38.7151	95.8558	3.03751	6.0867	6.0469	76.0835	39.7222	11.496	148.454	78.0154	9.72229	10.1573	29.1552	9.19154	1.70271	0	16.7712
IXRNA007_contig_180032	66.8005	53.7568	77.786	40.1289	53.006	40.9308	72.528	60.5226	40.1282	2.84766	8.75085	20.306	10.5397	6.63973	8.84308	7.61385	19.9747	3.01622	5.93992	25.7135	3.66684	5.09111	8.25116	19.5381
IXRNA007_contig_1801	154.666	283.338	218.704	262.608	255.178	224.583	296.438	233.222	184.336	37.1051	52.2815	73.399	54.9909	52.487	71.9296	56.6144	74.2916	43.9263	88.1781	123.385	45.8905	23.7699	67.9424	146.414
IXRNA007_contig_180335	404.003	409.717	322.867	169.375	174.781	160.959	168.859	114.174	190.15	41.6993	43.8612	43.5078	410.679	350.08	187.049	336.043	445.728	583.277	228.776	153.332	88.1874	86.5999	111.379	192.572
IXRNA007_contig_180336	7.19009	166.085	7.80146	0.737047	3.5967	2.98542	352.147	275.169	414.522	3.36974	29.0237	90.7035	0	16.3337	38.9626	0	5.17202	8.31472	393.431	345.807	115.793	77.2691	346.372	222.467
IXRNA007_contig_1805	1.96333	0	491.7	215.415	47.7267	114.148	1254.58	243.25	200.334	2.88563	5.47415	0.906595	205.024	0	23.9824	7.13526	4.37303	11.5421	496.043	32.1617	30.447	50.247	2.65216	412.41
IXRNA007_contig_18053	32.2028	103.609	22.1226	23.1477	11.8848	25.6915	50.4324	44.0041	55.5864	0.949221	3.88927	4.40095	75.7014	69.103	24.8314	30.9992	72.1443	25.1352	35.6395	33.388	2.44456	3.40542	0	6.36075
IXRNA007_contig_180532	2.10544	2.18524	1.38569	0.72975	0.625514	1.95776	114.038	133.899	43.2099	29.1886	18.4546	29.9176	1.31746	4.9798	7.07446	0	3.56691	0	44.6979	52.9698	155.822	76.7923	89.3483	68.6643
IXRNA007_contig_18058	123.947	206.906	136.158	66.3489	97.5614	61.4449	239.304	317.447	216.39	21.8321	22.3341	66.0142	69.6543	137.658	67.2958	77.2588	65.6382	107.458	163.704	231.995	209.028	93.7003	90.7628	86.9303
IXRNA007_contig_1806	21.7177	124.318	27.9564	34.2764	19.3972	33.0997	422.549	433.339	264.633	76.792	73.2349	98.5548	17.8121	11.6361	27.6965	11.3174	22.2504	33.8521	195.512	272.346	492.658	149.362	182.386	170.012
IXRNA007_contig_180605	45.6565	59.016	63.4717	51.9363	34.5721	37.5226	106.687	126.808	68.6025	22.7623	25.6206	29.0463	35.8218	33.1986	51.8558	49.0767	42.1537	45.0121	23.7894	62.464	38.6118	15.4436	39.1694	36.9984
IXRNA007_contig_18063	32.008	47.8931	30.7901	15.7918	11.4469	22.2053	36.4646	59.2871	34.4051	0	4.81297	6.26695	12.7267	0	2.14002	0	1.49097	3.58931	13.3351	4.66799	4.93189	2.41785	7.63822	4.27231
IXRNA007_contig_180662	190.169	340.671	139.138	111.148	61.7507	122.252	239.065	213.081	206.887	62.9049	54.4109	6.76866	100.312	122.171	121.468	118.95	92.4543	141.903	229.073	144.391	42.3703	103.099	133.563	127.936
IXRNA007_contig_180699	311.979	364.942	225.328	149.475	153.814	175.346	207.194	246.11	346.601	64.566	66.6329	77.7383	214.496	160.881	172.334	182.433	201.038	138.445	104.78	140.356	70.8372	58.1136	77.0187	90.7256
IXRNA007_contig_1807	345.656	1411.12	182.946	365.568	104.279	294.873	463.505	251.695	259.724	20.5127	20.9923	12.5427	98.4935	292.878	43.2603	119.309	162.837	24.0996	85.9209	128.389	1.9312	12.9576	2.2396	99.9062
IXRNA007_contig_18080	276.866	551.838	478.577	396.028	449.807	443.364	438.481	327.086	324.406	106.74	69.6276	126.026	338.087	454.888	496.026	609.82	454.688	503.307	436.851	380.046	163.559	240.559	336.317	352.449
IXRNA007_contig_180870	2.10544	0.728412	44.4323	14.595	6.25514	7.15459	4918.96	11.001	25.4425	6.64455	1.94463	0.88019	11.8572	1.65993	0	6.52615	3.56691	0	32.6696	1.97796	0	5.10814	1.17874	7.42088
IXRNA007_contig_180915	106.893	117.18	120.916	103.5	103.204	107.664	117.368	93.6779	73.5199	26.4263	18.6101	37.7777	122.59	120.511	106.877	159.26	167.473	183.537	109.918	87.505	73.0189	74.2723	69.4158	96.9803
IXRNA007_contig_18092	67.7479	82.988	58.892	63.2182	81.5545	69.3865	139.447	159.473	78.0967	14.6845	24.2593	44.2735	20.4602	39.8218	29.8189	33.6532	15.7372	22.0587	70.1801	117.412	76.3863	70.5944	49.7191	87.0575
IXRNA007_contig_180942	111.399	66.8537	115.214	139.528	71.5087	55.305	30.5224	46.7544	53.5679	8.78979	2.91695	5.28114	11.8572	3.31986	12.3803	66.7843	37.1672	18.6604	5.93992	21.7576	3.0557	1.70271	9.4299	11.5342
IXRNA007_contig_18097	103.272	141.421	94.4143	77.2659	91.913	101.836	96.5446	128.636	117.959	20.5222	30.453	42.1611	44.5434	106.385	46.8329	76.0406	90.7493	88.687	96.4049	120.201	88.713	66.7974	52.5481	73.806
IXRNA007_contig_18098	67.7637	91.8674	77.2594	24.5707	26.9159	36.1567	74.3978	76.1609	80.1816	10.4414	3.88927	16.574	44.8464	78.1164	49.6804	38.3466	40.7484	47.3246	62.4582	103.428	54.2814	27.2093	66.5044	93.8635
IXRNA007_contig_18100	138.528	303.624	135.154	57.1467	30.5501	37.0478	122.371	75.6532	210.617	13.0423	35.227	39.1244	26.7313	108.842	76.4926	53.6395	37.5381	70.5796	204.66	127.776	32.9343	77.5075	111.32	139.078
IXRNA007_contig_18103	182.558	153.12	158.08	137.908	125.728	129.179	125.257	153.854	101.778	41.5569	55.9568	71.5506	206.196	144.829	172.811	163.23	221.826	198.045	154.438	137.627	83.9522	81.4407	108.019	151.185
IXRNA007_contig_18115	5.26361	19.6671	2.77139	2.18925	1.87654	0.650417	349.065	450.932	222.371	38.9181	27.7694	41.3689	3.95239	6.63973	3.53723	0	4.22322	3.01622	198.958	241.47	545.014	212.992	173.899	201.36
IXRNA007_contig_18124	519.945	648.841	373.389	380.265	311.249	390.699	320.02	258.922	255.089	27.2901	20.8951	38.077	530.252	851.977	901.534	548.86	604.063	663.78	152.656	127.302	48.5184	50.4684	61.9073	143.477
IXRNA007_contig_181327	33.6608	56.9691	34.9957	38.6767	31.8949	38.3746	74.8759	60.8864	68.9431	19.9336	19.4463	25.5255	40.7886	29.248	19.4548	15.7715	32.8156	22.119	32.6696	39.5592	15.8896	13.6217	17.6811	40.1152
IXRNA007_contig_181377	8.52705	77.0442	11.7784	6.95452	12.4602	4.76756	266.061	344.451	151.567	36.7444	36.3258	78.5305	13.1746	8.29966	7.88802	2.57783	5.70705	9.50111	148.201	224.42	227.784	105.194	239.225	201.965
IXRNA007_contig_18141	8.61126	45.1106	25.8571	10.7638	8.63834	11.1482	108.6	71.4813	46.3746	5.69533	14.2153	2.54375	7.54906	8.31626	9.49746	6.41738	10.5937	10.1043	63.2898	79.4152	64.4202	25.9323	61.0704	118.766
IXRNA007_contig_18142	34.1977	75.5145	46.4208	26.8986	5.00411	5.85376	169.064	188.38	121.265	36.0704	36.948	47.5214	106.556	86.499	96.2127	51.8829	14.2676	24.361	111.403	115.414	229.33	158.165	114.88	165.984
IXRNA007_contig_181492	1.93701	11.6546	3.46424	1.4595	2.50205	1.83418	113.825	209.967	112.211	62.6486	40.8373	37.5841	5.26985	0	1.57407	17.9469	0.713382	0	47.5194	106.751	176.338	125.558	80.1188	83.8984
IXRNA007_contig_18150	39.856	7.58277	4.7945	4.83824	2.52708	3.64884	100.72	4.84045	26.622	0	0.00972317	0.888992	23.0688	0	1.76862	52.6987	30.2973	5.06726	27.68	0	0	0	0	12.2869
IXRNA007_contig_18155	158.898	175.496	136.567	151.27	155.334	131.053	280.763	144.249	213.383	39.0415	19.0866	42.2667	66.5319	91.9934	113.103	128.527	43.0098	65.9145	119.392	119.449	40.6102	86.9235	45.6289	113.826
IXRNA007_contig_181578	8.42177	40.7474	3.46424	0	3.12757	3.25209	133.342	146.567	56.4835	15.6337	26.2526	47.5302	0	1.65993	3.53723	4.89462	0	2.01082	79.6246	83.1337	76.313	56.1384	81.4036	84.7252
IXRNA007_contig_181594	70.6166	167.04	86.4535	30.6276	37.3307	44.2414	138.303	108.072	125.95	4.74611	2.91695	19.8131	26.6523	79.8593	71.4697	43.388	76.4103	82.2524	127.5	100.995	27.7946	29.6442	42.8943	121.119
IXRNA007_contig_1816	242.947	208.668	200.766	114.075	147.69	150.708	143.545	196.47	114.844	50.2328	58.0959	49.6427	104.686	112.826	109.849	63.1677	65.8166	136.565	116.66	155.863	119.514	71.8034	132.903	134.286
IXRNA007_contig_181613	65.2319	191.558	53.0236	60.0365	43.0791	63.3507	142.443	108.419	128.334	3.81587	3.17948	21.9783	27.5745	36.0039	52.5632	12.6172	44.4365	23.3456	113.215	74.1933	15.6574	23.7018	46.8784	104.592
IXRNA007_contig_18172	16.8435	57.6611	2.7991	2.919	5.06041	0	52.9168	71.2951	40.4854	1.89844	2.82944	6.91829	2.63493	0	1.9101	0	0.713382	0	5.96962	31.41	17.9064	5.10814	17.575	27.7435
[truncated: 6,468 more rows]
