# Supplementary material for: Transcriptome profiling of Kentucky bluegrass (Poa pratensis L.) accessions in response to salt stress
Source: BMC Genomics. 2016 Jan 13;17:48. doi: 10.1186/s12864-016-2379-x (PMC4711080; doi:10.1186/s12864-016-2379-x)
Supplement: Additional file 3: Table S3. — Prioritized differentially expressed transcripts from root tissue, BLASTx-based annotation, GO terms, and average normalized expression values of two Kentucky bluegrass accessions under control and salt treated conditions. (XLSX 44 kb) [file 12864_2016_2379_MOESM3_ESM.xlsx]

## Sheet: Table S3
Supplemental Table S3. Prioritized differentially expressed transcripts from root tissue, BLASTx-based annotation, GO terms, and average normalized expression values of two Kentucky bluegrass accessions under control and salt treated (ST) conditions.
Transcript ID	Description	GO Names	233 control	233 ST	742 control	742 ST
IXRNA007_contig_63307	glucan -beta-glucosidase	F:hydrolase activity, hydrolyzing O-glycosyl compounds; F:actin filament binding; P:carbohydrate metabolic process; P:actin filament organization	690.358	279.386	188.232	66.9857
IXRNA007_contig_201641	rrna intron-encoded homing endonuclease	-	2770.52	837.812	127.114	23.3553
IXRNA007_contig_339778	---NA---	-	133.723	59.9352	106.963	14.537
IXRNA007_contig_240314	---NA---	-	154.245	67.3375	151.269	19.1374
IXRNA007_contig_21016	gdsl esterase lipase at5g45910-like	C:cytoplasmic membrane-bounded vesicle; F:hydrolase activity, acting on ester bonds; P:metabolic process	174.576	76.3758	109.972	30.8762
IXRNA007_contig_114332	cysteine-rich receptor-like protein kinase 10	F:protein serine/threonine kinase activity; F:ATP binding; F:metal ion binding; P:protein phosphorylation; P:regulation of signal transduction	195.898	74.4442	116.277	30.4491
IXRNA007_contig_191796	---NA---	-	199.367	85.0591	180.047	15.6011
IXRNA007_contig_155133	myeloma-overexpressed 2 protein	-	216.537	105.477	194.266	23.6315
IXRNA007_contig_251478	---NA---	-	299.933	98.9319	208.268	19.325
IXRNA007_contig_10628	peroxidase 2-like	C:cytoplasmic membrane-bounded vesicle; F:peroxidase activity; F:heme binding; F:metal ion binding; P:response to oxidative stress; P:oxidation-reduction process	514.83	109.348	109.964	34.5606
IXRNA007_contig_276117	tsn1	F:transferase activity, transferring phosphorus-containing groups; F:purine ribonucleoside binding; F:adenyl ribonucleotide binding; F:anion binding	755.867	309.963	439.199	58.3339
IXRNA007_contig_317496	hypothetical protein OXYTRI_13059	-	6873.04	2794.84	4392.68	956.5
IXRNA007_contig_253079	carboxypeptidase b	P:proteolysis; F:metallocarboxypeptidase activity; F:carboxypeptidase activity; F:zinc ion binding; F:hydrolase activity; C:extracellular region; P:transport; F:transporter activity	84.1191	37.7912	102.799	7.29085
IXRNA007_contig_215166	---NA---	-	112.922	40.2842	121.046	12.1416
IXRNA007_contig_177493	---NA---	-	70.9258	33.7364	17.5092	2.31147
IXRNA007_contig_36262	---NA---	-	71.2963	35.1713	11.1652	4.98517
IXRNA007_contig_377	early nodulin 75 precursor-like protein	C:cytoplasmic membrane-bounded vesicle	72.1601	33.7494	16.835	3.4936
IXRNA007_contig_2653	methionine s-methyltransferase	C:cytosol; F:pyridoxal phosphate binding; F:methionine S-methyltransferase activity; P:selenium compound metabolic process; P:biosynthetic process; P:methylation; P:S-adenosylmethionine metabolic process	72.7936	34.438	7.85023	6.49339
IXRNA007_contig_47511	pyruvate dehydrogenase e1 component subunit alpha	C:chloroplast stroma; C:chloroplast envelope; F:pyruvate dehydrogenase (acetyl-transferring) activity; P:glycolytic process; P:oxidation-reduction process	82.0793	38.0666	30.911	8.76616
IXRNA007_contig_6624	probable peptide nitrate transporter at5g62680-like	C:membrane; F:transporter activity; P:transport	82.3717	37.9172	4.12677	0
IXRNA007_contig_25701	---NA---	-	85.49	35.1548	7.53425	1.39019
IXRNA007_contig_94834	---NA---	-	87.4359	33.9142	8.96217	4.20062
IXRNA007_contig_106537	dirigent protein 5-like	C:cytoplasmic membrane-bounded vesicle	89.6665	38.9018	22.8764	9.84048
IXRNA007_contig_96376	12-oxophytodienoate reductase 1	F:FMN binding; F:12-oxophytodienoate reductase activity; P:oxidation-reduction process	95.4369	39.8611	37.6247	16.6949
IXRNA007_contig_22083	phenylalanine ammonia-lyase partial	C:cytoplasm; F:phenylalanine ammonia-lyase activity; P:L-phenylalanine catabolic process; P:biosynthetic process	97.2637	47.9662	5.91353	4.94012
IXRNA007_contig_6306	phytochelatin synthetase	C:plasma membrane; C:integral component of membrane; C:cytoplasmic membrane-bounded vesicle; C:anchored component of membrane; P:cellulose microfibril organization; P:cell growth	107.042	50.2391	20.2665	11.2241
IXRNA007_contig_134146	calmodulin-like protein 2-like	C:nucleus; C:vacuolar membrane; C:cytosol; C:plasma membrane; C:plastid; F:calcium ion binding; F:protein binding; P:response to mechanical stimulus; P:calcium-mediated signaling; P:Golgi vesicle transport	108.529	50.4672	34.5682	21.7182
IXRNA007_contig_47556	geraniol 8-hydroxylase-like	F:monooxygenase activity; F:iron ion binding; F:oxidoreductase activity, acting on paired donors, with incorporation or reduction of molecular oxygen; F:heme binding; P:single-organism biosynthetic process; P:oxidation-reduction process	112.366	48.8375	29.3012	20.8688
IXRNA007_contig_45091	boron transporter	C:plasma membrane; C:integral component of membrane; F:inorganic anion exchanger activity; F:borate transmembrane transporter activity; P:response to boron-containing substance; P:borate transport; P:anion transmembrane transport	114.949	51.914	25.7048	12.8598
IXRNA007_contig_66378	glucan -beta-glucosidase	F:glucan exo-1,3-beta-glucosidase activity; F:actin filament binding; P:carbohydrate metabolic process; P:actin filament organization	116.099	54.819	1.75399	0
IXRNA007_contig_7088	xyloglucan endotransglycosylase hydrolase protein 8-like	C:cell wall; C:cytoplasmic membrane-bounded vesicle; C:apoplast; F:hydrolase activity, hydrolyzing O-glycosyl compounds; F:xyloglucan:xyloglucosyl transferase activity; P:cellular glucan metabolic process; P:cell wall organization	117.347	47.4346	19.0718	14.1524
IXRNA007_contig_33425	protein egg apparatus-1-like	-	119.406	38.8916	20.3901	6.14556
IXRNA007_contig_85905	protein trichome birefringence-like 34	C:Golgi apparatus; P:glucuronoxylan metabolic process; P:xylan biosynthetic process	133.785	64.5727	36.1554	16.7266
IXRNA007_contig_20487	cytochrome p450 84a1-like	F:monooxygenase activity; F:iron ion binding; F:oxidoreductase activity, acting on paired donors, with incorporation or reduction of molecular oxygen; F:heme binding; P:electron transport chain	134.796	46.6762	13.7563	9.34433
IXRNA007_contig_18836	af494041_1fructan 6-fructosyltransferase	F:hydrolase activity, hydrolyzing O-glycosyl compounds; F:transferase activity; P:carbohydrate metabolic process	137.884	53.8529	11.6838	5.89173
IXRNA007_contig_28840	---NA---	-	142.362	62.6087	43.7976	18.5792
IXRNA007_contig_24253	glucose-6-phosphate 1-dehydrogenase chloroplastic-like	C:mitochondrion; C:chloroplast; F:glucose-6-phosphate dehydrogenase activity; F:NADP binding; P:glucose metabolic process; P:pentose-phosphate shunt; P:oxidation-reduction process	143.313	38.4712	31.6466	10.3742
IXRNA007_contig_20056	zinc-binding dehydrogenase family expressed	F:zinc ion binding; F:oxidoreductase activity; P:oxidation-reduction process	143.879	68.317	10.6092	8.19574
IXRNA007_contig_17138	proline transporter 2-like	C:integral component of membrane	148.017	68.695	51.101	24.5179
IXRNA007_contig_152101	nuclear pore membrane glycoprotein 210	C:cytoplasmic membrane-bounded vesicle	148.49	55.7456	10.469	6.46767
IXRNA007_contig_76094	thiosulfate sulfurtransferase 18-like	C:mitochondrion	151.625	60.7354	44.1057	24.8994
IXRNA007_contig_7116	protein nrt1 ptr family -like	C:membrane; F:transporter activity; P:transport	153.224	68.61	38.2075	25.85
IXRNA007_contig_17179	membrane protein	C:integral component of membrane; F:serine-type endopeptidase activity; P:proteolysis	153.526	75.5993	53.7975	37.2926
IXRNA007_contig_66927	---NA---	-	154.285	55.4318	18.2701	8.65066
IXRNA007_contig_135592	germin-like protein 1-1	C:extracellular region; F:manganese ion binding; F:nutrient reservoir activity	156.118	34.1286	11.0557	4.20577
IXRNA007_contig_29159	rac-like gtp-binding protein 5	C:cytoplasm; C:plasma membrane; F:protein binding; F:GTP binding; P:small GTPase mediated signal transduction; P:protein transport	164.415	78.0214	44.3012	21.6515
IXRNA007_contig_5173	xyloglucan endotransglycosylase hydrolase protein 8-like	C:cell wall; C:cytoplasmic membrane-bounded vesicle; C:apoplast; F:hydrolase activity, hydrolyzing O-glycosyl compounds; F:xyloglucan:xyloglucosyl transferase activity; P:cellular glucan metabolic process; P:cell wall organization	175.325	84.8613	39.3616	33.2535
IXRNA007_contig_5123	disease resistance protein rpm1-like	C:cytoplasmic membrane-bounded vesicle; F:ADP binding	180.266	73.8059	20.2413	9.33043
IXRNA007_contig_100917	pvr3-like protein	C:cytoplasmic membrane-bounded vesicle	181.349	40.341	5.79741	0.398812
IXRNA007_contig_87830	probable protein phosphatase 2c 59	C:plasma membrane; F:protein serine/threonine phosphatase activity; F:metal ion binding; P:protein dephosphorylation; P:defense response to bacterium; P:interspecies interaction between organisms	196.636	56.4121	12.0923	3.52444
IXRNA007_contig_54260	disease resistance response	C:cytoplasmic membrane-bounded vesicle	197.175	73.126	2.83034	1.82603
IXRNA007_contig_6068	protein nrt1 ptr family -like	C:membrane; F:transporter activity; P:transport	199.111	92.46	64.4686	38.1397
IXRNA007_contig_10525	phosphoethanolamine n-methyltransferase 1-like	F:phosphoethanolamine N-methyltransferase activity; P:phosphatidylcholine biosynthetic process; P:methylation	200.71	66.4814	32.5517	17.9899
IXRNA007_contig_23928	partial	C:extracellular region; F:peroxidase activity; F:heme binding; F:metal ion binding; P:response to oxidative stress; P:oxidation-reduction process	204.704	55.5175	23.5207	19.1748
IXRNA007_contig_175588	cortical cell-delineating protein	-	239.442	54.3763	14.7043	3.37046
IXRNA007_contig_81924	cation h(+) antiporter 19-like	C:integral component of membrane; F:solute:proton antiporter activity; P:hydrogen ion transmembrane transport	245.784	82.9663	40.6971	5.59255
IXRNA007_contig_20406	tpa: metacaspase family protein	F:cysteine-type endopeptidase activity; P:proteolysis	245.924	51.2442	23.2535	4.68078
IXRNA007_contig_11802	cold induced protein partial	-	308.32	76.1539	17.5147	11.9736
IXRNA007_contig_23367	peroxidase p7-like	C:extracellular region; C:cytoplasmic membrane-bounded vesicle; F:peroxidase activity; F:heme binding; F:metal ion binding; P:response to oxidative stress; P:oxidation-reduction process	321.903	76.2466	47.9546	5.15416
IXRNA007_contig_273003	hexamerin-like isoform x1	-	325.077	144.738	11.4718	6.09874
IXRNA007_contig_33487	jasmonate-induced protein	F:ATP binding; F:protein kinase activity; F:carbohydrate binding; F:nucleotide binding; P:protein phosphorylation; F:transferase activity, transferring phosphorus-containing groups; F:protein serine/threonine kinase activity	340.181	51.5223	2.20777	1.00541
IXRNA007_contig_106369	germin-like protein 1-1	C:extracellular region; F:manganese ion binding; F:nutrient reservoir activity	341.328	50.5927	25.2042	8.90542
IXRNA007_contig_65580	cortical cell-delineating protein	C:cytoplasmic membrane-bounded vesicle; F:peptidase activity; P:proteolysis	353.292	53.5913	9.75832	2.95458
IXRNA007_contig_19484	phosphoethanolamine n-methyltransferase 1	F:phosphoethanolamine N-methyltransferase activity; P:phosphatidylcholine biosynthetic process; P:methylation	357.182	119.76	37.5788	25.6497
IXRNA007_contig_33449	senescence-associated protein	-	383.576	136.084	2.79731	1.08769
IXRNA007_contig_1376	r40c1 protein - rice	-	402.918	149.506	38.7421	32.8759
IXRNA007_contig_135569	germin-like protein 1-1	C:extracellular region; F:manganese ion binding; F:nutrient reservoir activity	416.392	57.7565	27.2208	9.87605
IXRNA007_contig_43466	probable aquaporin pip1-2	C:integral component of membrane; F:transporter activity; P:transport	505.027	165.676	83.4394	70.8442
IXRNA007_contig_93324	cortical cell-delineating protein	-	524.323	119.12	98.2334	24.651
IXRNA007_contig_84121	---NA---	-	567.38	268.962	6.62895	1.34399
IXRNA007_contig_2271	phytosulfokine receptor 2	F:kinase activity; P:phosphorylation	651.026	167.009	104.009	64.2948
IXRNA007_contig_68997	phosphoethanolamine n-methyltransferase 1	F:phosphoethanolamine N-methyltransferase activity; P:phosphatidylcholine biosynthetic process; P:methylation	658.665	164.178	54.073	47.3262
IXRNA007_contig_883	germin-like protein 1-1	C:extracellular region; F:manganese ion binding; F:nutrient reservoir activity	688.523	112.665	81.7997	44.2632
IXRNA007_contig_198427	pyruvate dehydrogenase (acetyl-transferring) e1 alpha subunit	C:mitochondrial pyruvate dehydrogenase complex; C:mitochondrial nucleoid; F:pyruvate dehydrogenase (acetyl-transferring) activity; P:acetyl-CoA biosynthetic process from pyruvate; P:glycolytic process; P:pseudohyphal growth; P:oxidation-reduction process	689.653	71.808	1.40529	0
IXRNA007_contig_29779	aquaporin nip2-1	C:integral component of membrane; C:Casparian strip; F:silicate transmembrane transporter activity; P:silicate transport; P:urea transport	700.284	346.869	7.80831	3.75231
IXRNA007_contig_19183	peroxidase 15-like	C:cytoplasmic membrane-bounded vesicle; F:monooxygenase activity; F:peroxidase activity; F:iron ion binding; F:oxidoreductase activity, acting on paired donors, with incorporation or reduction of molecular oxygen; F:heme binding; P:response to oxidative stress; P:oxidation-reduction process	798.343	257.596	155.119	98.6442
IXRNA007_contig_1329	hypothetical protein MTR_0021s0160	-	872.477	155.435	17.3362	12.3414
IXRNA007_contig_36375	cortical cell-delineating protein	-	914.09	222.728	163.768	34.3379
IXRNA007_contig_54302	germin-like protein 1-1	C:extracellular region; F:manganese ion binding; F:nutrient reservoir activity	1148.89	234.756	156.56	93.6099
IXRNA007_contig_5277	peroxidase 2-like	C:cytoplasmic membrane-bounded vesicle; F:peroxidase activity; F:heme binding; F:metal ion binding; P:response to oxidative stress; P:oxidation-reduction process	1584.7	506.11	332.607	196.069
IXRNA007_contig_98539	thiosulfate sulfurtransferase 18-like	-	104.041	51.1573	6.95783	9.1093
IXRNA007_contig_55712	---NA---	-	116.317	57.7538	1.84884	2.03732
IXRNA007_contig_36477	---NA---	-	134.726	36.7886	9.53318	15.0349
IXRNA007_contig_18671	xyloglucan endotransglycosylase hydrolase protein 8-like	C:cell wall; C:cytoplasmic membrane-bounded vesicle; C:apoplast; F:hydrolase activity, hydrolyzing O-glycosyl compounds; F:xyloglucan:xyloglucosyl transferase activity; P:cellular glucan metabolic process; P:cell wall organization	171.79	81.4241	27.0047	34.8857
IXRNA007_contig_388742	tubulin alpha-3 chain	C:cytoplasm; C:microtubule; F:GTPase activity; F:structural constituent of cytoskeleton; F:GTP binding; P:microtubule-based process; P:metabolic process; P:protein polymerization	235.462	111.152	41.5549	45.5518
IXRNA007_contig_7117	sucrose:fructan 6-fructosyltransferase	F:hydrolase activity, hydrolyzing O-glycosyl compounds; F:levansucrase activity; F:sucrose 1F-fructosyltransferase activity; P:carbohydrate metabolic process	298.751	115.735	37.9706	54.9661
IXRNA007_contig_69319	methionine synthase	C:cytosol; F:5-methyltetrahydropteroyltriglutamate-homocysteine S-methyltransferase activity; F:zinc ion binding; P:methionine biosynthetic process; P:methylation	307.147	145.539	43.1171	54.017
IXRNA007_contig_17246	phosphoethanolamine n-methyltransferase 1-like	F:phosphoethanolamine N-methyltransferase activity; P:phosphatidylcholine biosynthetic process; P:methylation	149.2	33.9752	32.4167	13.1708
IXRNA007_contig_1868	probable beta-d-xylosidase 7	C:cytoplasmic membrane-bounded vesicle; F:hydrolase activity, hydrolyzing O-glycosyl compounds; P:carbohydrate metabolic process	155.197	47.4227	49.2853	14.6025
IXRNA007_contig_21262	probable beta-d-xylosidase 7	F:hydrolase activity, hydrolyzing O-glycosyl compounds; P:carbohydrate metabolic process	184.656	62.5338	65.0549	16.6814
IXRNA007_contig_131767	3 -n-debenzoyl-2 -deoxytaxol n-benzoyltransferase-like	F:transferase activity, transferring acyl groups other than amino-acyl groups; P:metabolic process	248.205	128.308	118.617	41.2323
IXRNA007_contig_258681	4-hydroxyphenylpyruvate dioxygenase	C:intracellular; F:4-hydroxyphenylpyruvate dioxygenase activity; F:lactoylglutathione lyase activity; F:metal ion binding; P:transport; P:aromatic amino acid family metabolic process; P:oxidation-reduction process	92.6944	38.8597	79.7715	7.83619
IXRNA007_contig_40609	peroxidase 12	F:peroxidase activity; F:heme binding; F:metal ion binding; P:response to oxidative stress; P:oxidation-reduction process	97.8425	88.612	82.4422	33.0577
IXRNA007_contig_113756	wrky transcription factor 46	F:sequence-specific DNA binding transcription factor activity; F:sequence-specific DNA binding; P:regulation of transcription, DNA-templated	106.514	71.7801	90.5735	30.5029
IXRNA007_contig_44718	abc transporter g family member 28-like	C:mitochondrion; C:membrane; F:ATP binding; F:ATPase activity; P:metabolic process	116.224	87.1136	98.5553	39.464
IXRNA007_contig_82134	senescence-associated protein	-	120.473	103.169	110.671	17.8529
IXRNA007_contig_36679	senescence-associated protein	P:biological_process	125.981	103.261	106.034	50.7969
IXRNA007_contig_17393	iqd1 isoform 1 isoform x1	C:intracellular; P:vacuolar transport	127.933	90.1011	89.7281	36.4406
IXRNA007_contig_182609	fibroblast growth factor receptor substrate 3-like	F:serine-type endopeptidase activity; F:insulin receptor binding; P:proteolysis	127.956	61.1627	113.871	7.73241
IXRNA007_contig_162287	rrna intron-encoded homing endonuclease	-	143.22	104.525	105.528	12.933
IXRNA007_contig_267596	Tar1p	-	143.227	54.7445	85.3102	11.6468
IXRNA007_contig_176663	ubiquitin carboxyl-terminal hydrolase 22-like	C:mitochondrion; C:plastid; F:cysteine-type endopeptidase activity; F:ubiquitin-specific protease activity; F:zinc ion binding; F:oxidoreductase activity; P:protein deubiquitination; P:proteasome-mediated ubiquitin-dependent protein catabolic process; P:oxidation-reduction process; P:regulation of proteasomal protein catabolic process	143.345	112.566	113.646	50.0295
IXRNA007_contig_133080	hypothetical protein PHYSODRAFT_287412	-	144.781	49.9134	83.0362	9.2578
IXRNA007_contig_12465	cell wall invertase	C:cell wall; C:cytoplasmic membrane-bounded vesicle; C:apoplast; F:sucrose alpha-glucosidase activity; P:carbohydrate metabolic process	145.561	86.8318	99.1841	27.9138
IXRNA007_contig_73678	cytochrome p450 liketbp	-	155.595	88.2346	112.304	31.6783
IXRNA007_contig_156576	rrna intron-encoded homing endonuclease	-	161.842	81.7728	97.3139	10.2627
IXRNA007_contig_249733	---NA---	-	175.105	44.8633	108.366	3.48045
IXRNA007_contig_211620	u-box domain-containing protein 39-like	-	176.315	88.2711	127.11	20.0951
IXRNA007_contig_170757	rrna intron-encoded homing endonuclease	F:endonuclease activity; P:nucleic acid phosphodiester bond hydrolysis	176.661	132.954	123.588	39.1419
IXRNA007_contig_67319	probable galacturonosyltransferase 4	-	180.416	141.862	129.939	38.6469
IXRNA007_contig_225373	chk1 checkpoint-like partial	F:transferase activity; P:metabolic process	187.398	131.89	75.5408	10.9344
IXRNA007_contig_107177	PREDICTED: uncharacterized protein LOC100844938	C:mitochondrion; C:integral component of membrane	188.044	121.968	84.7628	29.0749
IXRNA007_contig_365672	---NA---	-	189.743	51.965	101.969	5.98543
IXRNA007_contig_20494	hypothetical protein Bm1_17870	-	194.321	145.873	134.621	43.8234
IXRNA007_contig_313687	---NA---	-	197.171	72.3464	178.138	17.485
IXRNA007_contig_206167	rrna intron-encoded homing endonuclease	-	201.893	173.17	82.9806	24.1498
IXRNA007_contig_29731	cell wall invertase	C:extracellular region; C:cell wall; F:sucrose alpha-glucosidase activity; P:carbohydrate metabolic process	209.034	105.651	136.437	46.0483
IXRNA007_contig_150024	ice nucleation protein	C:cell wall; F:hydrolase activity, hydrolyzing O-glycosyl compounds; P:carbohydrate metabolic process; P:cell wall organization	212.742	143.651	153.97	30.5892
IXRNA007_contig_163487	senescence-associated protein	-	252.257	93.6025	107.068	13.9002
IXRNA007_contig_8682	peroxidase 49 precursor	C:extracellular region; C:cytoplasmic membrane-bounded vesicle; F:peroxidase activity; F:heme binding; F:metal ion binding; P:response to oxidative stress; P:oxidation-reduction process	262.233	163.534	101.818	37.2642
IXRNA007_contig_17481	root r-b1-like	C:intracellular; F:electron carrier activity; F:metal ion binding; F:2 iron, 2 sulfur cluster binding; P:vesicle-mediated transport; P:electron transport chain	262.803	147.672	206.32	71.5387
IXRNA007_contig_107547	rrna intron-encoded homing endonuclease	-	263.905	208.554	177.29	26.7474
IXRNA007_contig_16466	trna(adenine ) chloroplastic-like	F:zinc ion binding; F:guanine deaminase activity; P:metabolic process	319.631	219.767	188.552	64.2359
IXRNA007_contig_284	endocuticle structural glycoprotein bd-2	F:structural constituent of cuticle	320.984	286.967	191.606	12.0425
IXRNA007_contig_25966	hypothetical protein MTR_5g051130	-	362.147	256.498	202.577	57.327
IXRNA007_contig_267214	hypothetical protein MELLADRAFT_90079	-	369.043	191.613	115.468	20.5232
IXRNA007_contig_310643	chk1 checkpoint-like partial	F:transferase activity; P:metabolic process	388.908	244.917	156.466	17.1227
IXRNA007_contig_95473	rrna intron-encoded homing partial	F:endonuclease activity; P:nucleic acid phosphodiester bond hydrolysis	413.947	315.786	133.946	30.6699
IXRNA007_contig_359909	hypothetical protein A1O3_10530	-	431.939	258.654	365.021	90.1899
IXRNA007_contig_130746	rrna intron-encoded homing endonuclease	F:endonuclease activity; P:nucleic acid phosphodiester bond hydrolysis	455.691	144.809	312.859	61.789
IXRNA007_contig_201075	rrna intron-encoded homing endonuclease	-	463.213	313.988	379.227	125.836
IXRNA007_contig_74876	rrna intron-encoded homing endonuclease	F:endonuclease activity; P:nucleic acid phosphodiester bond hydrolysis	472.488	418.672	201.438	65.4929
IXRNA007_contig_329480	chk1 checkpoint-like partial	F:transferase activity; P:metabolic process	489.37	469.7	344.238	99.623
IXRNA007_contig_241035	senescence-associated protein	-	532.541	506.3	356.395	130.162
IXRNA007_contig_1701	ubiquitin-conjugating enzyme e2 28	C:cytoplasm; C:plasma membrane; F:ubiquitin-protein transferase activity; F:ATP binding; F:acid-amino acid ligase activity; P:postreplication repair; P:fatty acid beta-oxidation; P:protein import into peroxisome matrix; P:protein ubiquitination; P:DNA endoreduplication; P:proteasome-mediated ubiquitin-dependent protein catabolic process; P:proteasome assembly; P:Golgi vesicle transport; P:regulat…	568	358.179	385.384	153.484
IXRNA007_contig_279154	---NA---	-	605.131	110.563	188.437	16.8424
IXRNA007_contig_95960	pentatricopeptide repeat-containing protein at4g38010-like	F:molecular_function; P:biological_process	616.707	424.451	492.885	151.823
IXRNA007_contig_14445	glucan -beta-glucosidase	F:hydrolase activity, hydrolyzing O-glycosyl compounds; F:actin filament binding; P:carbohydrate metabolic process; P:actin filament organization	622.44	362.373	482.215	142.157
IXRNA007_contig_125638	probable glutathione s-transferase-like	F:transferase activity; P:metabolic process	758.907	379.88	300.639	85.3532
IXRNA007_contig_177777	chk1 checkpoint-like partial	-	850.913	774.132	731.629	262.038
IXRNA007_contig_162728	rrna intron-encoded homing endonuclease	-	1115.94	707.563	558.757	176.546
IXRNA007_contig_175338	rrna intron-encoded homing endonuclease	-	1172.55	379.508	95.5028	23.5691
IXRNA007_contig_151750	rrna intron-encoded homing endonuclease	-	1462.29	820.334	760.074	274.502
IXRNA007_contig_204201	Tar1p	-	1469.43	1290.93	706.004	210.625
IXRNA007_contig_315211	rrna intron-encoded homing partial	F:endonuclease activity; P:nucleic acid phosphodiester bond hydrolysis	1529.32	1198.46	524.514	146.719
IXRNA007_contig_288953	chk1 checkpoint-like partial	F:transferase activity; P:metabolic process	5549.25	3059.45	1851.31	333.794
IXRNA007_contig_108836	disease resistance protein	F:ATP binding; F:ADP binding	5981.74	4253.17	1491.36	373.039
IXRNA007_contig_184991	cytochrome p450 liketbp	-	8238.03	5224.4	2851.97	975.35
IXRNA007_contig_181317	hypothetical protein TRIATDRAFT_255346	-	10143.3	5801.27	7547.81	2584.32
IXRNA007_contig_241961	rrna intron-encoded homing endonuclease	-	12474.9	10959.3	6376.84	2015.8
IXRNA007_contig_277585	chk1 checkpoint-like partial	-	13290.6	9028.13	6432.35	2417.66
IXRNA007_contig_388718	atp synthase subunit beta	-	17923.9	5925.99	12858.6	2780.08
IXRNA007_contig_368825	rrna intron-encoded homing endonuclease	-	20833.3	13313.5	16145	4864.55
IXRNA007_contig_289625	hypothetical protein OXYTRI_13059	-	23830.7	10549	11630.6	3354.58
IXRNA007_contig_129356	chk1 checkpoint-like partial	F:transferase activity; P:metabolic process	24105.5	20816	10467.3	4089.99
IXRNA007_contig_247080	rrna intron-encoded homing endonuclease	F:endonuclease activity; P:nucleic acid phosphodiester bond hydrolysis	25654.7	13750	11224.3	3834.59
IXRNA007_contig_368523	chk1 checkpoint-like partial	F:transferase activity; P:metabolic process	41382.1	29795.1	6020.78	2452.05
IXRNA007_contig_368588	senescence-associated protein	C:nucleus; F:sequence-specific DNA binding; F:protein heterodimerization activity; P:regulation of transcription, DNA-templated	61.4577	58.5821	105.669	16.4405
IXRNA007_contig_375247	glyceraldehyde-3-phosphate type i	P:oxidation-reduction process; P:glucose metabolic process; F:oxidoreductase activity; F:oxidoreductase activity, acting on the aldehyde or oxo group of donors, NAD or NADP as acceptor; F:NAD binding; F:NADP binding	66.5601	47.7305	104.256	6.89022
IXRNA007_contig_106579	60s ribosomal protein l7-like	C:ribonucleoprotein complex; C:ribosome; P:regulation of cell cycle; F:poly(A) RNA binding; C:membrane; F:mRNA binding; C:cytosolic large ribosomal subunit; F:protein homodimerization activity; C:focal adhesion; F:DNA binding; C:nucleus; P:rRNA processing; P:ribosomal large subunit biogenesis; C:extracellular exosome; F:RNA binding; F:structural constituent of ribosome; P:translation; C:polysome;…	68.6406	39.3204	82.5146	11.9157
IXRNA007_contig_192470	senescence-associated protein	-	86.0561	65.4044	91.856	26.319
IXRNA007_contig_376246	guanine nucleotide-binding protein subunit alpha-15	F:guanyl nucleotide binding; F:G-protein beta/gamma-subunit complex binding; F:nucleotide binding; F:GTP binding; P:signal transduction; F:signal transducer activity; P:metabolic process; F:GTPase activity; P:G-protein coupled receptor signaling pathway; C:cytosol; P:positive regulation of cytosolic calcium ion concentration	94.5889	72.0087	114.379	25.644
IXRNA007_contig_155586	---NA---	-	103.47	41.8239	105.386	9.65091
IXRNA007_contig_17778	calcium-transporting atpase plasma membrane-type	C:integral component of membrane; F:calcium-transporting ATPase activity; F:calmodulin binding; F:ATP binding; F:metal ion binding; P:metabolic process; P:calcium ion transmembrane transport	118.627	99.3737	119.776	38.9667
IXRNA007_contig_12936	protein bm31	-	147.156	114.226	184.807	12.1913
IXRNA007_contig_81375	---NA---	-	534.15	304.599	564.961	130.122
IXRNA007_contig_358402	Tar1p	-	1195.4	1109.26	1295.27	346.582
IXRNA007_contig_56087	---NA---	-	34.2923	6.91779	416.558	463.12
IXRNA007_contig_9725	---NA---	-	38.3922	15.6356	92.02	99.3852
IXRNA007_contig_112389	thiosulfate sulfurtransferase 18-like	C:mitochondrion	39.222	15.8954	146.184	194.087
IXRNA007_contig_49027	---NA---	-	42.34	14.4519	92.6521	126.363
IXRNA007_contig_307795	---NA---	-	44.8803	20.9288	95.7098	114.643
IXRNA007_contig_38764	---NA---	-	48.541	22.9506	107.851	111.034
IXRNA007_contig_85334	unnamed protein product	C:plastid	49.5941	17.7332	130.395	150.352
IXRNA007_contig_8023	---NA---	-	50.8262	21.641	105.787	119.025
IXRNA007_contig_4329	5-methyltetrahydropteroyltriglutamate--homocysteine methyltransferase	F:5-methyltetrahydropteroyltriglutamate-homocysteine S-methyltransferase activity; F:zinc ion binding; P:methionine biosynthetic process; P:methylation	52.7225	14.9544	173.323	196.878
IXRNA007_contig_61194	---NA---	-	54.7339	17.2802	131.393	136.191
IXRNA007_contig_19880	---NA---	-	54.826	18.7602	1095.17	1237.44
IXRNA007_contig_15649	sucrose:fructan 6-fructosyltransferase	F:hydrolase activity, hydrolyzing O-glycosyl compounds; F:transferase activity; P:carbohydrate metabolic process	57.4951	12.9952	135.991	163.079
IXRNA007_contig_101766	---NA---	-	59.5639	20.3768	418.673	547.892
IXRNA007_contig_121770	---NA---	-	60.8547	26.6306	566.609	567.172
IXRNA007_contig_304034	lyar-type c2hc zinc finger protein	-	62.3297	18.2451	149.116	164.936
IXRNA007_contig_197199	cytochrome b-c1 complex subunit 2	C:mitochondrial inner membrane; C:mitochondrial membrane part; C:respiratory chain; F:catalytic activity; F:metal ion binding; P:cellular respiration	88.4996	40.0792	232.837	336.948
IXRNA007_contig_120584	---NA---	-	90.8328	19.3851	355.253	596.966
IXRNA007_contig_49502	---NA---	-	95.9781	34.6026	371.009	372.909
IXRNA007_contig_24552	plastidic general dicarboxylate transporter	C:chloroplast thylakoid; C:chloroplast inner membrane; C:integral component of membrane; F:L-glutamate transmembrane transporter activity; F:oxaloacetate transmembrane transporter activity; F:oxoglutarate:malate antiporter activity; P:sodium ion transport; P:response to nematode; P:ammonia assimilation cycle; P:malate transmembrane transport; P:L-glutamate transmembrane transport; P:oxaloacetate(…	105.463	24.3427	358.27	358.565
IXRNA007_contig_76754	glutamate synthase 1	C:chloroplast stroma; F:iron ion binding; F:FMN binding; F:disulfide oxidoreductase activity; F:glutamate synthase (NADH) activity; F:flavin adenine dinucleotide binding; F:3 iron, 4 sulfur cluster binding; P:gluconeogenesis; P:glycolytic process; P:response to salt stress; P:ammonia assimilation cycle; P:electron transport chain; P:developmental growth; P:response to ammonium ion; P:L-glutamate …	113.956	47.0956	1140.91	1602.62
IXRNA007_contig_346467	---NA---	-	141.321	35.9475	815.218	817.66
IXRNA007_contig_46117	triosephosphate cytosolic	C:cell wall; C:mitochondrion; C:vacuolar membrane; C:cytosol; C:plasma membrane; C:plasmodesma; C:chloroplast stroma; C:apoplast; F:triose-phosphate isomerase activity; F:copper ion binding; P:gluconeogenesis; P:glycolytic process; P:pentose-phosphate shunt; P:water transport; P:hyperosmotic response; P:Golgi organization; P:aerobic respiration; P:response to temperature stimulus; P:photorespirat…	219.918	80.2406	693.792	740.265
IXRNA007_contig_10133	---NA---	-	224.42	73.0846	449.936	507.621
IXRNA007_contig_40664	thiosulfate sulfurtransferase 18-like	C:mitochondrion	238.637	98.6916	640.044	715.422
IXRNA007_contig_92571	phosphoenolpyruvate carboxylase	C:cytoplasm; F:phosphoenolpyruvate carboxylase activity; P:tricarboxylic acid cycle; P:carbon fixation; P:photosynthesis	330.06	126.431	1873.94	2155.38
IXRNA007_contig_586	phosphoenolpyruvate partial	F:phosphoenolpyruvate carboxylase activity; P:tricarboxylic acid cycle; P:carbon fixation	352.096	161.94	1604.72	1620.82
IXRNA007_contig_38401	phosphoenolpyruvate carboxylase	C:cytoplasm; F:phosphoenolpyruvate carboxylase activity; P:tricarboxylic acid cycle; P:carbon fixation; P:photosynthesis	353.04	119.58	1080.23	1083.07
IXRNA007_contig_45227	---NA---	-	442.672	125.548	994.939	1308.02
IXRNA007_contig_346356	---NA---	-	450.492	180.722	1729.68	1860.89
IXRNA007_contig_12347	ferredoxin-dependent glutamate synthase	C:chloroplast stroma; F:glutamate synthase (ferredoxin) activity; F:metal ion binding; F:3 iron, 4 sulfur cluster binding; P:ammonia assimilation cycle; P:oxidation-reduction process; P:L-glutamate biosynthetic process	624.279	239.649	1251.1	1330.7
IXRNA007_contig_8415	glyceraldehyde-3-phosphate dehydrogenase	C:cytoplasm; F:glyceraldehyde-3-phosphate dehydrogenase (NAD+) (phosphorylating) activity; F:NADP binding; F:NAD binding; P:glucose metabolic process; P:glycolytic process; P:oxidation-reduction process	643.249	237.708	1379.87	1715.21
IXRNA007_contig_388717	---NA---	-	941.222	229.436	2709.42	3002.43
IXRNA007_contig_340439	---NA---	-	1363	610.275	2821.71	3379.4
IXRNA007_contig_100821	stem 28 kda glycoprotein	F:acid phosphatase activity; P:dephosphorylation	39.7584	10.0501	35.8799	98.0932
IXRNA007_contig_478	mitochondrial	C:mitochondrion; C:chloroplast thylakoid; C:chloroplast stroma; C:chloroplast envelope; C:membrane; C:cytosolic ribosome; C:apoplast; F:aminomethyltransferase activity; F:transaminase activity; P:glycine catabolic process; P:pattern specification process; P:regulation of cell size; P:chloroplast organization; P:auxin polar transport; P:root morphogenesis; P:regulation of meristem growth; P:carote…	54.0779	17.1431	39.3165	71.1508
IXRNA007_contig_90182	endoglucanase 11	F:catalytic activity	56.0891	21.2138	53.1182	119.01
IXRNA007_contig_39875	proline-rich receptor-like protein kinase perk11-like	C:plasma membrane; C:plasmodesma; F:peptide receptor activity; F:transmembrane receptor protein serine/threonine kinase activity; F:ATP binding; F:ubiquitin protein ligase binding; P:response to stress; P:transmembrane receptor protein serine/threonine kinase signaling pathway; P:hormone-mediated signaling pathway; P:protein autophosphorylation	61.9311	25.9132	33.1519	78.0729
IXRNA007_contig_37850	hippocampus abundant transcript 1	C:integral component of membrane; C:cytoplasmic membrane-bounded vesicle; F:transporter activity; P:transmembrane transport	238.133	3.33952	14.5828	111.402
IXRNA007_contig_17470	protein nrt1 ptr family -like	C:integral component of membrane; C:cytoplasmic membrane-bounded vesicle; F:transporter activity; P:oligopeptide transport	80.9184	80.433	78.0825	218.722
IXRNA007_contig_84150	plasma membrane intrinsic protein	C:cytoplasm; C:plasma membrane; C:integral component of membrane; F:protein binding; F:water channel activity; P:transport; P:response to abscisic acid	149.187	102.632	133.06	286.861
IXRNA007_contig_41664	monosaccharide-sensing protein 2-like	C:integral component of membrane; F:sugar:proton symporter activity; F:2-alkenal reductase [NAD(P)] activity; P:carbohydrate transport; P:transmembrane transport; P:oxidation-reduction process	192.637	170.67	175.074	355.98
IXRNA007_contig_60701	---NA---	-	203.413	108.034	128.942	267.716
IXRNA007_contig_17783	sucrose:fructan 6-fructosyltransferase	F:hydrolase activity, hydrolyzing O-glycosyl compounds; F:transferase activity; P:carbohydrate metabolic process	151.746	24.3002	363.625	779.877
IXRNA007_contig_40999	---NA---	-	37.3462	17.716	134.2	344.349
IXRNA007_contig_49712	bowman-birk type trypsin inhibitor	F:peptidase inhibitor activity; P:negative regulation of endopeptidase activity; F:serine-type endopeptidase inhibitor activity; C:extracellular region; P:negative regulation of peptidase activity; P:lipid metabolic process; P:metabolic process	50.8474	50.0372	141.505	320.616
IXRNA007_contig_12467	---NA---	-	0	0	5.60638	56.128
IXRNA007_contig_341313	---NA---	-	0	0	39.1313	94.2281
IXRNA007_contig_341378	---NA---	-	0	0	13.5875	53.3009
IXRNA007_contig_228810	beta-amyrin synthase	C:mitochondrion; F:intramolecular transferase activity; P:metabolic process	1.07932	0.216806	48.2495	108.199
IXRNA007_contig_126247	beta-amyrin synthase	C:integral component of membrane; F:intramolecular transferase activity; P:metabolic process	1.54122	0	29.1461	109.346
IXRNA007_contig_72930	snf7 domain-containing protein	P:vacuolar transport; C:intracellular; P:chitin catabolic process; F:hydrolase activity, hydrolyzing O-glycosyl compounds; F:carbohydrate binding; P:carbohydrate metabolic process; F:chitinase activity	1.75454	0.867223	2.78531	87.7747
IXRNA007_contig_203586	retrotransposon unclassified	F:nucleic acid binding; F:catalytic activity; P:DNA metabolic process	1.7985	1.77145	27.4485	66.2332
IXRNA007_contig_219029	hypothetical protein OsI_28776	-	3.30846	2.31842	74.0775	222.919
IXRNA007_contig_58309	---NA---	-	3.69003	3.51331	31.4972	101.585
IXRNA007_contig_60	larval serum protein 2	-	4.03543	0	4.19817	111.78
IXRNA007_contig_35058	---NA---	-	4.49184	3.126	15.2365	53.9875
IXRNA007_contig_30593	---NA---	-	6.34999	2.05578	21.9634	55.3457
IXRNA007_contig_268610	serine threonine protein kinase	F:binding; F:kinase activity	8.98021	6.44232	50.9369	102.976
IXRNA007_contig_94126	retrotransposon expressed	C:mitochondrion; C:Smc5-Smc6 complex; F:nucleic acid binding; F:UDP-glucose:glycoprotein glucosyltransferase activity; F:protein kinase activity; F:ATP binding; F:zinc ion binding; F:ATPase activity; F:iron-sulfur cluster binding; P:double-strand break repair via homologous recombination; P:protein phosphorylation; P:protein glycosylation; P:DNA integration; P:chromosome organization; P:UDP-gluco…	13.1159	11.0304	18.7503	56.9576
IXRNA007_contig_231840	glutathione s-transferase t3-like	P:oxidation-reduction process; F:oxidoreductase activity; P:metabolic process; C:plastid; F:rRNA N-glycosylase activity; P:defense response; F:hydrolase activity; P:negative regulation of translation; F:kinase activity; F:ATP binding; F:protein kinase activity; P:phosphorylation; F:carbohydrate binding; P:protein phosphorylation; F:transferase activity, transferring phosphorus-containing groups	16.99	9.4381	26.2725	100.825
IXRNA007_contig_119587	iron ion binding protein isoform x1	F:iron ion binding; F:oxidoreductase activity, acting on paired donors, with incorporation or reduction of molecular oxygen, 2-oxoglutarate as one donor, and incorporation of one atom each of oxygen into both donors; P:oxidation-reduction process	17.826	17.0854	31.1953	73.3452
IXRNA007_contig_88197	endoglucanase 11	F:hydrolase activity, hydrolyzing O-glycosyl compounds; P:carbohydrate metabolic process	29.4655	11.1639	31.8185	68.8894
IXRNA007_contig_1572	homeobox protein knotted-1-like 11 isoform x2	C:nucleus; C:cytoplasmic membrane-bounded vesicle; F:DNA binding; P:regulation of transcription, DNA-templated	814.76	629.627	1228.73	2504.52
IXRNA007_contig_68730	probable sarcosine oxidase-like	C:nucleus; C:chromosome; C:mitochondrion; F:zinc ion binding; F:oxidoreductase activity; F:histone-lysine N-methyltransferase activity; F:histone binding; P:histone lysine methylation; P:oxidation-reduction process	141.184	408.075	33.9251	17.7308
IXRNA007_contig_28477	chaperone protein chloroplastic-like	C:chloroplast envelope; F:ATP binding; F:peptidase activity; F:ATPase activity; F:protein homodimerization activity; P:proteolysis; P:response to absence of light; P:protein hexamerization; P:cellular response to heat	175.343	462.218	26.3941	12.6449
IXRNA007_contig_10372	glutathione transferase	C:cytoplasmic membrane-bounded vesicle; F:glutathione transferase activity; P:metabolic process	450.922	667.166	213.092	101.192
IXRNA007_contig_22378	tpa: bzip transcription factor superfamily protein	F:sequence-specific DNA binding transcription factor activity; F:sequence-specific DNA binding; P:transcription, DNA-templated; P:regulation of transcription, DNA-templated	107.263	130.415	105.416	50.3366
IXRNA007_contig_38708	dna binding protein	F:DNA binding; F:chromatin binding	119.649	144.839	81.3171	30.4292
IXRNA007_contig_20871	dihydropyrimidine dehydrogenase	C:chloroplast stroma; F:dihydropyrimidine dehydrogenase (NADP+) activity; P:uracil catabolic process; P:oxidation-reduction process	123.892	198.412	106.056	51.3039
IXRNA007_contig_92038	act-domain containing protein kinase family protein	C:plastid; F:protein serine/threonine kinase activity; F:ATP binding; F:amino acid binding; P:protein phosphorylation	125.17	160.025	109.969	53.2196
IXRNA007_contig_97011	receptor protein kinase 1	C:mitochondrion; C:plasma membrane; C:plasmodesma; C:cytoplasmic membrane-bounded vesicle; F:peptide receptor activity; F:transmembrane receptor protein serine/threonine kinase activity; F:protein tyrosine kinase activity; F:ATP binding; F:ubiquitin protein ligase binding; P:transmembrane receptor protein serine/threonine kinase signaling pathway; P:hormone-mediated signaling pathway; P:protein a…	131.056	187.943	88.8549	22.7468
IXRNA007_contig_38992	homeobox-leucine zipper protein hox5-like	C:nucleus; F:sequence-specific DNA binding transcription factor activity; F:sequence-specific DNA binding; P:transcription, DNA-templated; P:regulation of transcription, DNA-templated	143.579	222.417	105.855	40.4072
IXRNA007_contig_521	alpha-galactosidase isoform x2	C:vacuole; C:cytoplasmic membrane-bounded vesicle; F:raffinose alpha-galactosidase activity; P:carbohydrate metabolic process; P:fatty acid beta-oxidation; P:lipid transport; P:intra-Golgi vesicle-mediated transport; P:hormone-mediated signaling pathway; P:lithium ion transport; P:protein import into peroxisome matrix; P:root hair elongation	146.594	187.947	133.689	53.175
IXRNA007_contig_332177	rrna intron-encoded homing endonuclease	-	167.379	174.905	88.9344	12.0922
IXRNA007_contig_50818	armadillo repeat-containing kinesin-like protein 2	C:cytoplasm; C:kinesin complex; C:microtubule; F:microtubule motor activity; F:ATP binding; F:microtubule binding; P:microtubule-based movement; P:metabolic process; P:root development	169.21	176.146	90.8072	37.1183
IXRNA007_contig_315883	chk1 checkpoint-like partial	F:transferase activity; P:metabolic process	281.503	323.129	89.1728	25.8583
IXRNA007_contig_298369	rrna intron-encoded homing endonuclease	-	309.13	322.281	249.298	116.314
IXRNA007_contig_45808	cbl-interacting protein kinase 7	C:mitochondrion; C:plasma membrane; C:integral component of membrane; F:protein serine/threonine kinase activity; F:ATP binding; F:protein transporter activity; P:protein phosphorylation; P:signal transduction; P:protein secretion	404.748	406.053	368.677	157.75
IXRNA007_contig_30537	chk1 checkpoint-like partial	F:transferase activity; P:metabolic process	627.79	786.283	257.859	60.4349
IXRNA007_contig_63491	chk1 checkpoint-like partial	F:transferase activity; P:metabolic process	1003.96	1611.36	642.736	274.341
IXRNA007_contig_296137	hypothetical protein Gasu_65200	-	1039.89	1105.92	681.982	255.973
IXRNA007_contig_23662	rrna intron-encoded homing endonuclease	-	2622.52	2802.78	536.108	118.952
IXRNA007_contig_223327	Tar1p	-	3392.37	3742.34	434.302	109.488
IXRNA007_contig_51128	hypothetical protein F775_26753	C:vacuole; C:cytoplasmic membrane-bounded vesicle; P:response to symbiotic fungus; P:abscisic acid-activated signaling pathway; P:para-aminobenzoic acid metabolic process	19.6285	101.288	98.3112	47.4951
IXRNA007_contig_2905	PREDICTED: uncharacterized protein LOC100168188	F:transferase activity; P:metabolic process	9.89503	48.9103	93.0049	4.75588
IXRNA007_contig_48787	s-norcoclaurine synthase 1-like	F:oxidoreductase activity, acting on paired donors, with incorporation or reduction of molecular oxygen, 2-oxoglutarate as one donor, and incorporation of one atom each of oxygen into both donors; F:metal ion binding; P:oxidation-reduction process	52.8177	73.2779	78.6809	33.7343
IXRNA007_contig_1558	ubiquitin-associated protein	F:zinc ion binding	82.0734	133.914	92.4869	43.0176
IXRNA007_contig_19236	histone	C:nucleosome; C:nucleus; F:DNA binding; F:protein heterodimerization activity; P:glucose catabolic process; P:protein targeting	148.265	182.569	186.612	75.888
IXRNA007_contig_30812	cytochrome p450 71c1	F:monooxygenase activity; F:iron ion binding; F:oxidoreductase activity, acting on paired donors, with incorporation or reduction of molecular oxygen; F:heme binding; P:oxidation-reduction process	224.562	244.072	240.058	79.9731
IXRNA007_contig_247110	atp synthase subunit beta	-	509.585	511.637	539.415	152.814
IXRNA007_contig_221187	protein dd3-3-like	C:integral component of membrane	0.485608	0	0	79.9159
IXRNA007_contig_79469	---NA---	-	0.701815	0.160436	0.589538	63.8061
IXRNA007_contig_9078	---NA---	-	5.51585	5.11462	4.10277	215.645
IXRNA007_contig_41699	---NA---	-	15.3689	12.0098	13.066	54.549
IXRNA007_contig_33173	cdp-diacylglycerol--glycerol-3-phosphate 3- mitochondrial isoform x1	C:mitochondrial inner membrane; C:endoplasmic reticulum; F:calcium ion binding; F:ATP binding; F:CDP-diacylglycerol-glycerol-3-phosphate 3-phosphatidyltransferase activity; P:cardiolipin biosynthetic process; P:small molecule metabolic process; P:diacylglycerol metabolic process	19.3906	9.15494	10.1301	57.8786
IXRNA007_contig_347766	---NA---	-	20.9601	15.306	20.3295	54.5564
IXRNA007_contig_17515	protein nrt1 ptr family -like	C:integral component of membrane; C:cytoplasmic membrane-bounded vesicle; F:transporter activity; P:oligopeptide transport	38.5358	31.2223	26.1765	97.196
IXRNA007_contig_142254	---NA---	-	5.07705	47.1867	87.8681	390.133
IXRNA007_contig_110860	eukaryotic peptide chain release factor subunit 1-3-like	C:cytoplasm; F:translation release factor activity, codon specific; P:translational termination	10.108	62.7925	31.3615	137.251
IXRNA007_contig_157554	metallothionein-like protein type 2	F:metal ion binding	9.35181	83.816	178.11	297.472
IXRNA007_contig_8748	v-type proton atpase subunit d-like	C:plant-type vacuole; C:Golgi apparatus; C:plasma membrane; F:ATPase activity, coupled to transmembrane movement of substances; P:glucose catabolic process; P:protein targeting to vacuole; P:calcium ion transport; P:Golgi organization; P:vacuole organization; P:response to salt stress; P:transmembrane transport	42.593	167.775	169.662	301.662
IXRNA007_contig_148869	myb-related protein mybas2	F:chromatin binding; F:DNA binding	13.575	48.6244	396.358	901.059
IXRNA007_contig_183887	---NA---	-	13.5911	87.2175	129.573	227.601
IXRNA007_contig_82457	heat shock cognate 70 kda protein 2-like	C:cell wall; C:nucleolus; C:vacuolar membrane; C:Golgi apparatus; C:plasma membrane; C:plasmodesma; C:chloroplast; C:cytosolic ribosome; C:apoplast; F:protease binding; F:ATP binding; P:gluconeogenesis; P:glycolytic process; P:response to salt stress; P:negative regulation of seed germination; P:defense response to bacterium; P:defense response to fungus; P:stomatal closure	15.2704	40.4214	217.418	246.896
IXRNA007_contig_183763	zinc finger a20 and an1 domain-containing stress-associated protein 8	F:DNA binding; F:zinc ion binding; P:mitotic nuclear division; P:photoperiodism, flowering	18.8171	50.7831	128.699	239.71
IXRNA007_contig_14320	heat shock cognate 70 kda protein 1	F:DNA binding; F:ATP binding	20.7546	47.8852	92.9101	114.151
IXRNA007_contig_1295	rna polymerase i-specific transcription initiation factor rrn3-like isoform x2	F:translation initiation factor activity; P:translational initiation	22.009	45.5443	261.579	396.424
IXRNA007_contig_26528	ubiquitin family protein	C:cytoplasm; F:structural constituent of ribosome; P:translation; C:ribosome	27.3616	56.7626	107.662	118.18
IXRNA007_contig_288440	myb-related protein mybas2	F:chromatin binding; F:DNA binding	28.8415	64.7789	283.808	431.956
IXRNA007_contig_22104	hypothetical protein TRIUR3_01279	C:chloroplast; P:embryo development ending in seed dormancy	36.0453	119.916	231.991	274.281
IXRNA007_contig_12925	---NA---	-	38.7977	80.6852	283.822	329.193
IXRNA007_contig_68867	probable manganese-transporting atpase pdr2	C:endoplasmic reticulum; C:plasma membrane; C:integral component of membrane; F:ATP binding; F:ATPase activity; F:metal ion binding; P:cation transport; P:cellular metal ion homeostasis; P:ER to Golgi vesicle-mediated transport; P:intra-Golgi vesicle-mediated transport; P:pollen germination; P:meristem maintenance; P:pollen maturation; P:glucuronoxylan metabolic process; P:cellular response to ph…	42.9288	94.5904	110.448	191.348
IXRNA007_contig_93764	---NA---	-	49.3602	118.708	478.618	891.997
IXRNA007_contig_163612	translation initiation factor 5a	F:translation initiation factor activity; F:translation elongation factor activity; F:ribosome binding; P:translational initiation; P:translational frameshifting; P:positive regulation of translational elongation; P:positive regulation of translational termination	51.4386	108.122	175.004	306.091
IXRNA007_contig_159809	translationally-controlled tumor protein homolog	C:nucleus; C:vacuolar membrane; C:Golgi apparatus; C:cytosol; C:plasma membrane; C:plasmodesma; C:chloroplast; C:thylakoid; C:apoplast; C:pollen tube; F:microtubule binding; P:regulation of cell growth; P:mitotic nuclear division; P:regulation of mitotic cell cycle; P:cell proliferation; P:auxin-activated signaling pathway; P:embryo development; P:drought recovery; P:pollen tube growth; P:auxin h…	458.922	1087.66	2701.45	3221.51
IXRNA007_contig_142179	plant mud21-2 protein	C:mitochondrion	3.33692	40.0423	32.7795	128.013
IXRNA007_contig_225896	---NA---	-	10.0859	38.3211	36.0772	76.4635
IXRNA007_contig_74908	yth domain family protein 2	-	10.5262	37.1122	63.5222	106.984
IXRNA007_contig_180671	homeobox-leucine zipper protein hox7-like	P:regulation of transcription, DNA-templated; P:transcription, DNA-templated; F:sequence-specific DNA binding; C:nucleus; F:sequence-specific DNA binding transcription factor activity; F:DNA binding	14.6146	35.1979	52.2768	98.8498
IXRNA007_contig_76273	---NA---	-	17.753	37.3685	53.1368	80.5204
IXRNA007_contig_158449	homeobox-leucine zipper protein hox7-like	P:regulation of transcription, DNA-templated; P:transcription, DNA-templated; F:sequence-specific DNA binding; C:nucleus; F:sequence-specific DNA binding transcription factor activity; F:DNA binding	21.6624	62.4353	73.3549	127.721
IXRNA007_contig_114768	skp1-like protein 1b	F:ligase activity; P:ubiquitin-dependent protein catabolic process	21.9117	49.7201	75.6835	103.248
IXRNA007_contig_323255	---NA---	-	0	1.37187	341.408	709.344
IXRNA007_contig_319008	---NA---	-	0.245232	2.40019	366.73	912.358
IXRNA007_contig_59484	ac087852_29 reverse transcriptase	C:mitochondrion; F:nucleic acid binding	2.79206	5.59467	479.35	1628.18
IXRNA007_contig_18601	---NA---	-	9.23966	20.9528	102.677	293.977
IXRNA007_contig_56286	---NA---	-	12.9978	17.6949	148.703	517.174
IXRNA007_contig_38469	---NA---	-	26.3119	73.2864	170.847	336.816
IXRNA007_contig_27030	---NA---	-	31.908	38.1595	87.3671	202.454
IXRNA007_contig_8612	---NA---	-	44.4753	103.202	135.033	273.941
IXRNA007_contig_25836	---NA---	-	12.9824	19.9518	6.10333	327.957
IXRNA007_contig_313367	hypothetical protein	P:biosynthetic process; F:nucleotidyltransferase activity; P:extracellular polysaccharide biosynthetic process; F:glucose-1-phosphate thymidylyltransferase activity	16.2169	19.2794	8.03403	106.949
IXRNA007_contig_5880	monosaccharide-sensing protein 2-like	C:integral component of membrane; F:sugar:proton symporter activity; P:carbohydrate transport; P:transmembrane transport	18.2257	23.5904	14.6724	56.18
IXRNA007_contig_20810	partial	F:ATP binding	22.0519	26.3754	21.865	159.408
IXRNA007_contig_27435	---NA---	-	25.3387	27.2227	24.5425	79.1565
IXRNA007_contig_342832	---NA---	-	0	5.63695	2.93569	258.925
IXRNA007_contig_83987	fructan:fructan 1-fructosyltransferase	C:vacuole; F:sucrose alpha-glucosidase activity; F:sucrose 1F-fructosyltransferase activity; P:carbohydrate metabolic process	0	0.70126	44.981	108.079
IXRNA007_contig_61764	---NA---	-	0.47197	0.545197	25.3751	72.8538
IXRNA007_contig_53418	---NA---	-	0.769165	1.08403	2.79731	59.8609
IXRNA007_contig_45565	bri1-kd interacting protein 130	-	0.838944	7.50227	24.3675	55.0437
IXRNA007_contig_290698	---NA---	-	0.923796	13.984	8.62808	475.852
IXRNA007_contig_141552	---NA---	-	0.988259	4.05642	27.9295	68.9161
IXRNA007_contig_285200	---NA---	-	1.04025	3.33517	42.1282	88.2088
IXRNA007_contig_256359	---NA---	-	1.15475	1.52748	20.4815	55.508
IXRNA007_contig_71527	---NA---	-	1.18196	3.18994	48.517	171.413
IXRNA007_contig_138375	---NA---	-	1.47098	2.22746	28.0786	62.0504
IXRNA007_contig_88415	splicing factor u2af small subunit a	C:nucleus; F:nucleotide binding; F:RNA binding; F:metal ion binding	1.57988	4.87404	34.4723	93.9433
IXRNA007_contig_53671	eukaryotic peptide chain release factor subunit 1-2-like	C:cytoplasm; F:translation release factor activity, codon specific; P:translational termination	2.02159	12.053	32.0592	95.7187
IXRNA007_contig_5910	protein nrt1 ptr family -like	C:integral component of membrane; C:cytoplasmic membrane-bounded vesicle; F:transporter activity; P:oligopeptide transport	2.12366	2.534	40.0655	127.395
IXRNA007_contig_17205	---NA---	-	2.42057	12.6272	37.8573	86.2717
IXRNA007_contig_29947	alanine--trna ligase-like	C:mitochondrion; C:cytosol; C:chloroplast; F:tRNA binding; F:alanine-tRNA ligase activity; F:ATP binding; F:zinc ion binding; P:gluconeogenesis; P:glycolytic process; P:mRNA export from nucleus; P:N-terminal protein myristoylation; P:response to salt stress; P:regulation of flower development; P:maintenance of meristem identity; P:protein maturation; P:mitochondrial alanyl-tRNA aminoacylation	2.70458	5.95448	48.2843	94.8618
IXRNA007_contig_313180	shikimate o-hydroxycinnamoyltransferase-like	F:transferase activity	2.92063	7.66873	11.2192	56.8025
IXRNA007_contig_96714	---NA---	-	3.72487	6.18469	48.3548	121.947
IXRNA007_contig_54928	ac099402_4 22 kda kafirin cluster ty3-gypsy type	F:binding; P:macromolecule metabolic process; P:primary metabolic process	3.90456	14.4489	43.6845	116.244
IXRNA007_contig_151261	---NA---	-	4.71869	5.71035	49.8869	98.7191
IXRNA007_contig_86693	---NA---	-	5.78008	18.3663	30.0832	78.8519
IXRNA007_contig_152069	pq loop repeat family protein	-	5.94276	15.3137	24.5644	51.0111
IXRNA007_contig_112808	---NA---	-	7.49442	14.8271	29.56	91.4287
IXRNA007_contig_38424	---NA---	-	8.63627	14.7735	35.3468	110.332
IXRNA007_contig_30207	---NA---	-	9.00629	14.3108	49.9265	116.594
IXRNA007_contig_63797	2-oxoglutarate and fe -dependent oxygenase superfamily protein	P:biological_process; C:cellular_component	11.391	17.0692	13.4336	89.2952
IXRNA007_contig_166009	ceramide-1-phosphate transfer	C:cytoplasm; F:glycolipid transporter activity; F:glycolipid binding; P:glycolipid transport	16.8661	17.7045	29.6185	59.4183
IXRNA007_contig_81891	cbl-interacting protein kinase 7	C:plasma membrane; C:integral component of membrane; F:protein serine/threonine kinase activity; F:ATP binding; F:protein transporter activity; P:protein phosphorylation; P:signal transduction; P:protein secretion	17.9218	26.417	30.9566	70.0651
IXRNA007_contig_54708	---NA---	-	20.2038	24.3572	39.9578	84.1724
IXRNA007_contig_126389	---NA---	-	21.1913	31.7819	41.3848	82.7383
IXRNA007_contig_85225	at hook motif-containing	F:helicase activity; F:ATP binding; P:DNA repair; P:DNA duplex unwinding; F:DNA helicase activity; P:telomere maintenance; P:metabolic process	21.3472	28.6474	44.1556	104.097
IXRNA007_contig_241650	---NA---	-	25.7254	26.8065	27.8603	56.0023
IXRNA007_contig_107543	---NA---	-	26.071	30.8234	47.6048	94.4584
IXRNA007_contig_12726	---NA---	-	40.8778	60.9403	79.223	188.638
IXRNA007_contig_211240	---NA---	-	53.6855	154.884	93.2566	588.667
IXRNA007_contig_46738	protein nrt1 ptr family -like	C:integral component of membrane; F:transporter activity; P:oligopeptide transport	66.9112	69.1485	81.1772	165.362
IXRNA007_contig_35699	ml domain protein	C:cytoplasmic membrane-bounded vesicle	138.741	236.216	197.849	584.525
