# Supplementary material for: Transcriptome profiling of Kentucky bluegrass (Poa pratensis L.) accessions in response to salt stress
Source: BMC Genomics. 2016 Jan 13;17:48. doi: 10.1186/s12864-016-2379-x (PMC4711080; doi:10.1186/s12864-016-2379-x)
Supplement: Additional file 4: Table S4. — Prioritized differentially expressed transcripts from shoot tissue, BLASTx-based annotation, GO terms, and average normalized expression values of two Kentucky bluegrass accessions under control and salt treated conditions. (XLSX 90 kb) [file 12864_2016_2379_MOESM4_ESM.xlsx]

## Sheet: Table S4
Supplemental Table S4. Prioritized differentially expressed transcripts from shoot tissue, BLASTx-based annotation, GO terms, and average normalized expression values of two Kentucky bluegrass accessions under control and salt treated (ST) conditions.
Transcript ID	Description	GO Names	233 control	233 ST	742 control	742 ST
IXRNA007_contig_99945	---NA---	-	1868.13	6246.23	6456.09	14558.9
IXRNA007_contig_99896	---NA---	-	160.705	813.839	2244.86	6031.32
IXRNA007_contig_9987	---NA---	-	957.164	2765.39	3399.53	4982.45
IXRNA007_contig_216170	chlorophyll a b binding partial	C:photosystem I; C:photosystem II; C:chloroplast thylakoid membrane; C:integral component of membrane; F:chlorophyll binding; F:metal ion binding; P:photosynthesis, light harvesting; P:protein-chromophore linkage	3654.42	1358.46	1681.75	3873.52
IXRNA007_contig_99863	---NA---	-	28.7375	118.35	1574.19	3343.7
IXRNA007_contig_99753	iaa-amino acid hydrolase ilr1-like 7	C:cytoplasmic membrane-bounded vesicle; F:hydrolase activity; P:metabolic process	53.4571	428.897	766.22	2928.99
IXRNA007_contig_99706	---NA---	-	17.412	91.7013	680.847	2919.58
IXRNA007_contig_99697	beta glucanase	C:cytoplasmic membrane-bounded vesicle; F:glucan endo-1,3-beta-D-glucosidase activity; P:carbohydrate metabolic process	500.663	816.305	513.374	2703.41
IXRNA007_contig_99651	glyceraldehyde-3-phosphate dehydrogenase cytosolic	C:cytoplasm; F:glyceraldehyde-3-phosphate dehydrogenase (NAD+) (phosphorylating) activity; F:NADP binding; F:NAD binding; P:glucose metabolic process; P:glycolytic process; P:oxidation-reduction process	641.669	1060.23	1130.95	2460.65
IXRNA007_contig_21584	heat shock cognate 70 kda protein 1	F:DNA binding; F:ATP binding	1562.74	520.036	1246.76	2355.77
IXRNA007_contig_99625	bifunctional nuclease 1-like	C:nucleus; F:nuclease activity; P:nucleic acid phosphodiester bond hydrolysis	371.317	1140.37	1006.06	2239.52
IXRNA007_contig_236904	ribulose- -bisphosphate carboxylase oxygenase small subunit	C:chloroplast; F:monooxygenase activity; F:ribulose-bisphosphate carboxylase activity; P:photorespiration; P:reductive pentose-phosphate cycle; P:oxidation-reduction process	52.3649	17.7802	904.937	2040.04
IXRNA007_contig_99616	l-2-hydroxyglutarate mitochondrial	C:mitochondrion; F:kinase activity; F:2-hydroxyglutarate dehydrogenase activity; P:phosphorylation; P:oxidation-reduction process	85.3357	158.87	928.692	2027.42
IXRNA007_contig_21552	60s ribosomal protein l37	C:ribosome; C:plastid; F:structural constituent of ribosome; F:exonuclease activity; F:rRNA binding; F:metal ion binding; P:translation; P:nucleic acid phosphodiester bond hydrolysis	1321.98	486.602	953.911	1941.59
IXRNA007_contig_99610	photosystem ii 10 kda polypeptide	C:plastid; C:photosystem II oxygen evolving complex; P:response to light stimulus; P:photosynthesis	405.074	936.725	836.58	1855.87
IXRNA007_contig_21526	chlorophyll a-b binding protein chloroplastic	C:chloroplast; C:photosystem I; C:photosystem II; C:integral component of membrane; F:chlorophyll binding; F:metal ion binding; P:photosynthesis, light harvesting; P:protein-chromophore linkage	987.03	705.354	803.2	1845.58
IXRNA007_contig_21507	protochlorophyllide chloroplastic	C:chloroplast; F:protochlorophyllide reductase activity; P:photosynthesis; P:chlorophyll biosynthetic process; P:oxidation-reduction process	1205.41	256.084	531.569	1495.94
IXRNA007_contig_21480	40s ribosomal protein s27a	C:nucleus; C:ribosome; F:structural constituent of ribosome; F:metal ion binding; P:translation	1014.91	218.804	816.91	1476.77
IXRNA007_contig_9951	---NA---	-	107.558	463.113	1067.52	1440.4
IXRNA007_contig_9949	---NA---	-	84.2934	206.087	523.545	1337.87
IXRNA007_contig_99379	lrr receptor-like serine threonine-protein kinase	C:integral component of membrane; C:intracellular membrane-bounded organelle; C:cytoplasmic part; F:protein serine/threonine kinase activity; F:ATP binding; P:protein phosphorylation	9.35066	36.4305	461.319	1296.59
IXRNA007_contig_9936	---NA---	-	42.5144	261.079	398.84	1273.15
IXRNA007_contig_99352	beta- -glucanase	C:membrane; C:cytoplasmic membrane-bounded vesicle; F:hydrolase activity, hydrolyzing O-glycosyl compounds; P:carbohydrate metabolic process	43.1932	494.196	338.07	1201.12
IXRNA007_contig_21439	hypothetical protein	C:chloroplast; C:photosystem II; C:integral component of membrane; F:chlorophyll binding; P:photosynthesis, light harvesting; P:protein-chromophore linkage	909.284	453.205	587.351	1077.79
IXRNA007_contig_23578	ribonuclease h protein at1g65750-like	F:nucleic acid binding; C:cytoplasmic membrane-bounded vesicle; C:plastid	16.7454	15.2719	423.92	1022.27
IXRNA007_contig_9931	lipid-transfer protein	F:lipid binding; P:lipid transport; C:cytoplasmic membrane-bounded vesicle; P:transport; P:proteolysis; F:peptidase activity	42.4495	52.6847	469.857	1002.91
IXRNA007_contig_9930	metallothionein-like protein	F:metal ion binding	30.3519	94.6165	445.438	998.627
IXRNA007_contig_99248	salicylic acid-binding protein 2-like	F:catalytic activity; P:lipid metabolic process	26.7697	105.93	723.26	971.964
IXRNA007_contig_9921	---NA---	-	0	1.61657	259.013	922.669
IXRNA007_contig_9917	cysteine proteinase inhibitor	C:extracellular region; C:cytoplasmic membrane-bounded vesicle; F:cysteine-type endopeptidase inhibitor activity; P:defense response; P:negative regulation of endopeptidase activity	159.53	432.066	435.705	891.463
IXRNA007_contig_9910	---NA---	-	79.6904	416.844	262.617	842.579
IXRNA007_contig_9905	---NA---	-	69.9604	206.289	246.878	745.106
IXRNA007_contig_99049	cold acclimation protein	P:response to stress; P:response to water	54.3995	353.472	282.946	740.928
IXRNA007_contig_99042	---NA---	-	52.6637	350.195	155.883	718.682
IXRNA007_contig_9904	ubiquitin extension protein 1	C:ribosome; F:structural constituent of ribosome; P:translation	45.8133	100.991	284.473	698.474
IXRNA007_contig_990	lysosomal beta glucosidase	F:hydrolase activity, hydrolyzing O-glycosyl compounds; P:carbohydrate metabolic process	46.7643	247.628	231.412	685.927
IXRNA007_contig_9888	ac087852_29 reverse transcriptase	C:mitochondrion; F:nucleic acid binding	4.23674	14.7646	309.901	670.588
IXRNA007_contig_9871	photosystem ii 10 kda polypeptide	C:plastid; C:photosystem II oxygen evolving complex; P:photosynthesis	37.5288	192.956	331.458	651.225
IXRNA007_contig_987	---NA---	-	76.7263	261.758	165.489	648.747
IXRNA007_contig_98652	v-type proton atpase subunit d-like	C:plant-type vacuole; C:Golgi apparatus; C:plasma membrane; F:ATPase activity, coupled to transmembrane movement of substances; P:glucose catabolic process; P:protein targeting to vacuole; P:calcium ion transport; P:Golgi organization; P:vacuole organization; P:response to salt stress; P:transmembrane transport	45.4137	124.576	175.543	644.032
IXRNA007_contig_23407	tpa: protochlorophyllide reductase-like protein	C:chloroplast; F:protochlorophyllide reductase activity; P:photosynthesis; P:chlorophyll biosynthetic process; P:oxidation-reduction process	80.3292	16.3779	295.848	623.907
IXRNA007_contig_98623	hypothetical protein F775_03638	-	5.62704	37.8738	25.874	592.517
IXRNA007_contig_98618	hypothetical protein OsI_23484	C:membrane	83.502	236.471	206.738	589.052
IXRNA007_contig_2340	abscisic stress ripening	P:response to stress	159.187	152.808	239.763	571.936
IXRNA007_contig_21132	ubiquitin-60s ribosomal protein l40	C:vacuolar proton-transporting V-type ATPase, V0 domain; C:nucleus; C:ribosome; C:integral component of membrane; F:structural constituent of ribosome; F:hydrogen ion transmembrane transporter activity; P:translation; P:ATP hydrolysis coupled proton transport	407.839	142.15	237.8	568.636
IXRNA007_contig_23399	4-hydroxyphenylacetaldehyde oxime monooxygenase-like	C:endoplasmic reticulum; C:membrane part; F:iron ion binding; F:oxidoreductase activity, acting on paired donors, with incorporation or reduction of molecular oxygen, NAD(P)H as one donor, and incorporation of one atom of oxygen; F:heme binding; P:oxidation-reduction process	2.65789	0	252.655	565.245
IXRNA007_contig_9858	dead-box atp-dependent rna helicase family protein	F:RNA binding; F:helicase activity; F:ATP binding; P:pyrimidine ribonucleotide biosynthetic process	143.131	307.043	390.273	559.979
IXRNA007_contig_98550	---NA---	-	0	1.29642	233.295	548.779
IXRNA007_contig_23394	proton pump-interactor 1-like	C:endoplasmic reticulum; C:plasma membrane; P:regulation of proton transport	262.457	195.191	271.654	548.252
IXRNA007_contig_985	xylosyltransferase 1-like isoform x1	C:chloroplast; C:photosystem II; C:integral component of membrane; F:chlorophyll binding; P:photosynthesis, light harvesting; P:protein-chromophore linkage	21.0813	124.59	375.098	536.977
IXRNA007_contig_98499	---NA---	-	9.26848	183.822	140.107	534.703
IXRNA007_contig_98414	---NA---	-	0.284591	6.61753	167.493	534.369
IXRNA007_contig_125379	hypothetical protein OXYTRI_13059	-	2687.85	1801.9	4506.25	530.706
IXRNA007_contig_98400	---NA---	-	92.1811	242.936	337.215	528.034
IXRNA007_contig_98379	lipase rog1 isoform x2	F:ligase activity; P:metabolic process	55.1576	129.391	196.614	523.642
IXRNA007_contig_2337	cell division-associated protein bimb-like	C:nucleus; F:peptidase activity; P:cytokinesis by cell plate formation; P:regulation of DNA replication; P:double-strand break repair; P:mitotic recombination; P:RNA processing; P:proteolysis; P:sister chromatid cohesion; P:synapsis; P:reciprocal meiotic recombination; P:positive regulation of cell proliferation; P:photomorphogenesis; P:unidimensional cell growth; P:seed germination; P:embryonic …	46.0087	18.9334	188.907	522.927
IXRNA007_contig_98354	---NA---	-	34.194	159.735	213.239	522.043
IXRNA007_contig_21079	60s ribosomal protein l37	C:ribosome; C:plastid; F:structural constituent of ribosome; F:rRNA binding; F:metal ion binding; P:translation	346.004	127.629	269.148	514.439
IXRNA007_contig_98224	glucan endo- -beta-glucosidase 13	C:cytoplasmic membrane-bounded vesicle; F:hydrolase activity, hydrolyzing O-glycosyl compounds; P:carbohydrate metabolic process	0	1.92197	124.141	511.575
IXRNA007_contig_98165	---NA---	-	59.3837	266.305	196.977	504.515
IXRNA007_contig_98136	predicted protein	-	61.3963	103.542	96.35	502.563
IXRNA007_contig_98062	cell death associated protein	F:hydrolase activity; P:metabolic process	38.4523	132.42	228.796	500.66
IXRNA007_contig_9800	lysine histidine transporter 1-like	C:integral component of membrane	77.1951	166.017	119.772	491.543
IXRNA007_contig_75312	cytochrome p450 71a1-like	F:monooxygenase activity; F:iron ion binding; F:oxidoreductase activity, acting on paired donors, with incorporation or reduction of molecular oxygen; F:heme binding; P:oxidation-reduction process	31.9158	38.8878	29.5968	488.296
IXRNA007_contig_97993	---NA---	-	50.4009	212.178	234.659	484.324
IXRNA007_contig_210452	60s acidic ribosomal protein p2b	C:mitochondrion; C:ribosome; F:structural constituent of ribosome; P:translational elongation	339.178	117.005	254.699	481.613
IXRNA007_contig_21032	luminal-binding protein	C:nucleolus; C:endoplasmic reticulum lumen; C:cytoplasmic membrane-bounded vesicle; C:ribonucleoprotein complex; F:RNA binding; F:ATP binding; P:ribosome biogenesis	445.15	207.722	260.127	471.815
IXRNA007_contig_75274	cytochrome p450 71a1-like	F:monooxygenase activity; F:iron ion binding; F:oxidoreductase activity, acting on paired donors, with incorporation or reduction of molecular oxygen; F:heme binding; P:oxidation-reduction process	57.9525	64.668	36.9255	467.761
IXRNA007_contig_21026	60s ribosomal protein l18-3-like	C:ribosome; F:structural constituent of ribosome; P:translation	461.988	98.7323	249.573	466.748
IXRNA007_contig_97894	---NA---	-	4.57397	69.8699	149.257	459.621
IXRNA007_contig_97882	diacylglycerol kinase 1-like	C:intracellular; F:diacylglycerol kinase activity; F:calcium ion binding; F:ATP binding; P:protein kinase C-activating G-protein coupled receptor signaling pathway; P:phosphorylation; P:intracellular signal transduction	27.441	71.6944	212.127	449.136
IXRNA007_contig_97809	remorin-like protein	-	84.7311	158.992	168.208	445.258
IXRNA007_contig_233196	40s ribosomal protein s3-3	C:small ribosomal subunit; F:RNA binding; F:structural constituent of ribosome; P:translation	132.429	39.2283	219.452	441.977
IXRNA007_contig_20968	heat shock protein 90	C:cytoplasmic membrane-bounded vesicle; F:ATP binding; F:unfolded protein binding; P:protein folding; P:response to stress	341.001	184.834	169.291	441.222
IXRNA007_contig_97806	heat shock cognate 70 kda expressed	F:ATP binding	44.0912	125.657	168.137	428.721
IXRNA007_contig_20914	probable inorganic phosphate transporter 1-8	C:integral component of membrane; F:inorganic phosphate transmembrane transporter activity; P:phosphate ion transport; P:transmembrane transport	209.042	204.72	125.914	424.587
IXRNA007_contig_20911	cytochrome oxidase subunit 1	C:mitochondrion; C:membrane part; F:electron carrier activity; F:oxidoreductase activity; F:metal ion binding; P:generation of precursor metabolites and energy; P:single-organism cellular process; P:oxidation-reduction process	218.092	86.3845	159.575	421.513
IXRNA007_contig_978	subtilisin-chymotrypsin inhibitor-2a	F:serine-type endopeptidase inhibitor activity; F:peptidase activity; P:proteolysis; P:response to wounding; P:negative regulation of endopeptidase activity	34.6806	64.8239	127.618	417.08
IXRNA007_contig_9772	gda2 protein	C:intracellular; P:MAPK cascade; P:N-terminal protein myristoylation; P:protein targeting to membrane; P:response to cold; P:abscisic acid-activated signaling pathway; P:systemic acquired resistance, salicylic acid mediated signaling pathway; P:jasmonic acid mediated signaling pathway; P:regulation of plant-type hypersensitive response; P:endoplasmic reticulum unfolded protein response; P:negativ…	1.85312	30.3385	98.7724	416.083
IXRNA007_contig_9767	burp domain-containing protein 3-like	C:extracellular region; C:endosome; C:trans-Golgi network; F:nutrient reservoir activity; P:response to desiccation; P:response to cold; P:response to salt stress; P:response to abscisic acid	141.17	212.4	153.921	412.686
IXRNA007_contig_20879	40s ribosomal protein s17-4	C:ribosome; F:structural constituent of ribosome; P:translation	387.658	99.9822	150.633	408.569
IXRNA007_contig_9759	---NA---	-	35.3314	192.252	192.193	406.159
IXRNA007_contig_97451	---NA---	-	31.2847	127.508	133.523	402.276
IXRNA007_contig_97313	---NA---	-	21.5083	147.903	136.048	396.691
IXRNA007_contig_97234	---NA---	-	5.06632	6.60531	185.217	395.238
IXRNA007_contig_20814	lysosomal h+-transporting atpase 56 v1 subunit b2	C:ruffle; C:nucleus; C:lysosomal membrane; C:cytosol; C:plasma membrane; C:microvillus; C:endomembrane system; C:integral component of membrane; C:proton-transporting V-type ATPase, V1 domain; C:melanosome; C:extracellular exosome; F:magnesium ion binding; F:protein binding; F:ATP binding; F:2,3-diketo-5-methylthiopentyl-1-phosphate enolase activity; F:2-hydroxy-3-keto-5-methylthiopentenyl-1-phos…	179.815	69.4023	154.932	394.625
IXRNA007_contig_23283	---NA---	-	3.66426	3.19168	97.662	393.591
IXRNA007_contig_9710	---NA---	-	3.165	186.164	14.4757	386.776
IXRNA007_contig_23280	40s ribosomal protein s20	C:small ribosomal subunit; F:RNA binding; F:structural constituent of ribosome; P:translation	116.653	33.6091	183.065	385.907
IXRNA007_contig_207873	40s ribosomal protein s3a	C:cytosolic small ribosomal subunit; F:structural constituent of ribosome; P:translation	333.973	77.8447	205.994	381.659
IXRNA007_contig_97063	superoxide dismutase	C:mitochondrion; F:superoxide dismutase activity; F:copper ion binding; F:zinc ion binding; P:gluconeogenesis; P:glycolytic process; P:removal of superoxide radicals; P:response to cadmium ion; P:oxidation-reduction process	61.3396	213.498	148.82	380.982
IXRNA007_contig_207493	mitochondrial import inner membrane translocase subunit tim9	C:mitochondrial inner membrane; F:P-P-bond-hydrolysis-driven protein transmembrane transporter activity; F:metal ion binding; P:RNA methylation; P:photorespiration; P:protein transport	208.397	127.811	177.469	380.436
IXRNA007_contig_97050	14-3-3-like protein	F:protein domain specific binding	47.1046	103.286	278.121	376.08
IXRNA007_contig_9698	---NA---	-	53.605	148.881	156.45	361.807
IXRNA007_contig_96953	---NA---	-	16.2535	135.252	123.915	351.094
IXRNA007_contig_96922	---NA---	-	36.0703	178.698	297.322	347.966
IXRNA007_contig_205716	---NA---	-	145.544	140.195	140.307	341.902
IXRNA007_contig_20567	nadh dehydrogenase	F:NADH dehydrogenase (ubiquinone) activity; P:oxidation-reduction process	255.439	145.947	145.792	341.581
IXRNA007_contig_9686	---NA---	-	26.499	60.7826	27.8316	338.261
IXRNA007_contig_20511	histone h4	C:nucleosome; C:nucleolus; C:vacuolar membrane; C:Golgi apparatus; C:cytosol; C:plasma membrane; C:plasmodesma; C:chloroplast; C:thylakoid; F:peptide receptor activity; F:DNA binding; F:transmembrane receptor protein serine/threonine kinase activity; F:ATP binding; F:ubiquitin protein ligase binding; F:protein heterodimerization activity; P:DNA methylation; P:nucleosome assembly; P:transmembrane …	304.726	18.1536	139.884	333.474
IXRNA007_contig_23178	glutathione transferase	F:glutathione transferase activity; P:metabolic process	31.6549	12.9436	86.8583	333.089
IXRNA007_contig_9683	retrotransposon unclassified	C:plastid; F:DNA binding; F:chromatin binding; P:DNA recombination; P:chromatin assembly or disassembly	20.4954	87.4225	93.9192	331.219
IXRNA007_contig_96809	gdsl esterase lipase	F:hydrolase activity, acting on ester bonds; P:metabolic process	16.4461	57.6015	116.979	327.874
IXRNA007_contig_96799	b12d protein	C:peroxisome; C:cytoplasmic membrane-bounded vesicle	28.0344	64.8398	188.66	327.38
IXRNA007_contig_20485	hypothetical protein SORBIDRAFT_1376s002010	-	136.965	42.9039	111.347	327.283
IXRNA007_contig_204642	heat shock cognate 70 kda protein 1	F:DNA binding; F:ATP binding	285.445	104.906	147.231	324.889
IXRNA007_contig_2043	60s ribosomal protein l12	C:ribosome; F:structural constituent of ribosome; P:translation	240.02	96.0573	94.2466	316.481
IXRNA007_contig_112	chlorophyll a b binding protein	C:photosystem I; C:photosystem II; C:chloroplast thylakoid membrane; C:integral component of membrane; F:chlorophyll binding; F:metal ion binding; P:photosynthesis, light harvesting; P:protein-chromophore linkage	3859.43	823.576	366.194	315.972
IXRNA007_contig_2317	cysteine-rich receptor-like protein kinase 10	C:plasma membrane; C:plasmodesma; C:cytoplasmic membrane-bounded vesicle; F:peptide receptor activity; F:transmembrane receptor protein serine/threonine kinase activity; F:ATP binding; F:ubiquitin protein ligase binding; P:transmembrane receptor protein serine/threonine kinase signaling pathway; P:hormone-mediated signaling pathway; P:protein autophosphorylation	4.49864	3.03709	82.3799	312.72
IXRNA007_contig_96687	thioredoxin h-type	C:mitochondrion; C:cytosol; C:plasma membrane; F:ubiquitin-specific protease activity; F:electron carrier activity; F:protein disulfide oxidoreductase activity; F:oxidoreductase activity, acting on a sulfur group of donors, disulfide as acceptor; P:sulfate assimilation; P:protein folding; P:ubiquitin-dependent protein catabolic process; P:glycerol ether metabolic process; P:electron transport cha…	62.5866	164.609	179.109	308.74
IXRNA007_contig_96594	vacuolar cation proton exchanger 1a-like	C:vacuolar membrane; C:integral component of membrane; F:calcium:proton antiporter activity; P:calcium ion transmembrane transport	25.8092	93.4361	95.0369	304.463
IXRNA007_contig_2316	40s ribosomal protein s3a	C:cytosolic small ribosomal subunit; F:structural constituent of ribosome; P:translation	146.661	37.7389	164.107	303.828
IXRNA007_contig_20405	cytochrome p450 71a1-like	F:monooxygenase activity; F:iron ion binding; F:oxidoreductase activity, acting on paired donors, with incorporation or reduction of molecular oxygen; F:heme binding; P:oxidation-reduction process	39.1906	33.6308	29.5743	303.816
IXRNA007_contig_9658	---NA---	-	19.0767	54.1349	190.544	302.517
IXRNA007_contig_23159	upf0496 protein 4-like	C:membrane	64.5799	56.517	138.646	301.691
IXRNA007_contig_96497	glutaredoxin-c15-like	C:cytoplasmic membrane-bounded vesicle; F:electron carrier activity; F:protein disulfide oxidoreductase activity; P:cell redox homeostasis; P:oxidation-reduction process	34.9394	90.3745	118.229	296.784
IXRNA007_contig_9648	tpa: ac1147-like	-	29.6766	131.045	76.628	293.481
IXRNA007_contig_20364	calnexin homolog	C:endoplasmic reticulum; C:cytoplasmic membrane-bounded vesicle; F:calcium ion binding; F:unfolded protein binding; P:protein folding	285.042	122.538	157.675	292.292
IXRNA007_contig_203200	elongation factor 1-beta	C:eukaryotic translation elongation factor 1 complex; F:translation elongation factor activity; P:translational elongation	160.744	49.5568	83.8793	289.038
IXRNA007_contig_96458	b12d protein	C:peroxisome; C:cytoplasmic membrane-bounded vesicle	24.5462	74.9238	123.547	288.615
IXRNA007_contig_9639	---NA---	-	24.0021	37.3169	95.8963	288.11
IXRNA007_contig_96334	protein notum homolog isoform x1	C:cytoplasmic membrane-bounded vesicle	59.9335	127.994	164.018	284.49
IXRNA007_contig_9632	er degradation-enhancing alpha-mannosidase-like protein 3	C:membrane; F:mannosyl-oligosaccharide 1,2-alpha-mannosidase activity; F:calcium ion binding; P:metabolic process	2.5938	13.9791	60.439	283.712
IXRNA007_contig_963	---NA---	-	7.92545	98.2811	109.478	275.692
IXRNA007_contig_20247	12-oxophytodienoate reductase 1	F:FMN binding; F:12-oxophytodienoate reductase activity; P:oxidation-reduction process	124.673	112.646	52.1491	272.245
IXRNA007_contig_9627	serine threonine-protein kinase sapk2	C:ribosome; F:structural constituent of ribosome; F:protein serine/threonine kinase activity; F:ATP binding; P:translation; P:protein phosphorylation; P:abscisic acid-activated signaling pathway	74.3652	108.784	97.8583	271.322
IXRNA007_contig_96240	---NA---	-	17.4873	119.913	103.776	271.08
IXRNA007_contig_20240	60s ribosomal protein l37	C:nucleosome; C:nucleus; C:ribosome; C:plastid; F:DNA binding; F:structural constituent of ribosome; F:rRNA binding; F:metal ion binding; F:protein heterodimerization activity; P:glucose catabolic process; P:translation; P:protein targeting	249.26	46.8688	139.654	270.797
IXRNA007_contig_20238	---NA---	-	143.016	94.8917	95.6446	270.227
IXRNA007_contig_7526	predicted protein	-	132.702	141.027	113.055	266.607
IXRNA007_contig_96225	probable 26s proteasome complex subunit sem1-1	P:proteolysis; C:proteasome complex; P:double-strand break repair via homologous recombination; C:nucleus; C:mitochondrion	57.73	125.162	203.007	260.701
IXRNA007_contig_2298	40s ribosomal protein s2-4	C:small ribosomal subunit; F:RNA binding; F:structural constituent of ribosome; P:translation	104.55	22.292	132.584	260.66
IXRNA007_contig_201581	60s ribosomal protein l31	C:ribosome; F:structural constituent of ribosome; P:translation	204.058	70.0399	139.783	257.678
IXRNA007_contig_20124	endoplasmin homolog	C:nucleus; C:mitochondrion; C:vacuolar membrane; C:endoplasmic reticulum lumen; C:plasma membrane; C:plasmodesma; C:chloroplast; C:cytoplasmic membrane-bounded vesicle; C:apoplast; F:ATP binding; F:unfolded protein binding; P:gluconeogenesis; P:glycolytic process; P:protein folding; P:N-terminal protein myristoylation; P:water transport; P:hyperosmotic response; P:Golgi organization; P:protein se…	110.437	109.795	102.923	256.129
IXRNA007_contig_20118	predicted protein	-	228.088	57.9169	113.355	252.034
IXRNA007_contig_20108	probable inorganic phosphate transporter 1-8	C:integral component of membrane; F:inorganic phosphate transmembrane transporter activity; F:symporter activity; P:phosphate ion transport; P:transmembrane transport	159.284	79.7132	84.8558	251.357
IXRNA007_contig_96190	bifunctional epoxide hydrolase 2-like	C:plastid; F:hydrolase activity; P:metabolic process	55.4486	136.329	131.673	249.245
IXRNA007_contig_9618	---NA---	-	21.135	59.6199	154.54	248.652
IXRNA007_contig_96175	---NA---	-	24.2944	90.753	98.1721	248.092
IXRNA007_contig_96158	---NA---	-	20.4569	61.8687	138.753	247.248
IXRNA007_contig_2005	60s ribosomal protein l27a-3-like	C:large ribosomal subunit; F:structural constituent of ribosome; P:translation	161.264	61.1707	94.7737	246.253
IXRNA007_contig_96147	---NA---	-	9.93951	85.6489	151.15	245.384
IXRNA007_contig_20047	fructose-bisphosphate aldolase cytoplasmic isozyme	F:fructose-bisphosphate aldolase activity; P:glycolytic process	158.067	46.9416	117.049	244.378
IXRNA007_contig_9613	---NA---	-	23.4494	95.677	71.6366	242.56
IXRNA007_contig_200278	60s ribosomal protein l36-3-like	C:ribosome; F:structural constituent of ribosome; P:translation	111.38	53.1729	94.0827	240.017
IXRNA007_contig_96002	cytochrome p450 liketbp	-	33.5964	84.5844	132.075	239.4
IXRNA007_contig_9598	cold acclimation protein	P:response to stress; P:response to water	16.0073	72.5235	108.542	237.625
IXRNA007_contig_19992	---NA---	-	160.645	48.7855	114.013	233.585
IXRNA007_contig_199463	40s ribosomal protein s21	C:cytoplasmic membrane-bounded vesicle; C:cytosolic small ribosomal subunit; F:structural constituent of ribosome; P:endonucleolytic cleavage in ITS1 to separate SSU-rRNA from 5.8S rRNA and LSU-rRNA from tricistronic rRNA transcript (SSU-rRNA, 5.8S rRNA, LSU-rRNA); P:endonucleolytic cleavage to generate mature 3'-end of SSU-rRNA from (SSU-rRNA, 5.8S rRNA, LSU-rRNA); P:translation	185.845	74.7538	89.5496	230.429
IXRNA007_contig_22886	luminal-binding protein 5	C:endoplasmic reticulum lumen; F:ATP binding	39.5814	28.2996	88.6872	227.062
IXRNA007_contig_19917	chlorophyll a b-binding protein cab- partial	C:photosystem I; C:photosystem II; C:chloroplast thylakoid membrane; C:integral component of membrane; F:chlorophyll binding; F:metal ion binding; P:photosynthesis, light harvesting; P:protein-chromophore linkage	219.073	37.4302	122.204	226.268
IXRNA007_contig_95959	superoxide dismutase	C:mitochondrion; F:superoxide dismutase activity; F:copper ion binding; F:zinc ion binding; P:gluconeogenesis; P:glycolytic process; P:removal of superoxide radicals; P:response to cadmium ion; P:oxidation-reduction process	17.4962	58.6025	182.813	222.967
IXRNA007_contig_9592	---NA---	-	12.4582	73.5232	199.014	219.469
IXRNA007_contig_19877	nap1-related protein 2-like	C:nucleus; C:cytoplasm; P:nucleosome assembly	164.774	52.5432	98.9987	217.013
IXRNA007_contig_95910	40s ribosomal protein s9	C:nucleolus; C:focal adhesion; C:membrane; C:cytosolic small ribosomal subunit; C:extracellular exosome; F:structural constituent of ribosome; F:rRNA binding; F:poly(A) RNA binding; F:translation regulator activity; P:translation; P:positive regulation of cell proliferation; P:positive regulation of translational fidelity	23.6127	69.6594	117.162	216.874
IXRNA007_contig_9591	hypothetical protein OsI_02820	F:nucleotide binding	15.8636	63.1494	81.2111	216.242
IXRNA007_contig_19820	peroxidase 21	C:cytosol; F:peroxidase activity; F:heme binding; F:metal ion binding; P:response to oxidative stress; P:defense response to fungus; P:oxidation-reduction process	212.842	32.3746	113.316	216.003
IXRNA007_contig_95894	---NA---	-	21.6395	82.2878	121.905	209.667
IXRNA007_contig_95871	zinc finger protein constans-like 9	C:intracellular; F:DNA binding; F:zinc ion binding	29.1282	72.4017	93.4397	209.596
IXRNA007_contig_19780	oxalate oxidase gf-	C:cell wall; C:cytoplasm; C:apoplast; F:manganese ion binding; F:nutrient reservoir activity; F:oxalate oxidase activity; P:oxidation-reduction process	62.7999	13.5471	59.6593	209.479
IXRNA007_contig_15351	40s ribosomal protein s4	C:nucleus; C:polysome; C:membrane; C:cytosolic small ribosomal subunit; F:RNA binding; F:structural constituent of ribosome; P:nuclear-transcribed mRNA catabolic process, nonsense-mediated decay; P:translational initiation; P:translational elongation; P:translational termination; P:SRP-dependent cotranslational protein targeting to membrane; P:multicellular organismal development; P:viral transcr…	1941.38	1003.03	179.483	208.026
IXRNA007_contig_95838	---NA---	-	21.0051	58.7031	98.1178	206.798
IXRNA007_contig_22768	early response to dehydration 15-like protein	-	73.7224	66.1353	82.255	204.398
IXRNA007_contig_22764	glutathione transferase iii	F:glutathione transferase activity; P:metabolic process	60.2531	38.4478	64.7698	202.408
IXRNA007_contig_19717	glutamine synthetase	C:cytoplasm; F:glutamate-ammonia ligase activity; F:ATP binding; P:glutamine biosynthetic process; P:nitrogen fixation	138.211	15.9048	109.629	198.704
IXRNA007_contig_95772	cytochrome p450 71a1-like	C:membrane; F:iron ion binding; F:oxidoreductase activity, acting on paired donors, with incorporation or reduction of molecular oxygen, NAD(P)H as one donor, and incorporation of one atom of oxygen; F:heme binding; P:secondary metabolite biosynthetic process; P:oxidation-reduction process	5.3236	21.9912	12.367	197.845
IXRNA007_contig_11197	t02955probable cytochrome p450 monooxygenase - maize	P:oxidation-reduction process; F:oxidoreductase activity; F:aromatase activity	1440.79	435.037	375.67	195.248
IXRNA007_contig_19659	40s ribosomal protein s3	C:nucleus; C:mitochondrial inner membrane; C:cytoskeleton; C:focal adhesion; C:endomembrane system; C:cytosolic small ribosomal subunit; C:dendrite; C:ruffle membrane; C:extracellular exosome; C:NF-kappaB complex; F:damaged DNA binding; F:mRNA binding; F:structural constituent of ribosome; F:oxidized purine nucleobase lesion DNA N-glycosylase activity; F:protein kinase binding; F:protein kinase A…	95.2202	11.625	77.0545	194.494
IXRNA007_contig_95723	---NA---	-	26.7775	57.49	69.4662	189.918
IXRNA007_contig_19626	ribonucleoprotein chloroplastic-like	C:plastid; C:viral nucleocapsid; C:ribonucleoprotein complex; F:nucleotide binding; F:nucleic acid binding	161.89	41.3432	76.8692	187.934
IXRNA007_contig_9572	cytochrome p450 71a1-like	F:binding; F:oxidoreductase activity	6.3977	8.16751	10.7743	187.696
IXRNA007_contig_95692	---NA---	-	47.1376	51.0534	80.0502	187.025
IXRNA007_contig_9564	---NA---	-	8.81631	47.604	77.2231	184.256
IXRNA007_contig_22700	---NA---	-	41.5013	24.5999	54.2026	181.502
IXRNA007_contig_95629	cell number regulator 2-like	C:integral component of membrane; P:negative regulation of cell proliferation	18.6355	54.0819	28.6557	181.418
IXRNA007_contig_9561	hypothetical protein F775_16403	C:mitochondrion	30.6385	60.9286	89.3877	181.012
IXRNA007_contig_22694	cdt1-like protein chloroplastic	-	46.6637	35.2661	62.3561	180.802
IXRNA007_contig_95558	---NA---	-	0	0.648211	66.2932	180.676
IXRNA007_contig_1953	elongation factor 1-beta	C:eukaryotic translation elongation factor 1 complex; F:translation elongation factor activity; P:translational elongation	136.003	23.8069	59.919	178.713
IXRNA007_contig_95539	cysteine-rich receptor-like protein kinase 6	F:protein serine/threonine kinase activity; F:ATP binding; P:protein phosphorylation; P:regulation of signal transduction	9.50816	52.71	23.1922	177.498
IXRNA007_contig_19527	60s ribosomal protein l13a-4	C:large ribosomal subunit; F:structural constituent of ribosome; P:translation	109.396	36.6376	93.0454	176.376
IXRNA007_contig_95524	acc oxidase	F:oxidoreductase activity, acting on paired donors, with incorporation or reduction of molecular oxygen, 2-oxoglutarate as one donor, and incorporation of one atom each of oxygen into both donors; F:metal ion binding; P:oxidation-reduction process	4.26592	13.5417	34.9325	175.937
IXRNA007_contig_111934	senescence-associated protein	-	1852.81	436.906	296.986	175.929
IXRNA007_contig_9542	gamma-glutamyl hydrolase 2-like	C:cytoplasmic membrane-bounded vesicle; F:omega peptidase activity; P:proteolysis; P:glutamine metabolic process	13.9356	17.0937	48.1252	167.436
IXRNA007_contig_95358	cytochrome p450 71a1-like	C:membrane; F:iron ion binding; F:oxidoreductase activity, acting on paired donors, with incorporation or reduction of molecular oxygen, NAD(P)H as one donor, and incorporation of one atom of oxygen; F:heme binding; P:secondary metabolite biosynthetic process; P:oxidation-reduction process	12.6311	20.8487	15.1928	163.441
IXRNA007_contig_22603	heat shock cognate 70 kda protein 2-like	F:ATP binding	37.2912	25.9808	80.6913	162.647
IXRNA007_contig_19361	histone deacetylase hdt2	C:nucleolus; F:hydrolase activity; F:metal ion binding; P:transcription, DNA-templated; P:regulation of transcription, DNA-templated; P:chromatin modification	91.9894	5.4833	82.1136	162.505
IXRNA007_contig_953	---NA---	-	25.3671	77.8094	100.675	162.488
IXRNA007_contig_19321	dolichyl-diphosphooligosaccharide--protein glycosyltransferase subunit 1a	C:endoplasmic reticulum membrane; C:integral component of membrane; F:dolichyl-diphosphooligosaccharide-protein glycotransferase activity; P:RNA splicing, via endonucleolytic cleavage and ligation; P:protein glycosylation; P:N-terminal protein myristoylation; P:methionine biosynthetic process; P:cellulose biosynthetic process	116.526	78.915	76.0424	159.95
IXRNA007_contig_19315	werner syndrome-like exonuclease	C:mitochondrial membrane; C:respiratory chain complex I; F:nucleic acid binding; F:helicase activity; F:3'-5' exonuclease activity; P:negative regulation of metabolic process; P:nucleic acid phosphodiester bond hydrolysis	96.3299	86.396	55.2997	159.941
IXRNA007_contig_7520	hypothetical protein F775_26596	C:nucleus; F:sequence-specific DNA binding transcription factor activity; F:sequence-specific DNA binding; P:MAPK cascade; P:response to hypoxia; P:response to molecule of bacterial origin; P:regulation of transcription, DNA-templated; P:protein targeting to membrane; P:detection of external stimulus; P:detection of biotic stimulus; P:salicylic acid biosynthetic process; P:systemic acquired resis…	13.8203	71.5336	11.4654	159.826
IXRNA007_contig_1927	60s ribosomal protein l37	C:nucleosome; C:nucleus; C:ribosome; C:plastid; F:DNA binding; F:structural constituent of ribosome; F:rRNA binding; F:metal ion binding; F:protein heterodimerization activity; P:glucose catabolic process; P:translation; P:protein targeting	117.911	40.4042	65.9046	156.275
IXRNA007_contig_34384	aconitate cytoplasmic	C:mitochondrion; C:plastid; F:aconitate hydratase activity; F:metal ion binding; F:4 iron, 4 sulfur cluster binding; P:glyoxylate cycle	251.015	640.739	316.118	156.248
IXRNA007_contig_95211	---NA---	-	15.9387	49.3544	140.184	155.698
IXRNA007_contig_22570	s-formylglutathione hydrolase	C:plastid; C:apoplast; F:S-formylglutathione hydrolase activity; P:formaldehyde catabolic process	56.2528	32.0347	76.18	154.302
IXRNA007_contig_22561	wall-associated receptor kinase 5-like	F:protein serine/threonine kinase activity; F:calcium ion binding; F:ATP binding; F:polysaccharide binding; P:protein phosphorylation	4.13923	3.62651	49.2252	153.572
IXRNA007_contig_22535	carrier protein	C:mitochondrial inner membrane; C:plasma membrane; C:integral component of membrane; F:ATP:ADP antiporter activity; P:ADP transport; P:mitochondrial ATP transmembrane transport	43.3004	21.7331	67.5729	149.345
IXRNA007_contig_191305	60s ribosomal protein l28	C:ribosome; F:structural constituent of ribosome; P:translation	73.9886	29.7319	49.8184	149.009
IXRNA007_contig_22526	pathogenesis-related protein 1	P:defense response; P:response to biotic stimulus	56.592	10.302	75.4424	148.83
IXRNA007_contig_95120	bowman-birk type trypsin inhibitor	F:peptidase inhibitor activity; P:negative regulation of peptidase activity	6.53193	10.8015	68.6186	147.954
IXRNA007_contig_9510	udp-glucose 4-epimerase gepi48	F:UDP-glucose 4-epimerase activity; F:oxidoreductase activity; F:coenzyme binding; P:galactose metabolic process; P:oxidation-reduction process	13.8714	74.7471	58.1767	145.75
IXRNA007_contig_95022	cytosolic ascorbate peroxidase	F:peroxidase activity; F:heme binding; P:response to oxidative stress; P:response to abiotic stimulus; P:oxidation-reduction process	13.991	19.3184	53.5364	144.586
IXRNA007_contig_95003	hypothetical protein F775_30898	C:plasma membrane; C:plastid	12.4278	25.7041	42.4521	144.509
IXRNA007_contig_19103	lysine histidine transporter 1-like	C:integral component of membrane	42.8903	38.3563	30.9012	143.738
IXRNA007_contig_9499	---NA---	-	20.5018	79.0563	67.7146	143.702
IXRNA007_contig_94896	predicted protein	C:membrane	16.8325	22.4926	46.6682	141.17
IXRNA007_contig_9488	---NA---	-	25.9956	71.2639	140.337	140.422
IXRNA007_contig_190754	fructose-bisphosphate aldolase cytoplasmic isozyme	F:fructose-bisphosphate aldolase activity; P:glycolytic process	57.8887	7.88298	53.5645	139.485
IXRNA007_contig_9478	---NA---	-	1.67419	5.7076	66.6648	137.944
IXRNA007_contig_9476	---NA---	-	7.98224	8.80415	54.6505	137.276
IXRNA007_contig_94753	f-box family	F:carbohydrate binding	4.40841	17.8635	48.4578	137.107
IXRNA007_contig_9475	---NA---	-	46.934	61.6873	63.7512	136.75
IXRNA007_contig_190321	aquaporin tip4-1	C:vacuolar membrane; C:integral component of membrane; F:transporter activity; P:transport	68.4943	58.9974	56.1874	135.676
IXRNA007_contig_1903	zinc-binding dehydrogenase	C:endomembrane system; C:intracellular membrane-bounded organelle; C:cytoplasmic part; F:zinc ion binding; F:oxidoreductase activity; P:oxidation-reduction process	70.7532	35.9209	70.411	135.565
IXRNA007_contig_94739	---NA---	-	0.228483	0.346793	30.9304	134.443
IXRNA007_contig_22433	auxin response factor 14-like	P:regulation of transcription, DNA-templated; P:response to hormone; P:transcription, DNA-templated; P:auxin-activated signaling pathway; C:nucleus; F:DNA binding	25.7483	9.91441	44.154	134.05
IXRNA007_contig_19021	aquaporin nip1-1	C:integral component of membrane; F:transporter activity; P:transport	101.095	15.191	53.6042	133.731
IXRNA007_contig_19016	oxalate oxidase gf-	C:cell wall; C:cytoplasm; C:apoplast; F:manganese ion binding; F:nutrient reservoir activity; F:oxalate oxidase activity; P:oxidation-reduction process	82.9119	32.8585	59.8522	133.402
IXRNA007_contig_9470	ferritin	C:cell; F:ferroxidase activity; F:ferric iron binding; P:iron ion transport; P:cellular iron ion homeostasis; P:oxidation-reduction process	4.0241	34.1232	33.3199	131.633
IXRNA007_contig_94663	protein yls9-like	P:carbohydrate metabolic process	9.02763	60.109	10.3232	130.38
IXRNA007_contig_1118	rrna intron-encoded homing endonuclease	F:endonuclease activity; P:nucleic acid phosphodiester bond hydrolysis	8768.03	4289.02	8237.72	129.776
IXRNA007_contig_94593	cinnamoyl- reductase 1-like	F:3-beta-hydroxy-delta5-steroid dehydrogenase activity; F:coenzyme binding; P:steroid biosynthetic process; P:oxidation-reduction process	11.4037	44.7951	46.5532	129.275
IXRNA007_contig_34235	ultraviolet-b receptor uvr8-like	P:biological_process	225.728	288.26	311.022	127.368
IXRNA007_contig_9454	---NA---	-	10.1501	57.3677	103.356	126.915
IXRNA007_contig_189615	nbs-lrr class disease resistance protein	F:ADP binding	50.6689	24.5833	47.6424	126.319
IXRNA007_contig_945	---NA---	-	5.72975	65.8872	69.7424	125.669
IXRNA007_contig_1895	---NA---	-	62.0181	57.1779	54.7653	125.486
IXRNA007_contig_22384	---NA---	-	8.73027	7.93711	41.5286	125.343
IXRNA007_contig_22358	---NA---	-	26.7963	10.3791	40.0382	124.088
IXRNA007_contig_752	probable cinnamyl alcohol dehydrogenase 6	F:zinc ion binding; F:cinnamyl-alcohol dehydrogenase activity; F:sinapyl alcohol dehydrogenase activity; P:lignin biosynthetic process; P:oxidation-reduction process	10.5177	31.5765	9.25869	122.936
IXRNA007_contig_18888	protein pxr1-like	F:molecular_function; P:biological_process	56.973	11.9386	40.4679	122.785
IXRNA007_contig_188814	clathrin heavy chain	C:membrane; C:clathrin coat of coated pit; C:cytoplasmic vesicle membrane; C:clathrin coat of trans-Golgi network vesicle; C:cytoplasmic vesicle; P:intracellular protein transport; P:vesicle-mediated transport; F:structural molecule activity; C:coated pit; C:intracellular; P:defense response; C:integral component of membrane	52.8425	40.1923	36.5516	121.428
IXRNA007_contig_11164	plasma membrane h+-atpase	C:plasma membrane; C:integral component of membrane; F:ATP binding; F:hydrogen-exporting ATPase activity, phosphorylative mechanism; F:metal ion binding; P:ATP biosynthetic process; P:hydrogen ion transmembrane transport	654.532	237.42	240.894	120.819
IXRNA007_contig_94336	---NA---	-	32.8096	60.618	52.2688	120.318
IXRNA007_contig_94331	aspartic proteinase nepenthesin-1-like	F:peptidase activity	22.9122	26.3835	57.8761	119.904
IXRNA007_contig_94313	cysteine-rich receptor-like protein kinase 10	C:plasma membrane; C:plasmodesma; C:cytoplasmic membrane-bounded vesicle; F:peptide receptor activity; F:transmembrane receptor protein serine/threonine kinase activity; F:ATP binding; F:ubiquitin protein ligase binding; P:transmembrane receptor protein serine/threonine kinase signaling pathway; P:hormone-mediated signaling pathway; P:protein autophosphorylation	8.45328	34.9667	37.4985	119.883
IXRNA007_contig_94304	chk1 checkpoint-like partial	-	41.9992	55.7925	56.3576	119.183
IXRNA007_contig_18827	ribosomal protein l3	C:ribosome; F:structural constituent of ribosome; P:translation	63.6948	14.3383	57.2623	118.325
IXRNA007_contig_22279	ap2 erebp-like partial	C:nucleus; F:DNA binding; F:sequence-specific DNA binding transcription factor activity; P:transcription, DNA-templated; P:regulation of transcription, DNA-templated	61.3476	14.644	64.722	117.347
IXRNA007_contig_9427	---NA---	-	0	0.913978	40.8206	115.143
IXRNA007_contig_22233	hypothetical protein TRIUR3_12334	F:hydrolase activity; P:fatty acid beta-oxidation; P:hormone-mediated signaling pathway	0	0	29.0441	113.221
IXRNA007_contig_94234	cbl-interacting protein kinase 31	C:mitochondrion; C:cytoplasmic membrane-bounded vesicle; F:protein serine/threonine kinase activity; F:ATP binding; P:protein phosphorylation; P:signal transduction; P:regulation of signal transduction	9.32848	47.6277	92.1711	112.407
IXRNA007_contig_22224	lrr receptor-like serine threonine-protein kinase	C:integral component of membrane; C:cytoplasmic membrane-bounded vesicle; F:protein serine/threonine kinase activity; F:ATP binding; F:signaling receptor activity; P:protein phosphorylation; P:signal transduction	14.1495	6.90934	23.0224	111.676
IXRNA007_contig_94199	---NA---	-	8.79314	32.3806	36.9009	111.214
IXRNA007_contig_94180	ring zinc finger domain superfamily protein	C:cytoplasmic membrane-bounded vesicle; F:nucleic acid binding; F:zinc ion binding	4.79464	49.5975	7.67496	110.563
IXRNA007_contig_94152	---NA---	-	18.465	51.0334	57.2696	110.472
IXRNA007_contig_94146	disease resistance protein rpp13	F:ADP binding; C:plastid	4.83142	14.4436	15.8745	109.844
IXRNA007_contig_94128	---NA---	-	7.15556	10.4204	35.2702	109.477
IXRNA007_contig_222196	nadh dehydrogenase	C:vacuolar membrane; C:mitochondrial membrane; C:respiratory chain complex I; P:carbohydrate metabolic process; P:ubiquitin-dependent protein catabolic process; P:photorespiration; P:response to misfolded protein; P:proteasome core complex assembly	21.9439	8.73607	49.1093	108.513
IXRNA007_contig_9412	---NA---	-	16.9967	52.6332	67.8174	108.305
IXRNA007_contig_94099	---NA---	-	18.6757	18.9608	50.5758	107.959
IXRNA007_contig_18609	dna-directed rna polymerases ii and iv subunit 5a-like	C:nucleus; F:DNA binding; F:DNA-directed RNA polymerase activity; P:transcription, DNA-templated	68.2787	28.1039	51.1538	105.457
IXRNA007_contig_18608	udp-glucose 6-dehydrogenase 4-like	F:UDP-glucose 6-dehydrogenase activity; F:NAD binding; P:UDP-glucuronate biosynthetic process; P:oxidation-reduction process	99.7148	24.1072	34.6251	105.357
IXRNA007_contig_221852	---NA---	-	7.77489	6.75234	44.5457	105.194
IXRNA007_contig_185895	hypothetical protein TRIUR3_30382	C:integral component of membrane; C:cytoplasmic membrane-bounded vesicle	79.3983	32.9928	55.9585	104.892
IXRNA007_contig_22161	---NA---	-	19.635	14.987	46.9839	104.686
IXRNA007_contig_9396	calmodulin-binding-like protein	C:nucleus; F:sequence-specific DNA binding transcription factor activity; F:sequence-specific DNA binding; P:MAPK cascade; P:response to hypoxia; P:response to molecule of bacterial origin; P:regulation of transcription, DNA-templated; P:protein targeting to membrane; P:detection of external stimulus; P:detection of biotic stimulus; P:salicylic acid biosynthetic process; P:systemic acquired resis…	6.2181	49.3977	10.6405	104.342
IXRNA007_contig_93948	---NA---	-	21.7605	53.5453	56.2045	102.875
IXRNA007_contig_18550	3-n-debenzoyl-2-deoxytaxol n-benzoyltransferase	F:transferase activity, transferring acyl groups other than amino-acyl groups; P:metabolic process	74.4689	31.2341	38.4257	102.004
IXRNA007_contig_93925	---NA---	-	0.848746	8.57475	11.5093	100.183
IXRNA007_contig_75169	vacuolar atp synthase 16 kda proteolipid subunit	C:vacuolar membrane; C:integral component of membrane; C:cytoplasmic membrane-bounded vesicle; C:proton-transporting V-type ATPase, V0 domain; F:hydrogen ion transmembrane transporter activity; P:ATP hydrolysis coupled proton transport	41.5024	49.7395	38.4428	99.1326
IXRNA007_contig_93896	---NA---	-	10.359	24.8575	46.4977	99.0707
IXRNA007_contig_29068	pre-mrna-processing factor 6	C:nucleus; C:amyloplast starch grain; P:mRNA splicing, via spliceosome; P:response to cold; P:starch biosynthetic process	713.012	983.018	351.06	98.0015
IXRNA007_contig_22096	---NA---	-	0.634638	0	41.0067	97.2853
IXRNA007_contig_220848	partial	F:calcium ion binding	16.1673	13.672	29.5282	97.2757
IXRNA007_contig_18371	signal recognition particle 14 kda protein	C:signal recognition particle, endoplasmic reticulum targeting; F:7S RNA binding; F:endoplasmic reticulum signal peptide binding; P:SRP-dependent cotranslational protein targeting to membrane	89.291	49.3965	44.6024	97.0621
IXRNA007_contig_1836	ribonucleoside-diphosphate reductase small chain	F:ribonucleoside-diphosphate reductase activity, thioredoxin disulfide as acceptor; P:DNA-dependent DNA replication; P:DNA repair; P:multicellular organismal development; P:nucleotide biosynthetic process; P:deoxyribonucleoside diphosphate metabolic process; P:programmed cell death; P:regulation of cell cycle; P:oxidation-reduction process	68.2495	29.2374	41.4026	96.4651
IXRNA007_contig_18353	lysine histidine transporter 1-like	C:plastid; C:integral component of membrane	46.8208	36.5071	42.0781	95.5041
IXRNA007_contig_93809	---NA---	-	5.31038	23.0244	24.6841	94.9147
IXRNA007_contig_183372	af191305_1glycine-rich rna binding partial	F:organic cyclic compound binding; F:heterocyclic compound binding	43.9489	43.2982	26.7219	94.1808
IXRNA007_contig_18334	---NA---	-	70.006	21.8584	49.2389	93.7323
IXRNA007_contig_1833	mcb1 protein	F:binding	47.8795	39.3079	19.4967	93.6889
IXRNA007_contig_18279	protein gpr107-like	C:integral component of membrane; C:cytoplasmic membrane-bounded vesicle	57.1126	24.657	26.7406	92.3378
IXRNA007_contig_18278	sugar carrier protein c-like	C:integral component of membrane; F:sugar:proton symporter activity; P:carbohydrate transport; P:transmembrane transport	82.5999	20.3684	34.9206	92.3132
IXRNA007_contig_93675	ribosomal protein s1	C:mitochondrial small ribosomal subunit; F:structural constituent of ribosome; P:translation	7.32008	26.9339	37.5241	90.7024
IXRNA007_contig_181613	lrr receptor-like serine threonine-protein kinase mrh1	C:plasma membrane; C:plasmodesma; C:cytoplasmic membrane-bounded vesicle; F:peptide receptor activity; F:transmembrane receptor protein serine/threonine kinase activity; F:ATP binding; F:ubiquitin protein ligase binding; P:transmembrane receptor protein serine/threonine kinase signaling pathway; P:hormone-mediated signaling pathway; P:protein autophosphorylation	77.4436	16.4474	48.6576	90.0418
IXRNA007_contig_181578	60s ribosomal protein l5-1	C:ribosome; F:structural constituent of ribosome; F:5S rRNA binding; P:translation	53.0233	5.87498	36.3262	89.8878
IXRNA007_contig_93656	---NA---	-	0	11.1106	20.123	89.5809
IXRNA007_contig_22030	---NA---	-	0	0	10.8182	89.3862
IXRNA007_contig_181377	60s ribosomal protein l27a-3-like	C:large ribosomal subunit; F:structural constituent of ribosome; P:translation	56.1337	17.1465	19.5995	89.0273
IXRNA007_contig_152414	60s ribosomal protein l38	C:ribosome; F:structural constituent of ribosome; F:translation release factor activity, codon specific; P:translational termination	620.316	227.452	63.2007	88.6559
IXRNA007_contig_18124	delta -sterol reductase	F:UDP-N-acetylmuramate dehydrogenase activity; F:flavin adenine dinucleotide binding; P:oxidation-reduction process	56.5665	9.02955	47.0613	88.6337
IXRNA007_contig_18115	dnaj homolog subfamily c member 25 homolog	C:endoplasmic reticulum; C:membrane; P:endoplasmic reticulum unfolded protein response	44.624	34.9581	43.7147	88.1811
IXRNA007_contig_93628	---NA---	-	0.552872	10.4084	28.1066	87.8746
IXRNA007_contig_93617	actin	F:ATP binding	14.1722	39.0282	27.5036	87.7609
IXRNA007_contig_180915	heat shock cognate 70 kda protein 1	C:chloroplast membrane; F:DNA binding; F:ATP binding	33.2094	7.94062	14.8852	86.7148
IXRNA007_contig_111521	adenosylhomocysteinase	F:adenosylhomocysteinase activity; P:one-carbon metabolic process	1104.34	175.968	86.6669	85.8566
IXRNA007_contig_1805	probable ribosome biogenesis protein rlp24	C:cytosolic large ribosomal subunit; P:RNA methylation; P:rRNA processing	63.753	19.6572	39.3062	85.2231
IXRNA007_contig_111520	rrna intron-encoded homing endonuclease	-	2856.57	583.644	1244.91	85.0629
IXRNA007_contig_75167	probable carboxylesterase 15-like	F:oxidoreductase activity, acting on the CH-OH group of donors, NAD or NADP as acceptor; F:hydrolase activity; P:branched-chain amino acid catabolic process	27.7595	36.0113	21.3613	84.9006
IXRNA007_contig_11140	actin-like protein	F:ATP binding	512.063	226.409	113.671	84.2791
IXRNA007_contig_75157	cytochrome p450 71a1-like	F:monooxygenase activity; F:iron ion binding; F:oxidoreductase activity, acting on paired donors, with incorporation or reduction of molecular oxygen; F:heme binding; P:oxidation-reduction process	12.2035	28.9631	5.76931	83.8767
IXRNA007_contig_93563	---NA---	-	0.27688	0.316407	25.7344	83.4933
IXRNA007_contig_179391	lysine histidine transporter 1-like	C:integral component of membrane	54.7691	37.9853	14.9329	83.2389
IXRNA007_contig_93522	abc transporter c family member 3	C:ATP-binding cassette (ABC) transporter complex; F:ATP binding; F:electron carrier activity; F:protein disulfide oxidoreductase activity; F:ATPase activity, coupled to transmembrane movement of substances; P:cell redox homeostasis; P:transmembrane transport; P:oxidation-reduction process	18.3863	24.8877	26.4852	82.4645
IXRNA007_contig_219334	---NA---	-	5.1956	4.13938	18.0567	81.738
IXRNA007_contig_3357	atp-dependent 6-phosphofructokinase 6-like	C:cytoplasm; F:6-phosphofructokinase activity; F:ATP binding; F:metal ion binding; P:fructose 6-phosphate metabolic process; P:glycolytic process; P:carbohydrate phosphorylation	146.218	356.78	175.838	81.1259
IXRNA007_contig_178830	heat shock 70 kda protein 15-like	F:ATP binding	55.2174	28.9335	26.0505	80.9949
IXRNA007_contig_75148	ankyrin-like protein	F:ligase activity; P:metabolic process; C:plastid; C:membrane	32.0045	33.4918	26.7004	79.9298
IXRNA007_contig_75061	cytochrome p450 71a1-like	F:monooxygenase activity; F:iron ion binding; F:oxidoreductase activity, acting on paired donors, with incorporation or reduction of molecular oxygen; F:heme binding; P:oxidation-reduction process	10.8121	17.7955	4.15288	78.8003
IXRNA007_contig_21849	cytokinin-o-glucosyltransferase 2	F:transferase activity, transferring hexosyl groups; P:metabolic process	21.928	21.9021	33.9528	78.6932
IXRNA007_contig_15210	fructose-bisphosphate aldolase cytoplasmic isozyme	C:cytoplasm; F:fructose-bisphosphate aldolase activity; P:glycolytic process	556.91	157.363	46.0061	78.3878
IXRNA007_contig_11133	senescence-associated protein	-	471.46	151.965	122.847	78.1927
IXRNA007_contig_178152	dentin sialophospho	-	71.619	23.0957	42.666	77.9829
IXRNA007_contig_17796	cytochrome p450 71a1-like	F:monooxygenase activity; F:iron ion binding; F:oxidoreductase activity, acting on paired donors, with incorporation or reduction of molecular oxygen; F:heme binding; P:oxidation-reduction process	9.12292	8.63397	0.590768	77.8753
IXRNA007_contig_17787	protein pxr1-like	F:molecular_function; P:biological_process	52.0073	7.35747	36.3009	77.7591
IXRNA007_contig_75020	---NA---	-	1.27984	12.4943	0.592805	77.5651
IXRNA007_contig_9339	---NA---	-	1.47593	4.1401	18.0239	77.2279
IXRNA007_contig_2181	---NA---	-	24.173	12.7053	29.2108	75.4677
IXRNA007_contig_17765	---NA---	-	49.7875	28.4354	29.3251	75.2873
IXRNA007_contig_177141	polyol transporter 5-like	C:integral component of plasma membrane; F:sugar:proton symporter activity; F:glucose transmembrane transporter activity; P:proton transport; P:hexose transmembrane transport; P:glucose import	45.4423	30.4621	28.7865	75.1189
IXRNA007_contig_9334	coatomer subunit alpha-3	C:mitochondrion; C:COPI vesicle coat; F:structural molecule activity; P:intracellular protein transport; P:vesicle-mediated transport	21.5324	29.0889	25.8539	74.2606
IXRNA007_contig_9333	chitinase 8	C:cytoplasmic membrane-bounded vesicle; F:chitinase activity; F:chalcone isomerase activity; P:polysaccharide catabolic process; P:chitin catabolic process; P:flavonoid biosynthetic process; P:cell wall macromolecule catabolic process; P:response to other organism	0.291822	3.04349	27.4794	74.2531
IXRNA007_contig_17644	dirigent protein 21-like	C:cytoplasmic membrane-bounded vesicle	37.6085	6.7191	27.5118	74.2373
IXRNA007_contig_21792	26s proteasome non-atpase regulatory subunit 11	C:proteasome complex; C:nucleus; C:mitochondrion; C:cytosol; C:plasmodesma; P:protein folding; P:response to heat; P:response to high light intensity; P:response to endoplasmic reticulum stress; P:DNA endoreduplication; P:response to hydrogen peroxide; P:proteasome-mediated ubiquitin-dependent protein catabolic process; P:regulation of unidimensional cell growth; P:protein maturation; P:response …	24.1058	22.2962	31.2416	73.7412
IXRNA007_contig_152066	polyubiquitin 4-like	C:cytoplasm; F:protein tag; P:ubiquitin-dependent protein catabolic process; P:protein ubiquitination; P:meiotic cell cycle	268.762	140.294	41.28	73.4807
IXRNA007_contig_289806	atpase-like protein	C:mitochondrion; C:chloroplast; F:ATP binding	162.611	490.399	132.83	73.2747
IXRNA007_contig_93316	probable galactinol--sucrose galactosyltransferase 2	F:hydrolase activity; F:galactinol-raffinose galactosyltransferase activity; P:metabolic process	1.6123	8.16659	14.6204	73.1478
IXRNA007_contig_750	mitochondrial chaperone bcs1-b	F:ATP binding	21.6653	29.4907	20.4433	72.8127
IXRNA007_contig_933	tpr domain protein	-	10.754	15.7912	26.0352	72.1868
IXRNA007_contig_93292	---NA---	-	0.846233	8.68528	13.8913	71.9172
IXRNA007_contig_217682	cysteine-rich receptor-like protein kinase 39	F:kinase activity; F:ATP binding; F:protein kinase activity; P:phosphorylation; F:nucleotide binding; P:protein phosphorylation; F:transferase activity, transferring phosphorus-containing groups; P:oxidation-reduction process; F:oxidoreductase activity; F:UDP-N-acetylmuramate dehydrogenase activity; F:catalytic activity; F:oxidoreductase activity, acting on CH-OH group of donors; F:flavin adenine…	5.00858	1.5207	14.6371	71.6231
IXRNA007_contig_17538	hypothetical protein F775_01514	-	46.7015	11.2784	15.98	71.0199
IXRNA007_contig_111258	---NA---	-	431.347	198.102	93.36	70.8208
IXRNA007_contig_175350	retrotransposon ty1-copia subclass	C:nucleus; C:mitochondrion; C:membrane part; F:DNA binding; F:catalytic activity; F:sugar:proton symporter activity; F:zinc ion binding; P:base-excision repair; P:DNA recombination; P:phosphoenolpyruvate-dependent sugar phosphotransferase system; P:DNA integration	49.4727	15.0317	34.8461	70.7107
IXRNA007_contig_93273	syntaxin-132-like	C:intracellular; C:membrane; F:SNAP receptor activity; P:intracellular protein transport; P:vesicle-mediated transport; P:membrane fusion	3.06605	14.7421	15.7602	70.654
IXRNA007_contig_93255	probable quinone oxidoreductase	C:cytosol; F:zinc ion binding; F:oxidoreductase activity; P:oxidation-reduction process	19.9921	25.3847	20.5443	69.9346
IXRNA007_contig_289	protein executer chloroplastic	C:chloroplast; C:thylakoid membrane; P:response to iron ion; P:singlet oxygen-mediated programmed cell death; P:iron ion homeostasis	183.833	254.64	142.685	68.9622
IXRNA007_contig_93253	---NA---	-	14.806	27.3195	28.352	68.9338
IXRNA007_contig_21728	---NA---	-	12.6408	10.6724	21.871	68.7116
IXRNA007_contig_93238	molecular chaperone	C:extracellular region; C:cell wall; C:cytosol; C:plasma membrane; F:nucleotide binding; P:response to heat; P:growth; P:response to antibiotic; P:response to copper ion; P:protein autophosphorylation; P:cellular response to superoxide	3.36397	7.01947	13.503	68.589
IXRNA007_contig_17408	trihelix transcription factor asil2	F:chromatin binding; F:sequence-specific DNA binding transcription factor activity; P:regulation of transcription, DNA-templated	24.6435	14.413	17.3907	68.4815
IXRNA007_contig_17399	60s ribosomal protein l4-1-like	C:ribosome; F:structural constituent of ribosome; P:translation	63.4439	9.47503	27.8569	67.9934
IXRNA007_contig_1738	tonoplast intrinsic protein	C:integral component of plasma membrane; C:plant-type vacuole membrane; C:central vacuole; F:water channel activity; F:glycerol channel activity; P:water transport; P:cellular water homeostasis; P:glycerol transport; P:ion transmembrane transport	49.6334	15.7646	26.9733	67.8667
IXRNA007_contig_93101	---NA---	-	10.9571	12.8301	25.019	67.662
IXRNA007_contig_217	60s ribosomal protein l31	C:ribosome; F:structural constituent of ribosome; P:translation	5.85311	1.05623	17.1314	67.3873
IXRNA007_contig_21697	polyol transporter 5-like	C:integral component of plasma membrane; F:sugar:proton symporter activity; F:glucose transmembrane transporter activity; P:proton transport; P:hexose transmembrane transport; P:glucose import	19.4034	11.7218	30.081	67.2173
IXRNA007_contig_931	---NA---	-	7.64995	31.1483	9.9096	66.8711
IXRNA007_contig_28817	t-complex protein 11-like protein 1	-	174.243	212.82	135.876	66.1894
IXRNA007_contig_93069	reticulon-like protein b2-like	C:endoplasmic reticulum membrane; C:integral component of membrane	0.293129	1.17025	31.5396	66.074
IXRNA007_contig_15186	60s ribosomal protein l35a-1	-	819.605	381.599	53.3605	66.0402
IXRNA007_contig_17266	PREDICTED: uncharacterized protein At3g49720-like	-	64.0199	8.53202	33.2634	65.5823
IXRNA007_contig_21675	---NA---	-	0	0	26.1798	65.4314
IXRNA007_contig_33223	urate oxidase	C:mitochondrion; C:peroxisome; F:urate oxidase activity; P:purine nucleobase metabolic process; P:fatty acid beta-oxidation; P:urate catabolic process	83.704	264.539	122.518	65.2757
IXRNA007_contig_216747	adp-ribosylation factor 1-like	C:mitochondrion; F:GTP binding; P:intracellular protein transport; P:small GTPase mediated signal transduction	18.177	9.20659	32.077	65.2582
IXRNA007_contig_17246	pentatricopeptide repeat-containing protein mitochondrial-like	C:plastid; F:oxidoreductase activity, acting on CH-OH group of donors	45.0344	3.43778	34.9455	64.5428
IXRNA007_contig_111056	e3 ubiquitin-protein ligase ubr2	F:zinc ion binding; F:ligase activity; P:ubiquitin-dependent protein catabolic process; P:response to abscisic acid; P:regulation of seed germination; P:regulation of lipid catabolic process	160.426	154.046	156.959	63.9126
IXRNA007_contig_172	ketol-acid chloroplastic	C:cell wall; C:mitochondrion; C:chloroplast stroma; C:chloroplast envelope; C:apoplast; F:ketol-acid reductoisomerase activity; F:copper ion binding; F:isomerase activity; P:gluconeogenesis; P:glycolytic process; P:purine nucleotide biosynthetic process; P:isoleucine biosynthetic process; P:valine biosynthetic process; P:response to salt stress; P:oxidation-reduction process	45.6039	16.985	31.1485	62.5844
IXRNA007_contig_21627	beta-xylosidase alpha-l-arabinofuranosidase 2-like	F:hydrolase activity, hydrolyzing O-glycosyl compounds; P:carbohydrate metabolic process	2.82339	2.39613	19.9453	61.8605
IXRNA007_contig_287596	ubiquitin-associated protein	F:zinc ion binding	182.992	186.885	139.136	61.8448
IXRNA007_contig_331539	---NA---	-	114.373	483.971	182.384	61.8281
IXRNA007_contig_171909	subtilisin-like protease	C:vacuolar membrane; C:plant-type cell wall; C:cytoplasmic membrane-bounded vesicle; C:apoplast; F:serine-type endopeptidase activity; P:proteolysis; P:chlorophyll catabolic process	29.5829	27.254	22.8442	61.5961
IXRNA007_contig_151734	peroxidase 15-like	C:cytoplasmic membrane-bounded vesicle; F:peroxidase activity; F:heme binding; F:metal ion binding; P:response to oxidative stress; P:oxidation-reduction process	242.841	121.234	43.4833	60.0904
IXRNA007_contig_93054	---NA---	-	11.5777	15.3966	18.1514	59.9372
IXRNA007_contig_170913	hypothetical protein CL118Contig1_01, partial	C:ribonucleoprotein complex; P:ribosome biogenesis; C:ribosome; C:intracellular	56.5124	17.855	16.6782	56.8173
IXRNA007_contig_2856	probable sphingolipid transporter spinster homolog 2	C:integral component of membrane; P:transmembrane transport	120.703	145.081	101.95	50.8667
IXRNA007_contig_32727	6-phosphofructokinase 3	C:cytoplasm; F:6-phosphofructokinase activity; F:ATP binding; F:metal ion binding; P:fructose 6-phosphate metabolic process; P:glycolytic process; P:carbohydrate phosphorylation	91.7324	197.147	192.586	49.7723
IXRNA007_contig_326	photosystem i p700 apoprotein a1	C:photosystem I; C:chloroplast thylakoid membrane; C:integral component of membrane; F:magnesium ion binding; F:electron carrier activity; F:chlorophyll binding; F:oxidoreductase activity; F:4 iron, 4 sulfur cluster binding; P:photosynthesis; P:protein-chromophore linkage; P:oxidation-reduction process	47.9718	115.405	102.323	47.8916
IXRNA007_contig_110860	chlorophyll a-b binding chloroplastic	C:photosystem I; C:photosystem II; C:chloroplast thylakoid membrane; C:integral component of membrane; F:chlorophyll binding; F:metal ion binding; P:photosynthesis, light harvesting; P:protein-chromophore linkage	3291.48	906.357	50.6338	46.7022
IXRNA007_contig_32546	---NA---	-	79.104	179.611	92.1596	45.7124
IXRNA007_contig_32483	cathepsin b-like isoform x1	C:extracellular space; C:lysosome; F:cysteine-type endopeptidase activity; P:regulation of catalytic activity; P:proteolysis involved in cellular protein catabolic process	55.3901	120.297	84.0982	44.8643
IXRNA007_contig_2839	telomere repeat-binding protein 5-like	F:DNA binding; F:chromatin binding	100.279	220.566	92.5246	42.8693
IXRNA007_contig_11066	malate dehydrogenase	C:mitochondrion; C:plasma membrane; C:plant-type cell wall; F:L-malate dehydrogenase activity; P:carbohydrate metabolic process; P:tricarboxylic acid cycle; P:malate metabolic process	288.365	111.921	85.9795	41.9489
IXRNA007_contig_28377	long chain acyl- synthetase 8-like	C:endoplasmic reticulum; C:Golgi apparatus; C:chloroplast envelope; F:ligase activity; P:metabolic process	89.6767	250.245	75.2768	41.816
IXRNA007_contig_28368	l-arabinokinase-like	C:cytoplasm; F:ATP binding; F:kinase activity; F:phosphotransferase activity, alcohol group as acceptor; P:phosphorylation	94.0398	121.947	90.9165	41.1899
IXRNA007_contig_323976	leucine-rich repeat-containing g-protein coupled receptor 4	-	61.2848	246.849	77.2324	40.0911
IXRNA007_contig_15122	60s ribosomal protein l13-1-like	C:ribosome; F:structural constituent of ribosome; P:translation	350.697	148.736	17.7391	39.9322
IXRNA007_contig_151191	ribulose- -bisphosphate carboxylase small partial	C:chloroplast; F:monooxygenase activity; F:ribulose-bisphosphate carboxylase activity; P:photorespiration; P:reductive pentose-phosphate cycle; P:oxidation-reduction process	496.068	168.957	30.2116	39.8912
IXRNA007_contig_32394	j domain-containing protein required for chloroplast accumulation response 1 isoform x1	C:cell; P:actin filament organization; P:chloroplast avoidance movement; P:chloroplast accumulation movement; P:cellular response to blue light	66.1277	128.975	84.1615	39.812
IXRNA007_contig_2830	calcium-transporting atpase plasma membrane-type	C:integral component of membrane; F:calcium-transporting ATPase activity; F:calmodulin binding; F:ATP binding; F:metal ion binding; P:metabolic process; P:calcium ion transmembrane transport	184.061	220.819	172.101	39.2634
IXRNA007_contig_28270	nuclease s1	C:mitochondrion; F:nucleic acid binding; F:endonuclease activity; P:DNA catabolic process; P:nucleic acid phosphodiester bond hydrolysis	136.047	682.481	69.938	38.2763
IXRNA007_contig_322929	lysine-ketoglutarate reductase saccharopine dehydrogenase1	C:mitochondrion; C:cytosol; F:saccharopine dehydrogenase (NADP+, L-lysine-forming) activity; P:response to sucrose; P:response to fructose; P:vegetative to reproductive phase transition of meristem; P:protein desumoylation; P:L-lysine catabolic process; P:hydrogen peroxide biosynthetic process; P:oxidation-reduction process	68.2019	823.331	76.5635	37.7017
IXRNA007_contig_11059	elongation factor 1- partial	C:cytoplasm; F:translation elongation factor activity; F:GTPase activity; F:GTP binding; P:translational elongation	476.971	96.2445	73.7141	37.3158
IXRNA007_contig_11052	aspartokinase chloroplastic-like	F:aspartate kinase activity; F:amino acid binding; F:rRNA N-glycosylase activity; P:defense response; P:cellular amino acid biosynthetic process; P:phosphorylation; P:negative regulation of translation	163.41	76.9032	48.3843	37.2756
IXRNA007_contig_28212	haloacid dehalogenase-like hydrolase domain-containing protein 3-like	C:mitochondrion; F:hydrolase activity; P:metabolic process	139.597	1604.34	67.397	37.1606
IXRNA007_contig_28194	b2 protein	F:molecular_function; P:biological_process	208.219	249.766	95.6723	36.749
IXRNA007_contig_28176	phosphoinositide phosphatase sac2-like	C:cytoplasmic membrane-bounded vesicle; F:phosphoric ester hydrolase activity; P:vacuole organization; P:phosphatidylinositol-3-phosphate biosynthetic process	91.6171	97.7604	79.8422	36.5013
IXRNA007_contig_32184	mechanosensitive ion channel protein chloroplastic-like	C:plastid; C:membrane; P:transmembrane transport	38.4569	171.304	85.7241	36.3099
IXRNA007_contig_32180	casein kinase i isoform alpha	F:protein serine/threonine kinase activity; F:ATP binding; P:protein phosphorylation	60.5861	117.813	76.0598	36.1224
IXRNA007_contig_32156	sorting nexin-4	F:phosphatidylinositol binding	66.0964	172.446	66.8522	35.4026
IXRNA007_contig_11043	pathogenesis-related protein 1-like	C:extracellular region; C:cytoplasmic membrane-bounded vesicle	326.656	67.9212	55.8873	35.3712
IXRNA007_contig_32139	pleiotropic drug resistance protein 7	C:integral component of membrane; F:ATP binding; F:ATPase activity; P:transport; P:metabolic process	56.1602	145.235	76.9956	35.3037
IXRNA007_contig_32135	neural wiskott-aldrich syndrome	C:chloroplast thylakoid membrane; P:response to blue light; P:response to high light intensity; P:response to sucrose; P:response to red light; P:regulation of proton transport; P:response to far red light	38.9354	111.844	63.5767	35.2714
IXRNA007_contig_32134	lecithin-cholesterol acyltransferase-like 4	C:cytosol; F:phospholipase activity; F:O-acyltransferase activity; P:phospholipid catabolic process; P:Golgi vesicle transport	38.7858	191.844	67.7992	35.2347
IXRNA007_contig_28109	---NA---	-	240.201	550.459	73.184	34.7362
IXRNA007_contig_11035	predicted protein	-	205.344	85.1662	66.9069	33.7248
IXRNA007_contig_280562	chaperone protein	F:ATP binding; F:peptidase activity; P:proteolysis	128.721	345.668	86.829	33.488
IXRNA007_contig_150797	---NA---	-	235.621	124.322	26.775	33.2609
IXRNA007_contig_31915	---NA---	-	96.1231	523.075	172.302	31.0928
IXRNA007_contig_150450	hypothetical protein F775_28865	-	271.963	116.501	21.1044	30.8715
IXRNA007_contig_31875	endonuclease exonuclease phosphatase family expressed	C:cytoplasmic membrane-bounded vesicle; F:glyceraldehyde-3-phosphate dehydrogenase (NAD+) (phosphorylating) activity; F:endonuclease activity; F:exonuclease activity; F:calcium ion binding; P:glycolytic process; P:nucleic acid phosphodiester bond hydrolysis	35.429	102.423	71.236	30.8617
IXRNA007_contig_2796	aminopeptidase n	C:mitochondrion; C:integral component of membrane; C:cytoplasmic membrane-bounded vesicle; F:aminopeptidase activity; F:metallopeptidase activity; F:zinc ion binding; F:drug transmembrane transporter activity; F:antiporter activity; P:proteolysis; P:drug transmembrane transport	99.7338	245.235	55.4933	30.7424
IXRNA007_contig_150381	photosystem i reaction center subunit n	C:mitochondrion; C:photosystem I; C:thylakoid membrane; F:calmodulin binding; F:acetylglucosaminyltransferase activity; P:photosynthesis	139.219	60.8882	27.3529	30.1153
IXRNA007_contig_27897	retrovirus-related pol polyprotein line-1	C:mitochondrion; C:extrinsic component of membrane; F:transferase activity, transferring phosphorus-containing groups; P:protein targeting to vacuole; P:protein retention in Golgi apparatus	106.691	228.909	66.4357	29.749
IXRNA007_contig_10983	sulfite reductase	C:chloroplast envelope; C:stromule; C:membrane; C:chloroplast nucleoid; C:apoplast; F:DNA binding; F:copper ion binding; F:sulfite reductase activity; F:heme binding; F:sulfite reductase (ferredoxin) activity; F:4 iron, 4 sulfur cluster binding; P:glycolytic process; P:regulation of DNA replication; P:DNA packaging; P:water transport; P:hyperosmotic response; P:Golgi organization; P:response to t…	134.811	67.5153	51.6498	28.8005
IXRNA007_contig_31729	histone-lysine n-methyltransferase ez3	C:chromatin silencing complex; C:plasmodesma; C:plastid; C:PcG protein complex; F:chromatin binding; F:sequence-specific DNA binding transcription factor activity; F:single-stranded RNA binding; F:methyltransferase activity; P:nuclear-transcribed mRNA catabolic process; P:DNA methylation; P:chromatin silencing; P:regulation of gene expression by genetic imprinting; P:cell-cell signaling; P:virus …	39.8317	70.7397	75.5486	28.7309
IXRNA007_contig_31713	ethanolamine-phosphate cytidylyltransferase-like	F:nucleotidyltransferase activity; P:biosynthetic process	37.3069	143.515	62.1922	28.6612
IXRNA007_contig_316366	uridine kinase-like protein 3	F:uridine kinase activity; F:ATP binding; F:transferase activity, transferring glycosyl groups; P:phosphorylation; P:UMP salvage; P:CTP salvage	47.0036	115.264	74.5137	28.3753
IXRNA007_contig_316318	1-phosphatidylinositol-3-phosphate 5-kinase fab1a-like	F:ATP binding; F:phosphatidylinositol phosphate kinase activity; P:phosphatidylinositol phosphorylation	44.2456	64.9828	63.962	28.1177
IXRNA007_contig_31547	udp-n-acetylglucosamine--peptide n-acetylglucosaminyltransferase sec	F:transferase activity, transferring glycosyl groups; P:protein O-linked glycosylation	38.3355	77.5695	79.6019	27.4769
IXRNA007_contig_315320	dna-binding protein smubp-2	C:chloroplast stroma; C:chloroplast envelope; F:DNA binding; F:helicase activity; F:ATP binding; P:chlorophyll catabolic process	54.4659	94.4222	58.2134	27.4532
IXRNA007_contig_3151	TPA: hypothetical protein ZEAMMB73_917393	P:negative regulation of transcription, DNA-templated	39.15	122.017	56.8201	27.4475
IXRNA007_contig_31503	f-box lrr-repeat protein 14-like isoform x2	-	32.1092	96.6165	49.5114	27.4421
IXRNA007_contig_31497	uncharacterized aarf domain-containing protein kinase chloroplastic	C:mitochondrion; C:plastid; F:protein kinase activity; F:ATP binding; P:protein phosphorylation; P:chlorophyll catabolic process; P:response to photooxidative stress	39.0465	89.3555	51.9067	27.1254
IXRNA007_contig_15012	30s ribosomal protein chloroplastic-like	C:ribosome; C:chloroplast; F:structural constituent of ribosome; P:translation	166.684	66.8418	10.7894	26.9132
IXRNA007_contig_150088	senescence-associated protein	-	252.664	68.9357	21.2792	26.4726
IXRNA007_contig_31392	cationic amino acid transporter vacuolar-like	C:membrane	30.9651	68.4222	79.0971	25.8935
IXRNA007_contig_313566	ethylene-responsive transcription factor-like protein at4g13040	C:nucleus; F:DNA binding; F:sequence-specific DNA binding transcription factor activity; P:transcription, DNA-templated; P:regulation of transcription, DNA-templated	27.3087	81.1241	46.8772	25.451
IXRNA007_contig_313111	protein pat1-1-like protein	-	27.6927	111.184	53.4021	25.0602
IXRNA007_contig_313	probable beta-d-xylosidase 6	C:vacuolar membrane; F:xylan 1,4-beta-xylosidase activity; P:carbohydrate metabolic process	55.1627	177.141	66.7266	24.8948
IXRNA007_contig_14979	---NA---	-	138.971	63.6323	15.6115	24.6012
IXRNA007_contig_14960	endo- -beta-d-glucanase	C:cytoplasmic membrane-bounded vesicle; F:hydrolase activity; P:metabolic process	593.502	154.75	23.9241	24.239
IXRNA007_contig_31174	---NA---	-	27.8327	106.568	91.3849	23.4513
IXRNA007_contig_3115	digalactosyldiacylglycerol synthase chloroplastic-like	C:mitochondrion; F:UDP-galactosyltransferase activity; P:response to hypoxia; P:unsaturated fatty acid biosynthetic process; P:phosphatidylglycerol biosynthetic process; P:chlorophyll biosynthetic process; P:cellular response to phosphate starvation; P:carotenoid biosynthetic process; P:isopentenyl diphosphate biosynthetic process, methylerythritol 4-phosphate pathway; P:galactolipid biosynthetic…	38.6219	96.3895	45.7529	23.3293
IXRNA007_contig_31120	arm repeat superfamily partial	C:proteasome complex; P:proteasome assembly	38.3624	104.928	49.2985	22.6568
IXRNA007_contig_14942	actin family protein partial	C:cytoplasm; C:cytoskeleton; F:ATP binding	129.817	57.5337	21.3098	22.4721
IXRNA007_contig_125329	vacuolar sorting-associated protein 13b	C:integral component of membrane	77.1593	70.2097	126.048	21.8008
IXRNA007_contig_310437	---NA---	-	31.1655	74.3848	42.5601	21.4065
IXRNA007_contig_310059	probable plastid-lipid-associated protein chloroplastic	C:plastid; F:nucleic acid binding; F:protein kinase activity; F:ATP binding; F:zinc ion binding; P:protein phosphorylation	21.3196	94.5656	39.0495	21.2984
IXRNA007_contig_109185	---NA---	-	178.348	58.7934	27.1782	21.2286
IXRNA007_contig_30951	monodehydroascorbate reductase	C:cell; F:disulfide oxidoreductase activity; F:monodehydroascorbate reductase (NADH) activity; F:flavin adenine dinucleotide binding; P:electron transport chain; P:cell redox homeostasis	22.0438	67.573	45.1887	20.9344
IXRNA007_contig_3091	mloc_74648-like partial	C:plastid; C:integral component of membrane; F:transporter activity; F:ATP binding; F:ATPase activity; P:transport; P:metabolic process	36.227	81.3407	39.898	20.4731
IXRNA007_contig_27350	digalactosyldiacylglycerol synthase chloroplastic-like	C:chloroplast; C:plastid outer membrane; F:transferase activity, transferring glycosyl groups; P:biosynthetic process	61.9165	141.759	54.142	20.4169
IXRNA007_contig_30870	light-harvesting protein of photosystem i	C:thylakoid; C:membrane part; P:photosynthesis, light harvesting	23.5021	55.9371	39.1067	20.3013
IXRNA007_contig_149195	dna binding protein	F:DNA binding; F:chromatin binding	86.4458	38.2634	10.6497	20.1286
IXRNA007_contig_109	50s ribosomal protein l4	C:mitochondrion; C:ribosome; F:RNA binding; F:structural constituent of ribosome; P:DNA-templated transcription, elongation; P:translation	157.441	44.0009	57.4079	20.0963
IXRNA007_contig_2734	beta- insoluble isoenzyme 7	F:beta-fructofuranosidase activity; P:carbohydrate metabolic process	48.4592	132.02	37.4216	20.0204
IXRNA007_contig_108997	transcription factor hbp-1a	F:DNA binding; P:cellular process; P:regulation of cellular process	115.891	48.8248	36.6717	19.9979
IXRNA007_contig_149194	r40c2 protein	-	144.098	72.0246	9.40765	19.8235
IXRNA007_contig_27309	lipoamide acyltransferase component of branched-chain alpha-keto acid dehydrogenase mitochondrial	F:dihydrolipoamide branched chain acyltransferase activity; F:zinc ion binding; F:acetyltransferase activity; P:metabolic process; P:response to fructose	46.2554	129.759	36.0792	19.5223
IXRNA007_contig_306266	mechanosensitive ion channel protein chloroplastic-like	C:plastid; C:membrane; C:cytoplasmic membrane-bounded vesicle; F:zinc ion binding; P:transmembrane transport	29.9843	94.3676	42.4115	18.9036
IXRNA007_contig_306054	alpha-l-arabinofuranosidase 1-like	C:cytoplasmic membrane-bounded vesicle; F:alpha-L-arabinofuranosidase activity; P:L-arabinose metabolic process	29.3565	61.9737	68.9773	18.8042
IXRNA007_contig_108611	nuclear pore membrane glycoprotein 210	C:cytoplasmic membrane-bounded vesicle	80.7429	35.505	40.119	18.3585
IXRNA007_contig_14895	---NA---	-	103.132	43.4007	16.5779	17.9127
IXRNA007_contig_3052	rrna intron-encoded homing endonuclease	-	45.1595	173.21	71.6816	17.5506
IXRNA007_contig_14888	disease resistance protein rpm1	F:ADP binding	79.7836	38.1051	12.2144	17.4579
IXRNA007_contig_14885	50s ribosomal protein chloroplastic-like	C:ribosome; C:chloroplast; F:structural constituent of ribosome; F:rRNA binding; P:translation; P:ribosome biogenesis	79.8734	38.2361	7.09709	17.42
IXRNA007_contig_108601	formate--tetrahydrofolate ligase	C:plastid; F:formate-tetrahydrofolate ligase activity; F:methenyltetrahydrofolate cyclohydrolase activity; F:methylenetetrahydrofolate dehydrogenase (NADP+) activity; F:ATP binding; P:folic acid-containing compound biosynthetic process; P:oxidation-reduction process	92.8828	46.2761	37.8742	17.4199
IXRNA007_contig_108552	rrna intron-encoded homing endonuclease	-	377.68	326.325	139.213	17.3995
IXRNA007_contig_108506	having alternative splicing products	F:cysteine-type endopeptidase activity; P:proteolysis	155.463	49.674	18.701	17.1065
IXRNA007_contig_10848	rrna intron-encoded homing endonuclease	-	263.725	96.6566	112.845	17.0943
IXRNA007_contig_27066	hig1 domain family member mitochondrial	C:voltage-gated potassium channel complex; F:voltage-gated potassium channel activity; P:regulation of ion transmembrane transport; P:protein homooligomerization; P:potassium ion transmembrane transport	35.9514	118.62	35.3086	17.0513
IXRNA007_contig_30508	gdsl esterase lipase at1g28600-like	C:cytoplasmic membrane-bounded vesicle; F:hydrolase activity, acting on ester bonds; P:metabolic process	19.9618	51.5515	31.6292	16.9464
IXRNA007_contig_30494	zinc protease pqql	C:mitochondrion; C:chloroplast stroma; F:peptidase activity; F:metal ion binding; P:proteolysis; P:embryo development ending in seed dormancy	38.9345	57.8454	77.3158	16.8524
IXRNA007_contig_14883	kda proline-rich protein	C:cytoplasmic membrane-bounded vesicle	70.1806	33.9831	15.3279	16.8102
IXRNA007_contig_108364	maestro heat-like repeat-containing protein family member 1-like isoform x1	C:plastid; P:protein glycosylation	216.74	69.3433	43.9477	16.8049
IXRNA007_contig_30475	---NA---	-	22.2387	58.646	51.3103	16.724
IXRNA007_contig_108329	chlorophyll a-b binding chloroplastic	C:photosystem I; C:photosystem II; C:chloroplast thylakoid membrane; C:integral component of membrane; F:chlorophyll binding; F:metal ion binding; P:photosynthesis, light harvesting; P:protein-chromophore linkage	1045.2	354.497	28.0176	16.673
IXRNA007_contig_304	---NA---	-	17.0963	81.3273	33.3174	16.5544
IXRNA007_contig_30373	probable chlorophyll b reductase chloroplastic	C:chloroplast thylakoid membrane; C:integral component of membrane; C:plastid membrane; F:chlorophyll(ide) b reductase activity; P:PSII associated light-harvesting complex II catabolic process; P:chlorophyll catabolic process; P:oxidation-reduction process	17.0611	131.083	36.6505	16.2511
IXRNA007_contig_108284	chloroplast chlorophyll a b binding protein	C:chloroplast; C:photosystem I; C:photosystem II; C:integral component of membrane; F:chlorophyll binding; F:metal ion binding; P:photosynthesis, light harvesting; P:protein-chromophore linkage	303.098	94.2646	18.9983	16.2111
IXRNA007_contig_108280	cell division cycle cofactor of apc complex-like	P:cell division	84.9092	43.3985	22.3837	16.1443
IXRNA007_contig_30370	mechanosensitive ion channel protein chloroplastic-like	C:plastid; C:membrane; P:transmembrane transport	26.7049	81.2961	32.0231	16.0826
IXRNA007_contig_108278	---NA---	-	82.422	33.5636	22.5629	15.6923
IXRNA007_contig_148540	60s ribosomal protein l37a	C:mitochondrion; C:cytosolic large ribosomal subunit; F:structural constituent of ribosome; F:metal ion binding; P:translation	103	40.852	11.165	15.6655
IXRNA007_contig_269491	endonuclease 2-like	C:mitochondrion; F:nucleic acid binding; F:endonuclease activity; P:DNA catabolic process; P:nucleic acid phosphodiester bond hydrolysis	67.8848	169.211	36.5714	15.623
IXRNA007_contig_108227	zinc finger c3hc4 type domain containing protein	C:membrane; F:zinc ion binding	83.614	33.9873	19.5578	15.553
IXRNA007_contig_2692	triacylglycerol lipase 1	C:extracellular space; C:cytoplasmic membrane-bounded vesicle; F:hydrolase activity, acting on ester bonds; P:lipid catabolic process	45.4587	99.2782	34.3932	15.316
IXRNA007_contig_30353	---NA---	-	34.6278	100.966	41.6005	15.3016
IXRNA007_contig_108111	---NA---	-	91.0788	43.7433	18.8609	15.2787
IXRNA007_contig_10810	probable apyrase 6	F:hydrolase activity; P:metabolic process	119.479	81.8068	71.6419	15.1072
IXRNA007_contig_10807	rrna intron-encoded homing endonuclease	-	445.18	140.591	113.893	15.0528
IXRNA007_contig_14840	---NA---	-	62.9587	30.8705	10.627	14.9535
IXRNA007_contig_108053	---NA---	-	127.134	31.6518	21.8664	14.6924
IXRNA007_contig_30293	double-strand-break repair protein rad21-like protein	C:nuclear chromosome; P:methylation-dependent chromatin silencing; P:sister chromatid cohesion; P:mitotic nuclear division; P:RNA interference	23.0689	58.2676	36.8109	14.6274
IXRNA007_contig_30284	acetyl-coenzyme a synthetase	C:cytoplasmic membrane-bounded vesicle; F:ligase activity; P:metabolic process	28.6976	67.0756	37.1205	14.524
IXRNA007_contig_107882	pleiotropic drug resistance protein 2-like	C:membrane; F:ATP binding; F:ATPase activity; P:metabolic process	74.3497	28.6967	15.8064	14.2974
IXRNA007_contig_148147	---NA---	-	108.971	37.0495	13.1186	14.2027
IXRNA007_contig_30234	cytoplasmic 2-like	C:cytoplasm; F:magnesium ion binding; F:phosphoglucomutase activity; P:glucose metabolic process	25.8783	74.8841	38.396	14.1292
IXRNA007_contig_10786	cytochrome p450 like_tbp	F:aromatase activity; P:oxidation-reduction process	1513.89	668.627	23.8552	14.014
IXRNA007_contig_2667	disease resistance protein rpm1	F:ADP binding	76.3095	168.377	32.3797	13.8404
IXRNA007_contig_107846	---NA---	-	481.219	177.102	14.8565	13.372
IXRNA007_contig_26609	acyl-coenzyme a oxidase peroxisomal	C:peroxisome; F:acyl-CoA dehydrogenase activity; F:acyl-CoA oxidase activity; F:flavin adenine dinucleotide binding; P:long-chain fatty acid metabolic process; P:fatty acid beta-oxidation; P:response to cytokinin; P:proteasome-mediated ubiquitin-dependent protein catabolic process; P:proteasome assembly; P:root hair elongation; P:response to misfolded protein	31.6688	123.055	25.9553	13.3503
IXRNA007_contig_10782	ribulose bisphosphate carboxylase small chain chloroplastic	C:chloroplast; F:monooxygenase activity; F:ribulose-bisphosphate carboxylase activity; P:photorespiration; P:carbon fixation; P:photosynthesis; P:oxidation-reduction process	63.719	32.8576	17.5226	13.2152
IXRNA007_contig_26566	unknown	P:vacuole organization	38.6578	103.989	26.9038	13.0882
IXRNA007_contig_107788	cycloartenol synthase	C:mitochondrion; C:vacuole; F:cycloartenol synthase activity; P:unsaturated fatty acid biosynthetic process; P:phosphatidylglycerol biosynthetic process; P:pollen development; P:thylakoid membrane organization; P:chlorophyll biosynthetic process; P:carotenoid biosynthetic process; P:sterol biosynthetic process; P:isopentenyl diphosphate biosynthetic process, methylerythritol 4-phosphate pathway; …	116.883	42.7269	17.7577	13.061
IXRNA007_contig_107745	rrna intron-encoded homing endonuclease	C:ribosome; F:structural constituent of ribosome; P:translation	481.545	465.144	71.4171	12.9891
IXRNA007_contig_107743	auxin response factor 9-like	C:nucleus; F:DNA binding; F:protein dimerization activity; P:chromatin silencing; P:transcription, DNA-templated; P:auxin-activated signaling pathway; P:RNA interference; P:production of small RNA involved in gene silencing by RNA	62.08	25.6099	27.1198	12.9861
IXRNA007_contig_26557	cytochrome p450 710a1-like	C:cytoplasmic membrane-bounded vesicle; F:monooxygenase activity; F:iron ion binding; F:oxidoreductase activity, acting on paired donors, with incorporation or reduction of molecular oxygen; F:heme binding; P:electron transport chain	64.2113	64.2459	61.2153	12.758
IXRNA007_contig_125296	protein fam135b-like isoform x1	-	62.8149	54.4347	68.6914	12.6926
IXRNA007_contig_14794	retrotransposon unclassified	F:binding	50.6116	25.5415	12.1252	12.5589
IXRNA007_contig_107670	exocyst complex component sec15a-like	C:exocyst; P:vesicle docking involved in exocytosis	138.952	58.6512	16.2326	12.4554
IXRNA007_contig_107667	hexokinase 6	C:mitochondrion; C:chloroplast outer membrane; C:integral component of membrane; F:glucokinase activity; F:ATP binding; P:glycolytic process; P:response to glucose; P:carbohydrate phosphorylation; P:glucose 6-phosphate metabolic process	225.571	90.5061	85.2068	12.4441
IXRNA007_contig_107569	---NA---	-	346.135	153.784	15.7724	12.3622
IXRNA007_contig_29965	dihydropyrimidine dehydrogenase	C:chloroplast stroma; F:dihydropyrimidinase activity; F:dihydropyrimidine dehydrogenase (NADP+) activity; P:uracil catabolic process; P:oxidation-reduction process	22.6742	50.0365	23.6842	12.2245
IXRNA007_contig_107481	chlorophyll a-b binding protein 2	C:photosystem I; C:photosystem II; C:chloroplast thylakoid membrane; C:integral component of membrane; F:catalytic activity; F:chlorophyll binding; F:carbohydrate binding; F:metal ion binding; P:carbohydrate metabolic process; P:photosynthesis, light harvesting; P:protein-chromophore linkage	90.0176	23.0064	18.2063	11.8621
IXRNA007_contig_2991	potassium transporter 7	C:vacuolar membrane; C:integral component of membrane; C:cytoplasmic membrane-bounded vesicle; F:potassium ion transmembrane transporter activity; P:glucose catabolic process; P:protein glycosylation; P:cell tip growth; P:cellular response to phosphate starvation; P:galactolipid biosynthetic process; P:glucosinolate biosynthetic process; P:potassium ion transmembrane transport	14.3591	61.3649	23.8135	11.7877
IXRNA007_contig_147621	---NA---	-	83.2062	24.6741	10.702	11.7453
IXRNA007_contig_107479	tubby-like f-box protein 7	-	109.784	28.1756	15.8983	11.6936
IXRNA007_contig_10744	gtp-binding protein yptm1	C:plasma membrane; C:chloroplast; C:cytoplasmic membrane-bounded vesicle; F:GTPase activity; F:protein binding; F:GTP binding; P:intracellular protein transport; P:nucleocytoplasmic transport; P:metabolic process; P:Rab protein signal transduction	74.3317	24.3265	17.7039	11.5882
IXRNA007_contig_107421	proliferation-associated protein 2g4	C:nucleolus; C:plasma membrane; F:DNA binding; F:aminopeptidase activity; F:metalloexopeptidase activity; P:RNA methylation; P:purine nucleotide biosynthetic process; P:protein import into nucleus; P:pyrimidine ribonucleotide biosynthetic process; P:photomorphogenesis; P:cullin deneddylation	76.2953	27.2104	28.4064	11.5286
IXRNA007_contig_2641	triacylglycerol lipase 1	C:extracellular space; C:cytoplasmic membrane-bounded vesicle; F:hydrolase activity, acting on ester bonds; P:lipid catabolic process	31.8857	77.0036	21.961	11.5195
IXRNA007_contig_147541	powdery mildew resistance protein pm3 variant	F:ADP binding	86.2765	44.2712	5.44174	11.5154
IXRNA007_contig_107415	senescence-associated protein	C:integral component of membrane	209.364	27.2376	19.0032	11.4982
IXRNA007_contig_14746	---NA---	-	71.9117	34.3168	5.49692	11.3094
IXRNA007_contig_14741	---NA---	-	151.567	67.6405	10.3831	11.2904
IXRNA007_contig_10733	d-3-phosphoglycerate dehydrogenase	C:plastid; F:phosphoglycerate dehydrogenase activity; F:amino acid binding; F:NAD binding; P:L-serine biosynthetic process; P:oxidation-reduction process	179.938	90.6889	14.3423	11.241
IXRNA007_contig_2990	ureide permease expressed	C:integral component of membrane; C:cytoplasmic membrane-bounded vesicle; P:nitrogen compound transport	23.8886	52.9576	41.2629	11.1947
IXRNA007_contig_298999	---NA---	-	32.7607	52.9915	298.385	11.157
IXRNA007_contig_29889	protein breast cancer susceptibility 1 homolog	C:plasma membrane; C:BRCA1-BARD1 complex; C:BRCA1-A complex; F:DNA binding; F:ubiquitin-protein transferase activity; F:zinc ion binding; P:double-strand break repair via homologous recombination; P:protein ubiquitination; P:positive regulation of histone acetylation; P:negative regulation of histone acetylation; P:regulation of cell proliferation; P:negative regulation of fatty acid biosynthetic…	22.1984	71.5616	26.6593	11.1318
IXRNA007_contig_29887	lecithin-cholesterol acyltransferase-like 4	C:cytosol; F:phospholipase activity; F:O-acyltransferase activity; P:phospholipid catabolic process; P:Golgi vesicle transport	19.1506	92.4108	26.125	11.1095
IXRNA007_contig_10727	ketol-acid reductoisomerase	C:cell wall; C:mitochondrion; C:chloroplast stroma; C:chloroplast envelope; C:apoplast; F:magnesium ion binding; F:ketol-acid reductoisomerase activity; F:copper ion binding; F:isomerase activity; F:protein homodimerization activity; F:NADPH binding; P:gluconeogenesis; P:glycolytic process; P:purine nucleotide biosynthetic process; P:isoleucine biosynthetic process; P:valine biosynthetic process;…	83.9997	34.3161	34.4854	10.8959
IXRNA007_contig_147354	hmg1 2-like protein	-	174.937	60.7478	5.04459	10.8144
IXRNA007_contig_147310	patellin family protein	C:plasma membrane; C:plastid; C:integral component of membrane; P:transport	51.6808	27.135	6.25202	10.663
IXRNA007_contig_26281	---NA---	-	44.8777	168.169	25.0437	10.5306
IXRNA007_contig_14722	---NA---	-	121.606	32.358	8.69522	10.4169
IXRNA007_contig_26260	6-phosphogluconate decarboxylating	C:peroxisome; C:cytosol; C:chloroplast stroma; F:phosphogluconate dehydrogenase (decarboxylating) activity; F:NADP binding; P:pentose-phosphate shunt; P:ER to Golgi vesicle-mediated transport; P:response to cold; P:response to water deprivation; P:response to salt stress; P:response to abscisic acid; P:response to sucrose; P:response to glucose; P:response to fructose; P:regulation of anion chann…	64.1582	147.839	21.0093	10.3582
IXRNA007_contig_147022	cytochrome p450 71d7	F:oxidoreductase activity; F:metal ion binding	57.9816	23.7034	5.7432	10.302
IXRNA007_contig_107117	calcium-binding ef hand family	C:endoplasmic reticulum; C:Golgi apparatus; C:plasma membrane; C:integral component of membrane; C:cytoplasmic membrane-bounded vesicle; F:calcium ion binding; P:regulation of flower development; P:histone lysine methylation	82.2992	38.1293	12.7341	10.1815
IXRNA007_contig_10706	hypothetical protein OXYTRI_13059	-	78.1271	47.7325	67.2579	10.0487
IXRNA007_contig_26208	chlorophyll b reductase chloroplastic	C:chloroplast thylakoid membrane; F:DNA binding; F:chromatin binding; F:chlorophyll(ide) b reductase activity; P:PSII associated light-harvesting complex II catabolic process; P:chlorophyll catabolic process; P:oxidation-reduction process	26.4881	69.3997	22.2563	9.96624
IXRNA007_contig_14682	beta-d-glucosidase precursor	C:chloroplast stroma; F:beta-glucosidase activity; F:identical protein binding; P:carbohydrate metabolic process; P:defense response	647.661	69.3195	0.611139	9.92287
IXRNA007_contig_261829	electron transfer flavoprotein subunit mitochondrial	C:mitochondrial matrix; F:copper ion binding; F:electron carrier activity; F:flavin adenine dinucleotide binding; P:oxidation-reduction process	23.2764	146.179	21.7367	9.81724
IXRNA007_contig_106997	omega-3 fatty acid chloroplastic	C:mitochondrion; C:chloroplast membrane; F:oxidoreductase activity, acting on paired donors, with oxidation of a pair of donors resulting in the reduction of molecular oxygen to two molecules of water; P:unsaturated fatty acid biosynthetic process; P:oxidation-reduction process	108.787	19.0244	12.8442	9.73603
IXRNA007_contig_26158	oxysterol binding domain family protein	-	44.6983	147.437	28.6318	9.6619
IXRNA007_contig_14652	partial	-	259.976	31.4154	7.20231	9.64388
IXRNA007_contig_10682	---NA---	-	85.1817	30.3274	17.9484	9.5299
IXRNA007_contig_261177	---NA---	-	26.4131	86.7885	17.6748	9.39807
IXRNA007_contig_10681	60s ribosomal protein l18	C:ribosome; F:structural constituent of ribosome; P:translation	97.0862	29.3678	12.6238	9.38801
IXRNA007_contig_26113	metal-nicotianamine transporter ysl6	C:integral component of membrane; P:transmembrane transport	44.917	98.3122	20.4871	9.36278
IXRNA007_contig_14639	glycosyltransferase family 90 protein	F:transferase activity; P:metabolic process	195.446	21.0256	6.3888	9.22729
IXRNA007_contig_10680	rrna intron-encoded homing endonuclease	-	92.2431	41.2185	15.963	9.21137
IXRNA007_contig_106794	wd repeat-containing protein 26-like	P:sister chromatid cohesion; P:reciprocal meiotic recombination; P:gravitropism; P:organ morphogenesis; P:tissue development; P:vegetative to reproductive phase transition of meristem; P:regulation of anion channel activity; P:glucuronoxylan metabolic process; P:positive regulation of organelle organization; P:protein desumoylation; P:chromatin silencing by small RNA; P:regulation of chromosome o…	975.704	327.295	13.6027	9.17538
IXRNA007_contig_261016	protein zinc induced facilitator-like 1-like isoform x1	C:integral component of membrane; P:transmembrane transport	145.711	328.943	29.8387	9.14038
IXRNA007_contig_26064	probable beta-d-xylosidase 6	C:vacuolar membrane; F:xylan 1,4-beta-xylosidase activity; P:carbohydrate metabolic process	62.1135	245.575	23.9388	9.02991
IXRNA007_contig_14635	probable mediator of rna polymerase ii transcription subunit 36b	F:RNA binding; F:methyltransferase activity; P:rRNA processing; P:tRNA processing; P:methylation	108.454	22.1674	6.91731	8.96073
IXRNA007_contig_10676	---NA---	-	70.3865	31.3551	27.7967	8.95068
IXRNA007_contig_146202	polyphenol chloroplastic-like	F:oxidoreductase activity; P:single-organism metabolic process	71.033	34.7768	3.75495	8.93174
IXRNA007_contig_106738	udp-glycosyltransferase 87a2-like	F:transferase activity, transferring hexosyl groups; P:metabolic process	80.2036	38.4339	13.3508	8.9078
IXRNA007_contig_106664	protein wvd2-like 1-like	-	53.123	25.4469	14.917	8.77549
IXRNA007_contig_10665	---NA---	-	50.343	21.8825	16.6633	8.59396
IXRNA007_contig_26037	unc93-like protein 3	C:membrane	30.7661	84.6384	15.492	8.57432
IXRNA007_contig_106595	rrna intron-encoded homing endonuclease	-	135.495	98.421	66.9786	8.51428
IXRNA007_contig_146108	cuticle protein 7-like	F:structural constituent of cuticle	87.0626	36.6749	7.63325	8.22002
IXRNA007_contig_10637	4-coumarate-- ligase 2	F:ATP binding; F:4-coumarate-CoA ligase activity; P:phenylpropanoid metabolic process; P:anthocyanin-containing compound biosynthetic process; P:response to sucrose; P:response to UV-B; P:pollen exine formation	83.5165	17.9755	14.7754	8.12347
IXRNA007_contig_25955	phytanoyl- dioxygenase	C:plasma membrane; F:beta-galactosidase activity; F:L-ascorbic acid binding; F:metal ion binding; F:phytanoyl-CoA dioxygenase activity; P:fatty acid metabolic process; P:oxidation-reduction process	27.1747	141.026	14.6944	8.09396
IXRNA007_contig_10630	cinnamyl-alcohol dehydrogenase family protein isoform 1 isoform x1	C:cytosol; F:zinc ion binding; F:cinnamyl-alcohol dehydrogenase activity; F:sinapyl alcohol dehydrogenase activity; P:fatty acid beta-oxidation; P:systemic acquired resistance; P:lignin biosynthetic process; P:response to endoplasmic reticulum stress; P:para-aminobenzoic acid metabolic process	201.324	67.8946	15.1516	7.98441
IXRNA007_contig_14596	60s ribosomal protein l37a	C:mitochondrion; C:ribosome; F:structural constituent of ribosome; F:metal ion binding; P:translation	63.9566	19.5249	2.11378	7.85789
IXRNA007_contig_25845	alkaline neutral invertase cinv2-like	C:mitochondrion; F:sucrose alpha-glucosidase activity; F:glycopeptide alpha-N-acetylgalactosaminidase activity; P:sucrose catabolic process	24.3758	88.3347	19.0147	7.80551
IXRNA007_contig_25789	transposon en spm sub-class	F:zinc ion binding	38.0602	106.851	23.4271	7.73991
IXRNA007_contig_14590	cytochrome partial	F:monooxygenase activity; F:iron ion binding; F:oxidoreductase activity, acting on paired donors, with incorporation or reduction of molecular oxygen; F:hydrolase activity, acting on ester bonds; F:heme binding; P:oxidation-reduction process	62.4343	27.0024	3.62589	7.61841
IXRNA007_contig_1458	microtubule-associated protein tortifolia1	F:peptidase activity; P:proteolysis	51.3781	15.3747	6.39104	7.52686
IXRNA007_contig_25728	retrovirus-related pol polyprotein line-1	C:1,3-beta-D-glucan synthase complex; C:endoplasmic reticulum membrane; C:integral component of membrane; F:magnesium ion binding; F:DNA binding; F:chromatin binding; F:1,3-beta-D-glucan synthase activity; F:phospholipid-translocating ATPase activity; F:ATP binding; F:zinc ion binding; F:kinase activity; F:cysteamine dioxygenase activity; P:(1->3)-beta-D-glucan biosynthetic process; P:GPI anchor …	19.5792	72.4064	15.9201	7.52244
IXRNA007_contig_29709	2-oxoglutarate and fe -dependent oxygenase superfamily protein	P:biological_process; C:cellular_component	16.1906	111.609	24.392	7.47429
IXRNA007_contig_145795	60s ribosomal protein l18a	C:ribosome; F:structural constituent of ribosome; P:translation	76.2967	22.7008	4.05226	7.44401
IXRNA007_contig_145761	glutathione transferase	C:cytoplasmic membrane-bounded vesicle; F:glutathione transferase activity; P:metabolic process	87.5877	34.0711	2.87451	7.31575
IXRNA007_contig_106098	probable aldo-keto reductase 2-like	-	102.729	38.1314	17.4748	7.30302
IXRNA007_contig_145561	aspartic proteinase nepenthesin-1 precursor	C:mitochondrion; F:binding; F:peptidase activity; P:single-organism cellular process	55.9889	15.0588	7.07254	7.24529
IXRNA007_contig_10609	protein wrky1-like	C:nucleus; F:sequence-specific DNA binding transcription factor activity; F:protein binding; F:sequence-specific DNA binding; P:transcription, DNA-templated; P:regulation of transcription, DNA-templated	55.9255	15.0857	22.2281	7.17169
IXRNA007_contig_145559	hypothetical protein OsJ_11542	F:nucleic acid binding; F:zinc ion binding	69.8077	35.523	6.47248	7.06308
IXRNA007_contig_14553	fatty acyl coa reductase	C:intracellular membrane-bounded organelle; F:ATP binding; F:mismatched DNA binding; F:fatty-acyl-CoA reductase (alcohol-forming) activity; P:mismatch repair; P:suberin biosynthetic process; P:long-chain fatty-acyl-CoA metabolic process; P:oxidation-reduction process	57.6075	25.5694	6.65298	7.03514
IXRNA007_contig_10608	chlorophyll a b-binding protein cab- partial	C:photosystem; C:chloroplast thylakoid membrane; F:binding; P:photosynthesis	75.5725	15.6703	16.4965	6.96741
IXRNA007_contig_14546	aconitate partial	C:mitochondrion; C:vacuole; C:cytosol; C:plasma membrane; C:plasmodesma; C:plastid; C:apoplast; F:aconitate hydratase activity; F:copper ion binding; F:mRNA 5'-UTR binding; F:4 iron, 4 sulfur cluster binding; P:response to reactive oxygen species; P:glucose catabolic process; P:glycolytic process; P:glyoxylate cycle; P:citrate metabolic process; P:isocitrate metabolic process; P:water transport; …	170.706	80.4726	1.42395	6.92226
IXRNA007_contig_145429	alpha-dioxygenase 1-like	F:peroxidase activity; F:oxidoreductase activity, acting on single donors with incorporation of molecular oxygen, incorporation of two atoms of oxygen; F:heme binding; F:metal ion binding; P:fatty acid alpha-oxidation; P:iron ion transport; P:response to oxidative stress; P:systemic acquired resistance; P:response to abscisic acid; P:cell wall modification involved in abscission; P:cellular respo…	87.372	21.7268	5.47168	6.84927
IXRNA007_contig_2969	duf1421 domain family protein	-	8.45969	60.3257	18.3105	6.84558
IXRNA007_contig_10607	aquaporin nip2-1	C:integral component of membrane; F:transporter activity; P:urea transport	73.6982	15.1803	12.3227	6.84249
IXRNA007_contig_29689	flavin-containing monooxygenase fmo gs-ox-like 4	C:plastid; F:N,N-dimethylaniline monooxygenase activity; F:disulfide oxidoreductase activity; F:flavin adenine dinucleotide binding; F:NADP binding; P:electron transport chain	9.793	59.479	17.5158	6.76396
IXRNA007_contig_29677	---NA---	-	11.6673	159.26	19.0123	6.74801
IXRNA007_contig_10606	glucan -beta-glucosidase	F:hydrolase activity, hydrolyzing O-glycosyl compounds; F:actin filament binding; P:carbohydrate metabolic process; P:actin filament organization	73.245	17.9378	19.6472	6.71266
IXRNA007_contig_25646	orf137	C:mitochondrion; C:chloroplast	23.2883	87.4427	15.6763	6.70909
IXRNA007_contig_29676	---NA---	-	7.16127	80.9131	13.1709	6.62667
IXRNA007_contig_25645	---NA---	-	24.7684	55.4376	13.9987	6.57686
IXRNA007_contig_1454	serine hydroxymethyltransferase 4-like	C:mitochondrion; C:plastid; F:glycine hydroxymethyltransferase activity; F:methyltransferase activity; F:pyridoxal phosphate binding; P:glycine metabolic process; P:L-serine metabolic process; P:methylation; P:tetrahydrofolate interconversion	83.2036	27.7609	6.08693	6.49517
IXRNA007_contig_10604	senescence-associated protein	C:integral component of membrane	88.7217	12.576	12.912	6.45269
IXRNA007_contig_255970	replication protein a 70 kda dna-binding subunit b-like	P:metabolic process	37.0046	87.9648	15.9712	6.29288
IXRNA007_contig_106015	---NA---	-	120.452	52.994	11.9595	6.25448
IXRNA007_contig_14537	disease resistance response	C:cytoplasmic membrane-bounded vesicle	110.727	35.9681	4.19023	6.21998
IXRNA007_contig_255819	---NA---	-	19.973	64.701	14.3022	6.13511
IXRNA007_contig_14533	---NA---	-	51.8383	17.7135	0	6.08593
IXRNA007_contig_106010	dolichyl-diphosphooligosaccharide--protein glycosyltransferase subunit stt3a-like	C:endoplasmic reticulum membrane; C:plasma membrane; C:integral component of membrane; F:oligosaccharyl transferase activity; P:rRNA processing; P:protein glycosylation; P:systemic acquired resistance; P:response to salt stress; P:response to endoplasmic reticulum stress; P:regulation of response to osmotic stress	50.7467	12.962	10.7377	6.02216
IXRNA007_contig_14525	laccase-15-like	F:metal ion binding; P:lignin catabolic process; P:oxidation-reduction process; F:oxidoreductase activity; C:apoplast; F:copper ion binding; F:hydroquinone:oxygen oxidoreductase activity; C:extracellular region	2030.85	434.739	0	5.9343
IXRNA007_contig_255201	---NA---	-	25.2414	55.9579	14.2171	5.91547
IXRNA007_contig_105951	partial	-	106.361	13.4662	22.7653	5.7969
IXRNA007_contig_10593	very-long-chain -3-hydroxyacyl- dehydratase pasticcino 2a	-	51.8041	16.7273	6.24173	5.78298
IXRNA007_contig_1059	60s ribosomal protein l15-1	C:ribosome; F:structural constituent of ribosome; P:translation	72.4912	17.7134	9.53352	5.76376
IXRNA007_contig_25471	tsn1	F:ADP binding	29.7583	101.403	11.904	5.71994
IXRNA007_contig_296365	aldehyde dehydrogenase	C:mitochondrion; C:chloroplast; F:1-pyrroline-5-carboxylate dehydrogenase activity; F:aldehyde dehydrogenase (NAD) activity; F:zinc ion binding; F:cobalt ion binding; P:proline metabolic process; P:oxidation-reduction process; P:reactive oxygen species metabolic process	9.5811	62.8851	11.2223	5.66235
IXRNA007_contig_145213	delta -sterol reductase-like	C:vacuolar membrane; C:plasma membrane; F:UDP-N-acetylmuramate dehydrogenase activity; F:flavin adenine dinucleotide binding; P:polysaccharide biosynthetic process; P:polysaccharide catabolic process; P:starch metabolic process; P:acetyl-CoA metabolic process; P:plant-type cell wall organization; P:lignin metabolic process; P:multidimensional cell growth; P:plant-type secondary cell wall biogenes…	307.223	26.5884	1.99115	5.59301
IXRNA007_contig_14513	hedgehog-interacting partial	C:cytoplasmic membrane-bounded vesicle; F:oxidoreductase activity, acting on the CH-OH group of donors, quinone or similar compound as acceptor; F:quinone binding; P:carbohydrate metabolic process; P:oxidation-reduction process	64.5051	32.3399	0.989986	5.4591
IXRNA007_contig_254119	dna-binding protein smubp-2-like	C:plastid; F:DNA binding; F:helicase activity; F:ATP binding; P:metabolic process	39.0101	100.317	13.305	5.42524
IXRNA007_contig_105862	---NA---	-	53.1841	21.4713	5.93137	5.39458
IXRNA007_contig_25391	---NA---	-	25.4723	73.2335	16.6288	5.28056
IXRNA007_contig_10585	---NA---	-	65.4621	27.7736	11.6276	5.26918
IXRNA007_contig_105813	peptide transporter ptr2	C:integral component of membrane; F:transporter activity; P:oligopeptide transport	65.7978	12.6502	8.45117	5.22273
IXRNA007_contig_25379	upf0051 protein chloroplastic	C:plastid; P:iron-sulfur cluster assembly	30.4776	67.446	10.2407	5.17626
IXRNA007_contig_1058	hypothetical protein TRIUR3_26189	-	52.2378	18.4028	7.12541	5.07107
IXRNA007_contig_105783	---NA---	-	141.38	23.0058	6.91071	5.05147
IXRNA007_contig_253562	tbc1 domain family member 8b-like	F:hydrolase activity, acting on ester bonds; P:metabolic process	14.7313	55.7444	13.8058	4.98775
IXRNA007_contig_105736	ferritin- chloroplastic-like	C:cell; F:ferroxidase activity; F:ferric iron binding; P:iron ion transport; P:cellular iron ion homeostasis; P:oxidation-reduction process	158.948	26.3105	12.6442	4.96203
IXRNA007_contig_105716	60s ribosomal protein l13	C:intracellular	55.171	16.8252	8.17875	4.87064
IXRNA007_contig_1450	cytochrome p450 71d7	F:monooxygenase activity; F:iron ion binding; F:oxidoreductase activity, acting on paired donors, with incorporation or reduction of molecular oxygen; F:heme binding; P:oxidation-reduction process	96.5895	28.8313	3.17237	4.8503
IXRNA007_contig_25288	cytochrome p450	F:metal ion binding; P:oxidation-reduction process; F:oxidoreductase activity, acting on paired donors, with incorporation or reduction of molecular oxygen; F:heme binding; F:oxidoreductase activity; F:iron ion binding; F:monooxygenase activity; P:methylation; F:methyltransferase activity	25.1254	111.148	10.2556	4.82241
IXRNA007_contig_25256	cytochrome p450 734a6-like	C:mitochondrion; C:cytoplasmic membrane-bounded vesicle; F:monooxygenase activity; F:iron ion binding; F:oxidoreductase activity, acting on paired donors, with incorporation or reduction of molecular oxygen; F:heme binding; P:electron transport chain	20.9884	61.6655	10.1106	4.7274
IXRNA007_contig_144940	hypothetical protein F775_00168	C:plastid; C:mitochondrion	72.4385	22.3674	0.203713	4.68342
IXRNA007_contig_25224	---NA---	-	88.5688	306.982	9.93659	4.55074
IXRNA007_contig_144879	---NA---	-	75.0005	38.9967	1.08508	4.46946
IXRNA007_contig_105583	methionine s-methyltransferase	C:cytosol; F:pyridoxal phosphate binding; F:methionine S-methyltransferase activity; P:selenium compound metabolic process; P:biosynthetic process; P:methylation; P:S-adenosylmethionine metabolic process	54.9761	23.9413	6.68148	4.46859
IXRNA007_contig_10558	r40c1 protein - rice	-	108.072	30.3831	5.83953	4.46685
IXRNA007_contig_10544	actin-like partial	C:cytosol; C:plasma membrane; C:myofibril; C:filamentous actin; C:NuA4 histone acetyltransferase complex; C:extracellular exosome; C:blood microparticle; F:structural constituent of cytoskeleton; F:ATP binding; F:ubiquitin protein ligase binding; F:identical protein binding; P:retina homeostasis; P:small GTPase mediated signal transduction; P:axon guidance; P:cell junction assembly; P:adherens ju…	101.623	10.0181	12.864	4.2341
IXRNA007_contig_10542	---NA---	-	50.2844	13.4357	11.2445	4.19965
IXRNA007_contig_10541	transcription factor divaricata-like	C:nucleus; F:DNA binding; F:chromatin binding	133.604	64.5634	9.57083	4.17273
IXRNA007_contig_105401	heavy chain	C:vacuolar membrane; C:cytosol; C:plasmodesma; C:chloroplast; C:clathrin coat of trans-Golgi network vesicle; C:clathrin coat of coated pit; F:structural molecule activity; F:protein binding; P:intracellular protein transport; P:endocytosis	52.6609	23.8002	14.0951	4.10458
IXRNA007_contig_144874	cytochrome p450 71d7	F:monooxygenase activity; F:iron ion binding; F:oxidoreductase activity, acting on paired donors, with incorporation or reduction of molecular oxygen; F:heme binding; P:oxidation-reduction process	91.6784	12.4257	3.33215	4.02351
IXRNA007_contig_14476	hypothetical protein, partial	F:binding; P:photosystem II assembly	50.1623	20.2724	0.814853	4.00098
IXRNA007_contig_10539	sam domain family protein	P:meiotic chromosome segregation; P:sister chromatid cohesion; P:meiotic DNA double-strand break formation; P:regulation of chromosome organization; P:reciprocal meiotic recombination; P:chromatin silencing by small RNA	54.4007	19.1475	5.94366	3.98287
IXRNA007_contig_144728	glutathione transferase	F:glutathione transferase activity; P:metabolic process	78.5033	33.1205	0.611139	3.94158
IXRNA007_contig_14472	chaperone protein	C:cytoplasm; F:ATP binding; F:zinc ion binding; F:heat shock protein binding; F:unfolded protein binding; P:DNA replication; P:protein folding; P:response to heat	139.377	49.4969	2.0801	3.91663
IXRNA007_contig_10538	---NA---	-	56.9595	23.7649	9.88846	3.8625
IXRNA007_contig_14471	actin 1	C:cytoplasm; C:cytoskeleton; F:ATP binding	144.413	23.6953	2.96795	3.7695
IXRNA007_contig_14470	serine threonine-protein phosphatase 6 regulatory subunit 3-like	F:molecular_function; C:vacuolar membrane; P:biological_process	127.87	57.2946	2.22455	3.66734
IXRNA007_contig_105350	hypothetical protein TRIATDRAFT_262275	-	78.1912	8.15046	22.8908	3.6221
IXRNA007_contig_105296	rrna intron-encoded homing partial	P:nucleic acid phosphodiester bond hydrolysis; F:endonuclease activity	116.297	20.0104	24.9165	3.61636
IXRNA007_contig_144631	cinnamyl-alcohol dehydrogenase family protein isoform 1 isoform x1	C:cytosol; F:zinc ion binding; F:cinnamyl-alcohol dehydrogenase activity; F:sinapyl alcohol dehydrogenase activity; P:fatty acid beta-oxidation; P:systemic acquired resistance; P:lignin biosynthetic process; P:response to endoplasmic reticulum stress; P:para-aminobenzoic acid metabolic process	145.134	64.7684	0	3.54538
IXRNA007_contig_105213	anthranilate n-benzoyltransferase protein 1	F:transferase activity, transferring acyl groups other than amino-acyl groups; P:metabolic process	949.061	121.796	9.33643	3.35143
IXRNA007_contig_144606	transcriptional corepressor leunig	-	97.558	43.6933	2.84719	3.23045
IXRNA007_contig_29515	hypothetical protein TRIUR3_34017	C:membrane; P:response to wounding; P:jasmonic acid biosynthetic process	6.43171	51.9975	11.0077	3.19124
IXRNA007_contig_14460	actin-depolymerizing factor 5	C:actin cytoskeleton; F:actin binding; P:actin filament depolymerization	52.2562	27.0097	2.50501	3.08279
IXRNA007_contig_104981	elongation factor 1-alpha	C:cytoplasm; F:translation elongation factor activity; F:GTPase activity; F:GTP binding; P:translational elongation	188.555	26.1834	3.95592	3.07129
IXRNA007_contig_104969	cyclin-dependent kinase b2-1-like	C:nucleus; C:spindle; C:phragmoplast; F:cyclin-dependent protein serine/threonine kinase activity; F:ATP binding; F:RNA polymerase II carboxy-terminal domain kinase activity; P:protein phosphorylation; P:mitotic nuclear division; P:cell division; P:regulation of cell cycle	163.86	38.9924	3.95995	3.00895
IXRNA007_contig_144482	salicylate o-methyltransferase	F:methyltransferase activity; P:methylation	62.9594	12.2116	1.86292	2.98109
IXRNA007_contig_104959	laccase family protein	C:apoplast; F:copper ion binding; F:hydroquinone:oxygen oxidoreductase activity; P:lignin catabolic process; P:oxidation-reduction process	180.441	11.8954	4.269	2.90608
IXRNA007_contig_104933	udp-glycosyltransferase 90a1-like	C:mitochondrion; F:quercetin 3-O-glucosyltransferase activity; F:quercetin 7-O-glucosyltransferase activity; P:flavonoid biosynthetic process; P:flavonoid glucuronidation	68.8222	15.2159	4.78662	2.88551
IXRNA007_contig_104923	protein in2-1	F:transferase activity; P:metabolic process	107.202	30.8415	9.33017	2.74436
IXRNA007_contig_1444	protein	F:oxidoreductase activity	88.0985	28.7973	0.527617	2.73932
IXRNA007_contig_24940	vacuolar-sorting receptor 1-like	C:cytoplasmic membrane-bounded vesicle; F:calcium ion binding	26.5459	56.7232	6.16088	2.73226
IXRNA007_contig_2950	hypothetical protein KLMA_50540	-	5.35156	82.9237	17.145	2.70574
IXRNA007_contig_144389	s-adenosylmethionine partial	C:cytoplasm; F:methionine adenosyltransferase activity; F:ATP binding; F:metal ion binding; P:S-adenosylmethionine biosynthetic process; P:one-carbon metabolic process	64.6416	18.3675	2.32124	2.63251
IXRNA007_contig_24915	protein far1-related sequence 5	F:nucleic acid binding; F:zinc ion binding; F:kinase activity; F:ATP binding; F:protein kinase activity; P:phosphorylation; P:protein phosphorylation; F:transferase activity, transferring phosphorus-containing groups	143.528	552.964	7.09644	2.61967
IXRNA007_contig_104908	protein	-	71.5192	12.071	12.513	2.54515
IXRNA007_contig_144262	60s ribosomal protein l18-2-like	C:ribosome; F:structural constituent of ribosome; P:translation	53.6525	10.4894	0.757813	2.43211
IXRNA007_contig_104876	tetratricopeptide repeat protein 27 homolog	C:plastid	60.0124	12.7251	2.46416	2.42766
IXRNA007_contig_104861	cytochrome p450 71d11	F:monooxygenase activity; F:iron ion binding; F:oxidoreductase activity, acting on paired donors, with incorporation or reduction of molecular oxygen; F:heme binding; P:oxidation-reduction process	66.2486	16.7574	8.22651	2.37132
IXRNA007_contig_104792	cathepsin l1-like	C:extracellular space; C:nucleolus; C:lysosome; C:cytoplasmic vesicle; F:cysteine-type carboxypeptidase activity; F:histone binding; P:cellular process; P:negative regulation of keratinocyte proliferation; P:protein autoprocessing; P:hair follicle morphogenesis; P:catagen; P:decidualization; P:epithelial tube branching involved in lung morphogenesis; P:regulation of actin cytoskeleton reorganizat…	129.143	10.6252	3.58494	2.35316
IXRNA007_contig_14425	---NA---	-	63.7708	26.3732	1.61341	2.33574
IXRNA007_contig_144246	40s ribosomal protein s20-2	F:structural constituent of ribosome; P:translation; C:small ribosomal subunit; C:ribosome; F:RNA binding; C:intracellular; C:cytosolic small ribosomal subunit; C:Golgi apparatus; C:cell wall; C:cytosol; C:chloroplast; C:plasmodesma; P:RNA methylation; C:cytosolic ribosome; C:membrane; C:nucleolus	50.1029	16.8238	0.609102	2.16045
IXRNA007_contig_24827	galactokinase isoform x1	C:cytosol; F:galactokinase activity; F:ATP binding; F:N-acetylgalactosamine kinase activity; P:galactose metabolic process; P:carbohydrate phosphorylation	17.4077	97.6961	5.70486	2.1415
IXRNA007_contig_14424	cysteine-rich receptor-like protein kinase 26	F:kinase activity	116.586	56.351	1.42803	2.10385
IXRNA007_contig_14409	shikimate o-hydroxycinnamoyltransferase-like	F:transferase activity, transferring acyl groups other than amino-acyl groups; P:metabolic process	241.798	39.6691	0.820964	2.09562
IXRNA007_contig_104631	---NA---	-	82.918	5.14728	20.859	2.05609
IXRNA007_contig_104630	---NA---	-	50.2672	19.1101	2.93958	2.04658
IXRNA007_contig_14404	polyphenol chloroplastic-like	C:cytoplasmic membrane-bounded vesicle; F:catechol oxidase activity; F:metal ion binding; P:pigment biosynthetic process; P:oxidation-reduction process	236.523	48.029	0.203713	2.03514
IXRNA007_contig_10462	hypothetical protein ZEAMMB73_330788	C:intracellular	77.5544	28.7178	3.2223	2.01573
IXRNA007_contig_14402	auxin-responsive protein iaa17-like	C:nucleus; F:protein dimerization activity; P:transcription, DNA-templated; P:regulation of transcription, DNA-templated; P:auxin-activated signaling pathway	121.829	35.7548	1.08712	2.01328
IXRNA007_contig_24789	abc transporter c family member 10-like	C:integral component of membrane; F:ATP binding; F:ATPase activity, coupled to transmembrane movement of substances; P:metabolic process; P:transmembrane transport	34.0635	90.8536	5.28555	1.96456
IXRNA007_contig_104511	---NA---	-	329.024	171.336	2.43437	1.93313
IXRNA007_contig_10451	---NA---	-	59.1588	28.7952	6.35796	1.91772
IXRNA007_contig_104462	---NA---	-	91.4988	37.4629	3.36449	1.83755
IXRNA007_contig_24703	---NA---	-	27.5962	74.1549	8.34657	1.72881
IXRNA007_contig_104435	beta- partial	C:nuclear chromatin; C:cytosol; C:plasma membrane; C:focal adhesion; C:myofibril; C:lamellipodium; C:cortical cytoskeleton; C:filamentous actin; C:NuA4 histone acetyltransferase complex; C:cytoplasmic ribonucleoprotein granule; C:extracellular exosome; C:MLL5-L complex; C:blood microparticle; F:RNA polymerase II core promoter proximal region sequence-specific DNA binding; F:RNA polymerase II dist…	85.1753	5.88829	11.4277	1.70769
IXRNA007_contig_2468	synaptonemal complex protein 2-like	C:transverse filament; C:mitochondrion; F:protein binding; P:synapsis; P:reciprocal meiotic recombination	26.1329	89.1745	4.23841	1.67749
IXRNA007_contig_104401	---NA---	-	56.5966	27.081	2.36287	1.56082
IXRNA007_contig_104352	---NA---	-	158.91	68.3434	3.79675	1.53431
IXRNA007_contig_104305	protein in2-1	F:transferase activity; P:metabolic process	51.4881	19.6537	2.6241	1.53211
IXRNA007_contig_24606	monodehydroascorbate reductase	C:cell; F:oxidoreductase activity; F:flavin adenine dinucleotide binding; P:cell redox homeostasis; P:oxidation-reduction process	13.3501	94.7818	5.28403	1.33407
IXRNA007_contig_14333	f-box fbd lrr-repeat protein at5g56810	F:methyltransferase activity; F:transferase activity; P:methylation	79.481	41.2922	1.03277	1.26845
IXRNA007_contig_104281	---NA---	-	124.285	52.5295	6.63597	1.24994
IXRNA007_contig_10427	2 -deoxymugineic-acid 2 -dioxygenase-like	C:cytoplasm; F:L-ascorbic acid binding; F:2'-deoxymugineic-acid 2'-dioxygenase activity; F:metal ion binding; P:response to iron(III) ion; P:oxidation-reduction process	367.226	22.4811	1.47417	1.24455
IXRNA007_contig_10426	---NA---	-	160.406	12.9874	5.36347	1.1866
IXRNA007_contig_24573	52 kda repressor of the inhibitor of the protein kinase- partial	F:nucleic acid binding; F:protein dimerization activity	55.1002	249.649	12.367	1.17874
IXRNA007_contig_24575	protein srg1	F:methyltransferase activity; F:oxidoreductase activity, acting on paired donors, with incorporation or reduction of molecular oxygen, 2-oxoglutarate as one donor, and incorporation of one atom each of oxygen into both donors; F:metal ion binding; P:methylation; P:oxidation-reduction process	32.9678	367.41	2.3874	1.17874
IXRNA007_contig_14321	hypothetical protein F775_28865	-	75.9585	25.4597	0.980087	1.14494
IXRNA007_contig_104002	phospholipid transfer protein	-	130.436	26.9418	7.91185	1.1392
IXRNA007_contig_10396	low quality protein: protein gos9-like	C:cytoplasmic membrane-bounded vesicle	51.736	16.4155	2.53222	1.13514
IXRNA007_contig_10384	elongation factor 1-alpha	C:cytoplasm; F:translation elongation factor activity; F:GTPase activity; F:GTP binding; P:translational elongation	51.0078	16.2105	1.52303	1.06719
IXRNA007_contig_103836	---NA---	-	111.715	25.5858	7.91185	0.960483
IXRNA007_contig_14316	obtusifoliol 14-alpha demethylase	C:mitochondrion; C:membrane; C:cytoplasmic membrane-bounded vesicle; F:monooxygenase activity; F:iron ion binding; F:methyltransferase activity; F:oxidoreductase activity, acting on paired donors, with incorporation or reduction of molecular oxygen; F:heme binding; P:methylation; P:oxidation-reduction process	148.258	59.2753	0	0.960483
IXRNA007_contig_103835	---NA---	-	55.401	23.5661	0.915999	0.808734
IXRNA007_contig_10381	elongation factor 1-gamma	C:eukaryotic translation elongation factor 1 complex; F:translation elongation factor activity; P:translational elongation	82.0736	23.6225	9.45639	0.795094
IXRNA007_contig_103732	actin binding protein	F:actin binding; C:intracellular; P:leukotriene biosynthetic process	123.033	14.7631	4.61524	0.785825
IXRNA007_contig_103727	uncharacterized membrane protein at1g06890-like	C:mitochondrial inner membrane presequence translocase complex; C:integral component of membrane; F:nucleotide-sugar transmembrane transporter activity; F:antiporter activity; P:protein import into mitochondrial matrix; P:anion transmembrane transport; P:carbohydrate derivative transport; P:nucleotide transmembrane transport	59.8562	27.0573	1.27321	0.777652
IXRNA007_contig_103689	retrotransposon unclassified	C:membrane; C:intracellular membrane-bounded organelle; C:cytoplasmic part; F:binding; P:transport	68.2149	11.6	2.30863	0.746288
IXRNA007_contig_103644	tetratricopeptide repeat protein 27 homolog	C:plastid	190.381	70.3341	9.42676	0.746288
IXRNA007_contig_14305	barley stem rust resistance protein	F:binding; F:kinase activity	67.4001	19.2957	0.413538	0.601625
IXRNA007_contig_14301	dna binding	P:metabolic process; P:cellular process	70.1142	27.2956	0	0.567571
IXRNA007_contig_14304	PREDICTED: uncharacterized protein LOC104582434	C:mitochondrion; P:proteolysis; F:serine-type endopeptidase activity; F:serine-type peptidase activity; F:hydrolase activity; F:peptidase activity	74.9276	24.9576	0	0.567571
IXRNA007_contig_143036	---NA---	-	73.565	21.8454	0.407426	0.567571
IXRNA007_contig_10342	elongation factor 1-gamma 2	C:eukaryotic translation elongation factor 1 complex; F:translation elongation factor activity; P:translational elongation	59.3127	16.5001	6.38798	0.510814
IXRNA007_contig_103321	60s ribosomal protein l17-1	C:large ribosomal subunit; F:structural constituent of ribosome; P:translation; P:hematopoietic stem cell homeostasis	73.4819	25.3531	0.956015	0.473523
IXRNA007_contig_103230	---NA---	-	123.02	52.96	0.659321	0.459732
IXRNA007_contig_103217	---NA---	-	67.337	22.843	0.989986	0.392912
IXRNA007_contig_103229	---NA---	-	59.3238	19.8897	2.5891	0.392912
IXRNA007_contig_14259	l-gulonolactone oxidase	C:membrane; F:D-arabinono-1,4-lactone oxidase activity; F:UDP-N-acetylmuramate dehydrogenase activity; F:flavin adenine dinucleotide binding; P:oxidation-reduction process	748.66	69.5771	0	0.356909
IXRNA007_contig_142449	PREDICTED: uncharacterized protein LOC102715238	P:oxidation-reduction process; P:cell redox homeostasis; P:glycerol ether metabolic process; F:protein disulfide oxidoreductase activity; C:cell	99.9896	34.9155	0	0.353375
IXRNA007_contig_14258	---NA---	-	73.2171	29.3524	0	0.353375
IXRNA007_contig_103142	60s ribosomal protein l37a	C:mitochondrion; C:cytosolic large ribosomal subunit; F:structural constituent of ribosome; F:metal ion binding; P:translation	65.9974	26.2268	0.606575	0.345763
IXRNA007_contig_10311	soma ferritin-like	C:cell; F:oxidoreductase activity; F:metal ion binding; P:single-organism process	64.01	11.2737	0.659321	0.290755
IXRNA007_contig_103059	stf2-like protein	-	51.4121	10.6395	6.95747	0.286234
IXRNA007_contig_24285	hypothetical protein F775_27489	-	117.151	362.152	0.0875966	0
IXRNA007_contig_10082	---NA---	-	51.1501	18.7855	0.405389	0
IXRNA007_contig_101939	---NA---	-	491.428	199.931	1.97364	0
IXRNA007_contig_100596	40s ribosomal protein s10	C:ribosome	50.8676	11.0133	1.31864	0
IXRNA007_contig_100813	---NA---	-	60.7459	23.2213	0.344275	0
IXRNA007_contig_100869	burp domain-containing protein 10-like isoform x2	C:cytoplasmic membrane-bounded vesicle	310.601	16.2484	3.50032	0
IXRNA007_contig_100994	60s ribosomal protein l17-1	C:large ribosomal subunit; F:structural constituent of ribosome; P:translation; P:hematopoietic stem cell homeostasis	60.2892	15.8627	5.03995	0
IXRNA007_contig_10128	terpene synthase 7	F:magnesium ion binding; F:terpene synthase activity; P:metabolic process	62.0913	15.6001	0.407426	0
IXRNA007_contig_101579	ferritin	C:cell; F:ferroxidase activity; F:ferric iron binding; P:iron ion transport; P:cellular iron ion homeostasis; P:oxidation-reduction process	87.8459	12.2546	1.31205	0
IXRNA007_contig_101714	PREDICTED: uncharacterized protein LOC100846504	C:chloroplast thylakoid membrane; C:chloroplast stroma; C:chloroplast envelope; F:metal ion binding; P:pentose-phosphate shunt; P:isopentenyl diphosphate biosynthetic process, methylerythritol 4-phosphate pathway; P:metal ion transport; P:protein targeting to chloroplast	82.7727	26.6966	0.417612	0
IXRNA007_contig_10190	hessian fly response gene 1 protein	F:glucose binding; F:mannose binding; P:agglutination involved in conjugation	61.3158	12.4234	0.989986	0
IXRNA007_contig_10216	elongation factor 2	C:nucleus; C:cytoplasm; C:polysome; C:plasma membrane; C:aggresome; C:extracellular exosome; F:translation elongation factor activity; F:GTPase activity; F:GTP binding; F:translation activator activity; F:protein kinase binding; F:poly(A) RNA binding; P:hematopoietic progenitor cell differentiation; P:translational elongation; P:positive regulation of translation	54.0454	10.0025	3.06149	0
IXRNA007_contig_102170	at hook motif-containing	F:helicase activity; P:metabolic process; P:DNA repair; P:DNA duplex unwinding; F:DNA helicase activity; P:telomere maintenance; F:ATP binding	256	113.475	0.283161	0
IXRNA007_contig_102617	cysteine proteinase rd21a	C:vacuole; C:plasmodesma; C:chloroplast; C:apoplast; F:protein binding; F:cysteine-type peptidase activity; P:proteolysis; P:response to abiotic stimulus; P:response to inorganic substance; P:cellular metabolic process; P:single-organism catabolic process; P:single-organism cellular process; P:defense response to fungus	88.8814	40.1544	0.611139	0
IXRNA007_contig_100455	chk1 checkpoint-like partial	F:transferase activity; P:metabolic process	52.6908	13.0799	1.12744	0
